# Supplementary material for: Comparative Transcriptome Analysis of Climacteric Fruit of Chinese Pear (Pyrus ussuriensis) Reveals New Insights into Fruit Ripening
Source: PLoS One. 2014 Sep 12;9(9):e107562. doi: 10.1371/journal.pone.0107562 (PMC4162642; doi:10.1371/journal.pone.0107562)
Supplement: Table S1 — Annotations of the DEGs. (XLSX) [file pone.0107562.s001.xlsx]

## Sheet: Sheet1
Table S1. Annotations of the DEGs.
#ID	FDR	log2Post/Pre	regulation	COG_class	COG_class_annotation	GO_annotation	Swissprot_annotation
Pbr027491	7.4548e-08	5.23543	up	--	--	--	--
pear_newGene_4013	0.00866088	3.19345	up	--	--	--	--
Pbr015513	2.95383e-08	-4.05617	down	--	--	Biological Process: immune system process (GO:0002376);; Biological Process: RNA processing (GO:0006396);; Biological Process: defense response (GO:0006952);; Biological Process: cell communication (GO:0007154);; Biological Process: response to xenobiotic stimulus (GO:0009410);; Biological Process: photomorphogenesis (GO:0009640);; Biological Process: embryo development ending in seed dormancy (G…	Probable RNA-dependent RNA polymerase 5 GN=F6F22.4 OS=Arabidopsis thaliana (Mouse-ear cress) PE=2 SV=2
Pbr008870	1.01021e-06	-3.11684	down	[G]	Carbohydrate transport and metabolism	Molecular Function: beta-galactosidase activity (GO:0004565);; Cellular Component: extracellular region (GO:0005576);; Cellular Component: vacuolar membrane (GO:0005774);; Cellular Component: cytosol (GO:0005829);; Biological Process: carbohydrate metabolic process (GO:0005975);; Biological Process: acetyl-CoA metabolic process (GO:0006084);; Biological Process: polyamine catabolic process (GO:00…	Beta-galactosidase 1 (Precursor) GN=BGAL1 OS=Arabidopsis thaliana (Mouse-ear cress) PE=1 SV=1
Pbr030819	0.00163998	2.37675	up	--	--	--	Transcription factor bHLH78 GN=K15N18.2 OS=Arabidopsis thaliana (Mouse-ear cress) PE=2 SV=1
Pbr013973	0.000697055	-3.20523	down	--	--	Molecular Function: binding (GO:0005488);; Biological Process: DNA metabolic process (GO:0006259);; Biological Process: meiosis (GO:0007126);; Biological Process: pattern specification process (GO:0007389);; Cellular Component: chloroplast (GO:0009507);; Biological Process: organ morphogenesis (GO:0009887);; Biological Process: flower development (GO:0009908);; Biological Process: regulation of g…	WEB family protein At4g27595, chloroplastic (Precursor) GN=At4g27595 OS=Arabidopsis thaliana (Mouse-ear cress) PE=2 SV=1
Pbr036925	0.0037103	-2.06325	down	[IQ]	--	Molecular Function: fatty-acyl-CoA synthase activity (GO:0004321);; Cellular Component: peroxisome (GO:0005777);; Biological Process: cellular aromatic compound metabolic process (GO:0006725);; Cellular Component: plastid (GO:0009536);; Biological Process: jasmonic acid biosynthetic process (GO:0009695);; Biological Process: auxin biosynthetic process (GO:0009851);; Biological Process: pollen exi…	4-coumarate--CoA ligase-like 9 GN=4CLL9 OS=Arabidopsis thaliana (Mouse-ear cress) PE=1 SV=2
Pbr017301	1.84697e-12	-4.3402	down	[S]	Function unknown	Molecular Function: binding (GO:0005488);; Biological Process: defense response (GO:0006952);;	Putative disease resistance protein RGA3 GN=RGA3 OS=Solanum bulbocastanum (Wild potato) PE=2 SV=2
Pbr012735	8.81446e-06	-4.74037	down	--	--	Molecular Function: protein binding (GO:0005515);; Cellular Component: endoplasmic reticulum (GO:0005783);; Cellular Component: cytosol (GO:0005829);; Cellular Component: plasma membrane (GO:0005886);; Biological Process: protein folding (GO:0006457);; Cellular Component: plasmodesma (GO:0009506);; Biological Process: cellular response to heat (GO:0034605);; Biological Process: cellular response …	BAG family molecular chaperone regulator 7 GN=BAG7 OS=Arabidopsis thaliana (Mouse-ear cress) PE=1 SV=1
Pbr000008	3.07428e-09	-4.91355	down	--	--	Molecular Function: hydrolase activity, hydrolyzing O-glycosyl compounds (GO:0004553);; Cellular Component: vacuole (GO:0005773);; Cellular Component: plasma membrane (GO:0005886);; Biological Process: carbohydrate metabolic process (GO:0005975);; Biological Process: multicellular organismal development (GO:0007275);; Biological Process: asymmetric cell division (GO:0008356);; Cellular Component:…	Glucan endo-1,3-beta-glucosidase 6 (Precursor) GN=At5g58090 OS=Arabidopsis thaliana (Mouse-ear cress) PE=1 SV=2
Pbr028952	0.000338399	2.35775	up	[V]	Defense mechanisms	Molecular Function: ATP binding (GO:0005524);; Biological Process: ATP catabolic process (GO:0006200);; Cellular Component: plasmodesma (GO:0009506);; Biological Process: response to wounding (GO:0009611);; Biological Process: response to salt stress (GO:0009651);; Biological Process: response to abscisic acid stimulus (GO:0009737);; Cellular Component: external side of plasma membrane (GO:000989…	ABC transporter G family member 11 GN=At1g17840 OS=Arabidopsis thaliana (Mouse-ear cress) PE=1 SV=1
pear_newGene_2817	0.000107143	-3.65919	down	--	--	Molecular Function: binding (GO:0005488);;	--
Pbr005439	0.00106096	-3.31923	down	--	--	Cellular Component: mitochondrion (GO:0005739);; Biological Process: carbohydrate metabolic process (GO:0005975);; Biological Process: phosphate-containing compound metabolic process (GO:0006796);; Biological Process: plastid organization (GO:0009657);; Biological Process: gene expression (GO:0010467);; Biological Process: RNA metabolic process (GO:0016070);; Biological Process: developmental pro…	Pentatricopeptide repeat-containing protein At2g18940, chloroplastic (Precursor) GN=At2g18940 OS=Arabidopsis thaliana (Mouse-ear cress) PE=2 SV=1
Pbr019912	6.94826e-07	-3.64761	down	--	--	Cellular Component: cytoplasmic membrane-bounded vesicle (GO:0016023);;	--
Pbr006399	0.000843416	-2.27586	down	--	--	Cellular Component: nucleus (GO:0005634);;	--
Pbr018611	0.00022565	3.03512	up	--	--	Cellular Component: nucleus (GO:0005634);; Biological Process: protein targeting to membrane (GO:0006612);; Biological Process: response to ethylene stimulus (GO:0009723);; Biological Process: abscisic acid mediated signaling pathway (GO:0009738);; Biological Process: salicylic acid mediated signaling pathway (GO:0009863);; Biological Process: jasmonic acid mediated signaling pathway (GO:0009867)…	--
Pbr027366	1.17684e-14	-5.05519	down	[M]	Cell wall/membrane/envelope biogenesis	Cellular Component: nucleus (GO:0005634);; Cellular Component: vacuolar membrane (GO:0005774);; Cellular Component: plasma membrane (GO:0005886);; Biological Process: anion transport (GO:0006820);; Molecular Function: mechanically-gated ion channel activity (GO:0008381);; Cellular Component: plasmodesma (GO:0009506);; Biological Process: response to hexose stimulus (GO:0009746);; Biological Proce…	Mechanosensitive ion channel protein 6 GN=MSL6 OS=Arabidopsis thaliana (Mouse-ear cress) PE=1 SV=1
Pbr004252	0.000201323	-2.48425	down	--	--	Molecular Function: nucleotide binding (GO:0000166);; Molecular Function: catalytic activity (GO:0003824);; Molecular Function: protein binding (GO:0005515);; Cellular Component: plasma membrane (GO:0005886);; Biological Process: ion transport (GO:0006811);; Cellular Component: chloroplast (GO:0009507);; Biological Process: cellular component organization (GO:0016043);; Cellular Component: intrac…	Patellin-1 GN=PATL1 OS=Arabidopsis thaliana (Mouse-ear cress) PE=1 SV=2
Pbr030313	0.00486973	-2.05072	down	--	--	Biological Process: protein import into nucleus, docking (GO:0000059);; Cellular Component: nuclear pore (GO:0005643);; Cellular Component: mitochondrion (GO:0005739);; Biological Process: protein glycosylation (GO:0006486);; Molecular Function: protein transporter activity (GO:0008565);; Biological Process: gravitropism (GO:0009630);;	--
Pbr040138	0.000747177	2.22325	up	--	--	Molecular Function: serine-type endopeptidase activity (GO:0004252);; Cellular Component: cytosol (GO:0005829);; Cellular Component: plasma membrane (GO:0005886);; Biological Process: phosphatidylinositol biosynthetic process (GO:0006661);; Cellular Component: plant-type cell wall (GO:0009505);; Molecular Function: identical protein binding (GO:0042802);; Biological Process: negative regulation o…	Xylem serine proteinase 1 (Precursor) GN=XSP1 OS=Arabidopsis thaliana (Mouse-ear cress) PE=2 SV=1
Pbr018415	0.00294466	-2.14307	down	--	--	Molecular Function: alpha-1,6-mannosyltransferase activity (GO:0000009);; Biological Process: protein N-linked glycosylation (GO:0006487);; Biological Process: GPI anchor biosynthetic process (GO:0006506);; Biological Process: ER-associated protein catabolic process (GO:0030433);; Cellular Component: intrinsic to endoplasmic reticulum membrane (GO:0031227);;	Dol-P-Man:Man(7)GlcNAc(2)-PP-Dol alpha-1,6-mannosyltransferase GN=ALG12 OS=Arabidopsis thaliana (Mouse-ear cress) PE=1 SV=1
pear_newGene_1793	2.43635e-05	-4.60165	down	--	--	Cellular Component: nucleus (GO:0005634);; Cellular Component: endoplasmic reticulum (GO:0005783);; Cellular Component: cytosol (GO:0005829);; Cellular Component: plasma membrane (GO:0005886);; Cellular Component: plasmodesma (GO:0009506);; Biological Process: determination of bilateral symmetry (GO:0009855);; Biological Process: polarity specification of adaxial/abaxial axis (GO:0009944);; Biolo…	C2 and GRAM domain-containing protein At1g03370 GN=At1g03370 OS=Arabidopsis thaliana (Mouse-ear cress) PE=2 SV=4
Pbr029975	0.000200836	4.22352	up	[R]	General function prediction only	Molecular Function: protein binding (GO:0005515);; Cellular Component: plasma membrane (GO:0005886);; Biological Process: defense response, incompatible interaction (GO:0009814);; Biological Process: chlorophyll catabolic process (GO:0015996);; Molecular Function: hydrolase activity (GO:0016787);; Biological Process: monocarboxylic acid metabolic process (GO:0032787);; Biological Process: primary…	Putative methylesterase 13, chloroplastic (Precursor) GN=MES13 OS=Arabidopsis thaliana (Mouse-ear cress) PE=2 SV=1
Pbr014718	9.43543e-06	2.73101	up	--	--	Molecular Function: sequence-specific DNA binding transcription factor activity (GO:0003700);; Cellular Component: nucleus (GO:0005634);; Biological Process: carbohydrate metabolic process (GO:0005975);; Biological Process: transcription, DNA-dependent (GO:0006351);; Biological Process: regulation of transcription, DNA-dependent (GO:0006355);; Biological Process: regulation of translation (GO:000…	Auxin-induced protein 22D GN=AUX22D OS=Vigna radiata var. radiata (Mung bean) PE=2 SV=1
Pbr033905	0.000606453	2.83263	up	--	--	Molecular Function: RNA ligase (ATP) activity (GO:0003972);; Molecular Function: 2',3'-cyclic-nucleotide 3'-phosphodiesterase activity (GO:0004113);; Cellular Component: nucleus (GO:0005634);; Biological Process: tRNA splicing, via endonucleolytic cleavage and ligation (GO:0006388);; Molecular Function: polynucleotide 5'-hydroxyl-kinase activity (GO:0051731);; Molecular Function: organic cyclic c…	--
Pbr000287	0.00543851	2.86299	up	--	--	Cellular Component: ESCRT I complex (GO:0000813);; Molecular Function: transporter activity (GO:0005215);; Molecular Function: protein binding (GO:0005515);; Cellular Component: nucleus (GO:0005634);; Cellular Component: Golgi apparatus (GO:0005794);; Cellular Component: trans-Golgi network (GO:0005802);; Biological Process: transport (GO:0006810);;	Vacuolar protein sorting-associated protein 28 homolog 1 OS=Arabidopsis thaliana (Mouse-ear cress) PE=1 SV=1
Pbr022145	0.000815877	-2.26156	down	--	--	--	--
Pbr040953	3.33013e-07	-3.17868	down	--	--	Cellular Component: extracellular region (GO:0005576);; Cellular Component: Golgi apparatus (GO:0005794);; Cellular Component: plasma membrane (GO:0005886);; Biological Process: microtubule nucleation (GO:0007020);; Biological Process: aging (GO:0007568);; Biological Process: regulation of cell size (GO:0008361);; Biological Process: fatty acid catabolic process (GO:0009062);; Cellular Component:…	Tetraspanin-3 GN=TET3 OS=Arabidopsis thaliana (Mouse-ear cress) PE=2 SV=1
Pbr015138	1.19921e-05	-3.18319	down	--	--	Molecular Function: catalytic activity (GO:0003824);; Biological Process: metabolic process (GO:0008152);; Cellular Component: chloroplast (GO:0009507);;	--
Pbr034044	0.000955422	-2.30581	down	[H]	Coenzyme transport and metabolism	Molecular Function: riboflavin synthase activity (GO:0004746);; Biological Process: riboflavin biosynthetic process (GO:0009231);; Cellular Component: chloroplast (GO:0009507);; Molecular Function: oxidoreductase activity (GO:0016491);; Biological Process: oxidation-reduction process (GO:0055114);;	--
Pbr027402	0.00800738	-2.12148	down	[G]	Carbohydrate transport and metabolism	Molecular Function: transporter activity (GO:0005215);; Cellular Component: vacuole (GO:0005773);; Cellular Component: plasma membrane (GO:0005886);; Biological Process: glycolysis (GO:0006096);; Biological Process: transport (GO:0006810);; Biological Process: calcium ion transport (GO:0006816);; Biological Process: iron ion transport (GO:0006826);; Biological Process: water transport (GO:0006833…	Probable aquaporin PIP2-8 GN=F12A24.3 OS=Arabidopsis thaliana (Mouse-ear cress) PE=1 SV=1
Pbr002452	3.30269e-12	-4.38677	down	[G]	Carbohydrate transport and metabolism	Cellular Component: protein storage vacuole (GO:0000326);; Cellular Component: plasma membrane (GO:0005886);; Biological Process: glycolysis (GO:0006096);; Biological Process: polyamine catabolic process (GO:0006598);; Biological Process: calcium ion transport (GO:0006816);; Biological Process: iron ion transport (GO:0006826);; Biological Process: water transport (GO:0006833);; Biological Process…	Aquaporin TIP2-1 GN=TIP2-1 OS=Arabidopsis thaliana (Mouse-ear cress) PE=1 SV=2
Pbr027219	4.48463e-10	-3.84617	down	[IQ]	--	Molecular Function: fatty-acyl-CoA synthase activity (GO:0004321);; Molecular Function: ATP binding (GO:0005524);; Cellular Component: peroxisome (GO:0005777);; Cellular Component: plastid (GO:0009536);; Biological Process: jasmonic acid biosynthetic process (GO:0009695);; Biological Process: phenylpropanoid metabolic process (GO:0009698);; Biological Process: auxin biosynthetic process (GO:00098…	4-coumarate--CoA ligase-like 9 GN=4CLL9 OS=Arabidopsis thaliana (Mouse-ear cress) PE=1 SV=2
Pbr039159	2.54704e-05	2.66816	up	[O]	Posttranslational modification, protein turnover, chaperones	Molecular Function: glutathione transferase activity (GO:0004364);; Molecular Function: lactoylglutathione lyase activity (GO:0004462);; Cellular Component: vacuolar membrane (GO:0005774);; Cellular Component: cytosol (GO:0005829);; Cellular Component: plasma membrane (GO:0005886);; Biological Process: pentose-phosphate shunt (GO:0006098);; Biological Process: fatty acid beta-oxidation (GO:000663…	Glutathione S-transferase U17 GN=At1g10370 OS=Arabidopsis thaliana (Mouse-ear cress) PE=2 SV=1
Pbr017807	0.00017412	2.43264	up	--	--	--	--
Pbr005516	0.000572954	4.06321	up	[S]	Function unknown	Molecular Function: protein kinase activity (GO:0004672);; Molecular Function: protein binding (GO:0005515);; Cellular Component: cytoplasm (GO:0005737);; Biological Process: defense response (GO:0006952);; Biological Process: immune response (GO:0006955);; Biological Process: macromolecule biosynthetic process (GO:0009059);; Biological Process: response to bacterium (GO:0009617);; Biological Pro…	LRR receptor-like serine/threonine-protein kinase GSO1 (Precursor) GN=GSO1 OS=Arabidopsis thaliana (Mouse-ear cress) PE=2 SV=1
Pbr028099	0	8.9377	up	[R]	General function prediction only	Biological Process: RNA splicing, via endonucleolytic cleavage and ligation (GO:0000394);; Molecular Function: calcium ion binding (GO:0005509);; Cellular Component: nucleus (GO:0005634);; Cellular Component: endosome (GO:0005768);; Cellular Component: Golgi apparatus (GO:0005794);; Cellular Component: trans-Golgi network (GO:0005802);; Cellular Component: plasma membrane (GO:0005886);; Biologica…	Uncharacterized TPR repeat-containing protein At1g05150 GN=At1g05150 OS=Arabidopsis thaliana (Mouse-ear cress) PE=1 SV=1
pear_newGene_2077	0	7.65851	up	--	--	Molecular Function: nucleic acid binding (GO:0003676);; Molecular Function: catalytic activity (GO:0003824);; Biological Process: DNA metabolic process (GO:0006259);;	--
Pbr009374	3.6593e-13	6.47169	up	--	--	--	--
Pbr035273	0.0059309	-3.72816	down	--	--	--	--
Pbr011091	0.00609578	-2.08195	down	--	--	Cellular Component: extracellular region (GO:0005576);;	--
Pbr016014	4.20775e-13	-4.83897	down	[RTKL]	--	Biological Process: mitotic cell cycle (GO:0000278);; Molecular Function: protein serine/threonine kinase activity (GO:0004674);; Molecular Function: 3-phosphoinositide-dependent protein kinase activity (GO:0004676);; Molecular Function: protein binding (GO:0005515);; Molecular Function: ATP binding (GO:0005524);; Cellular Component: nucleus (GO:0005634);; Cellular Component: vacuole (GO:0005773)…	Protein kinase G11A OS=Oryza sativa subsp. japonica (Rice) PE=2 SV=1
Pbr018121	0.00574251	1.95164	up	--	--	Molecular Function: aspartic-type endopeptidase activity (GO:0004190);; Cellular Component: extracellular region (GO:0005576);; Cellular Component: vacuole (GO:0005773);; Cellular Component: endoplasmic reticulum (GO:0005783);; Cellular Component: cytosol (GO:0005829);; Biological Process: glycolysis (GO:0006096);; Biological Process: proteolysis (GO:0006508);; Biological Process: protein targeti…	Aspartic proteinase A1 (Precursor) GN=F12F1.24 OS=Arabidopsis thaliana (Mouse-ear cress) PE=1 SV=1
pear_newGene_1248	0.000567933	-4.13262	down	--	--	Molecular Function: DNA binding (GO:0003677);; Molecular Function: sequence-specific DNA binding transcription factor activity (GO:0003700);; Molecular Function: protein binding (GO:0005515);; Cellular Component: nucleus (GO:0005634);; Biological Process: response to xenobiotic stimulus (GO:0009410);; Biological Process: response to water deprivation (GO:0009414);; Biological Process: photomorpho…	ZF-HD homeobox protein At4g24660 GN=At4g24660 OS=Arabidopsis thaliana (Mouse-ear cress) PE=1 SV=1
Pbr032231	0.00318225	-2.12498	down	--	--	Molecular Function: DNA binding (GO:0003677);; Molecular Function: protein binding (GO:0005515);; Cellular Component: nucleoplasm (GO:0005654);; Cellular Component: endoplasmic reticulum membrane (GO:0005789);; Cellular Component: plasma membrane (GO:0005886);; Biological Process: response to stress (GO:0006950);; Biological Process: response to abiotic stimulus (GO:0009628);; Biological Process:…	NAC domain-containing protein 69 GN=F11O4.5 OS=Arabidopsis thaliana (Mouse-ear cress) PE=2 SV=1
Pbr008447	9.84634e-08	-3.59648	down	[IQR]	--	Biological Process: maltose metabolic process (GO:0000023);; Biological Process: polysaccharide catabolic process (GO:0000272);; Molecular Function: NADPH dehydrogenase activity (GO:0003959);; Molecular Function: calmodulin binding (GO:0005516);; Cellular Component: plasma membrane (GO:0005886);; Biological Process: pentose-phosphate shunt (GO:0006098);; Biological Process: rRNA processing (GO:00…	Short-chain dehydrogenase TIC 32, chloroplastic GN=TIC32 OS=Pisum sativum (Garden pea) PE=1 SV=1
Pbr000736	0.00132301	2.30259	up	[I]	Lipid transport and metabolism	Molecular Function: acetate-CoA ligase activity (GO:0003987);; Cellular Component: mitochondrion (GO:0005739);; Cellular Component: peroxisome (GO:0005777);; Cellular Component: cytosol (GO:0005829);; Biological Process: metabolic process (GO:0008152);; Biological Process: auxin metabolic process (GO:0009850);; Molecular Function: ligase activity (GO:0016874);; Biological Process: monocarboxylic …	Probable acyl-activating enzyme 18, peroxisomal GN=AAE18 OS=Arabidopsis thaliana (Mouse-ear cress) PE=2 SV=1
Pbr000383	3.14615e-05	2.67977	up	--	--	Biological Process: anatomical structure morphogenesis (GO:0009653);; Biological Process: cellular component organization (GO:0016043);; Biological Process: root development (GO:0048364);; Biological Process: cell development (GO:0048468);; Biological Process: developmental growth (GO:0048589);; Cellular Component: cell periphery (GO:0071944);;	Pollen-specific leucine-rich repeat extensin-like protein 1 (Precursor) GN=PEX1 OS=Arabidopsis thaliana (Mouse-ear cress) PE=2 SV=1
Pbr022763	0.000227014	-4.27637	down	--	--	Molecular Function: nucleotide binding (GO:0000166);; Biological Process: polysaccharide biosynthetic process (GO:0000271);; Biological Process: response to molecule of bacterial origin (GO:0002237);; Molecular Function: protein serine/threonine kinase activity (GO:0004674);; Molecular Function: steroid binding (GO:0005496);; Cellular Component: endosome (GO:0005768);; Cellular Component: plasma …	Leucine-rich repeat receptor-like kinase protein FLORAL ORGAN NUMBER1 (Precursor) OS=Oryza sativa subsp. japonica (Rice) PE=1 SV=1
Pbr040923	0.001932	-2.12437	down	--	--	Molecular Function: nucleotide binding (GO:0000166);; Molecular Function: DNA binding (GO:0003677);; Molecular Function: binding (GO:0005488);; Biological Process: RNA processing (GO:0006396);; Biological Process: response to stress (GO:0006950);; Biological Process: response to abiotic stimulus (GO:0009628);; Biological Process: flower development (GO:0009908);; Biological Process: response to o…	Nuclear transcription factor Y subunit B-3 OS=Arabidopsis thaliana (Mouse-ear cress) PE=2 SV=1
pear_newGene_684	0.0018552	2.2264	up	--	--	Cellular Component: cytoplasm (GO:0005737);; Biological Process: alkaloid biosynthetic process (GO:0009821);; Molecular Function: acetyl CoA:(Z)-3-hexen-1-ol acetyltransferase activity (GO:0010327);; Biological Process: suberin biosynthetic process (GO:0010345);; Biological Process: green leaf volatile biosynthetic process (GO:0010597);; Molecular Function: N-acyltransferase activity (GO:0016410)…	Benzyl alcohol O-benzoyltransferase OS=Clarkia breweri (Fairy fans) PE=1 SV=1
Pbr003609	3.83929e-09	3.50884	up	[I]	Lipid transport and metabolism	Biological Process: long-chain fatty acid metabolic process (GO:0001676);; Biological Process: defense response to insect (GO:0002213);; Molecular Function: long-chain fatty acid-CoA ligase activity (GO:0004467);; Cellular Component: peroxisome (GO:0005777);; Cellular Component: endoplasmic reticulum (GO:0005783);; Cellular Component: Golgi apparatus (GO:0005794);; Cellular Component: plasma memb…	Long chain acyl-CoA synthetase 6, peroxisomal (Precursor) GN=LACS6 OS=Arabidopsis thaliana (Mouse-ear cress) PE=1 SV=1
pear_newGene_4108	3.17172e-05	-4.56478	down	--	--	Biological Process: reproduction (GO:0000003);; Molecular Function: intracellular cyclic nucleotide activated cation channel activity (GO:0005221);; Molecular Function: potassium channel activity (GO:0005267);; Molecular Function: binding (GO:0005488);; Cellular Component: plasma membrane (GO:0005886);; Biological Process: defense response (GO:0006952);; Biological Process: signal transduction (G…	Cyclic nucleotide-gated ion channel 1 GN=CNGC1 OS=Arabidopsis thaliana (Mouse-ear cress) PE=1 SV=1
Pbr000028	4.92602e-06	-2.87173	down	--	--	Cellular Component: plasmodesma (GO:0009506);; Biological Process: response to abiotic stimulus (GO:0009628);; Biological Process: post-embryonic development (GO:0009791);; Biological Process: cellular component organization (GO:0016043);; Biological Process: response to chemical stimulus (GO:0042221);; Biological Process: cellular metabolic process (GO:0044237);; Biological Process: primary meta…	Pollen-specific leucine-rich repeat extensin-like protein 2 (Precursor) GN=PEX2 OS=Arabidopsis thaliana (Mouse-ear cress) PE=1 SV=1
pear_newGene_491	5.41155e-05	4.41282	up	--	--	--	--
Pbr011761	0.00248426	-2.08995	down	--	--	Molecular Function: sequence-specific DNA binding transcription factor activity (GO:0003700);; Molecular Function: protein binding (GO:0005515);; Cellular Component: nucleus (GO:0005634);; Biological Process: regulation of transcription, DNA-dependent (GO:0006355);; Biological Process: positive regulation of cell proliferation (GO:0008284);; Cellular Component: plastid (GO:0009536);; Biological P…	WUSCHEL-related homeobox 8 GN=P0454H12.31 OS=Oryza sativa subsp. japonica (Rice) PE=2 SV=1
Pbr037270	8.09438e-06	2.84858	up	[O]	Posttranslational modification, protein turnover, chaperones	Molecular Function: protein binding (GO:0005515);; Cellular Component: mitochondrion (GO:0005739);; Cellular Component: plastid (GO:0009536);; Molecular Function: isomerase activity (GO:0016853);; Cellular Component: intracellular organelle part (GO:0044446);;	--
Pbr006038	2.7172e-08	3.32362	up	[O]	Posttranslational modification, protein turnover, chaperones	Molecular Function: glutathione transferase activity (GO:0004364);; Molecular Function: lactoylglutathione lyase activity (GO:0004462);; Cellular Component: nucleus (GO:0005634);; Cellular Component: cytoplasm (GO:0005737);; Cellular Component: vacuolar membrane (GO:0005774);; Cellular Component: cytosol (GO:0005829);; Cellular Component: plasma membrane (GO:0005886);; Biological Process: glucose…	Probable glutathione S-transferase OS=Nicotiana tabacum (Common tobacco) PE=2 SV=1
Pbr013158	0.000335445	2.32798	up	--	--	Cellular Component: nucleus (GO:0005634);; Cellular Component: cytoplasm (GO:0005737);; Cellular Component: late endosome (GO:0005770);; Cellular Component: plasma membrane (GO:0005886);; Biological Process: calcium ion transport (GO:0006816);; Biological Process: Golgi organization (GO:0007030);; Biological Process: phototropism (GO:0009638);; Biological Process: response to salt stress (GO:0009…	Root phototropism protein 2 GN=T6B20.13/T6B20.14 OS=Arabidopsis thaliana (Mouse-ear cress) PE=1 SV=2
Pbr042737	0.00255785	3.81734	up	[RTKL]	--	Molecular Function: protein serine/threonine kinase activity (GO:0004674);; Molecular Function: calmodulin binding (GO:0005516);; Molecular Function: ATP binding (GO:0005524);; Cellular Component: nucleus (GO:0005634);; Cellular Component: cytoplasm (GO:0005737);; Cellular Component: cytosol (GO:0005829);; Cellular Component: plasma membrane (GO:0005886);; Biological Process: polysaccharide metab…	Receptor-like cytosolic serine/threonine-protein kinase RBK2 GN=RBK2 OS=Arabidopsis thaliana (Mouse-ear cress) PE=1 SV=1
Pbr024739	0.000141373	-2.47522	down	--	--	Biological Process: MAPK cascade (GO:0000165);; Biological Process: response to superoxide (GO:0000303);; Molecular Function: DNA binding (GO:0003677);; Molecular Function: sequence-specific DNA binding transcription factor activity (GO:0003700);; Molecular Function: protein binding (GO:0005515);; Cellular Component: nucleus (GO:0005634);; Biological Process: regulation of transcription, DNA-depe…	Protein ETHYLENE INSENSITIVE 3 GN=EIN3 OS=Arabidopsis thaliana (Mouse-ear cress) PE=1 SV=1
pear_newGene_1577	0.00293899	-3.85573	down	[R]	General function prediction only	Molecular Function: nucleotide binding (GO:0000166);; Biological Process: cytokinesis by cell plate formation (GO:0000911);; Molecular Function: protein binding (GO:0005515);; Biological Process: protein N-linked glycosylation (GO:0006487);; Biological Process: sister chromatid cohesion (GO:0007062);; Biological Process: embryonic pattern specification (GO:0009880);; Biological Process: primary s…	Regulatory-associated protein of TOR 1 GN=T16O11.22 OS=Arabidopsis thaliana (Mouse-ear cress) PE=1 SV=1
Pbr006987	0.000262479	2.42542	up	[P]	Inorganic ion transport and metabolism	Molecular Function: L-glutamate transmembrane transporter activity (GO:0005313);; Cellular Component: mitochondrion (GO:0005739);; Biological Process: sodium ion transport (GO:0006814);; Biological Process: water transport (GO:0006833);; Cellular Component: chloroplast thylakoid (GO:0009534);; Biological Process: response to nematode (GO:0009624);; Biological Process: response to salt stress (GO:…	Dicarboxylate transporter 2, chloroplastic (Precursor) GN=DIT2 OS=Spinacia oleracea (Spinach) PE=1 SV=1
Pbr022582	0.000311147	-2.44448	down	--	--	Cellular Component: extracellular region (GO:0005576);; Biological Process: proteolysis (GO:0006508);; Biological Process: defense response (GO:0006952);; Molecular Function: peptidase activity (GO:0008233);; Biological Process: response to organic substance (GO:0010033);; Molecular Function: hydrolase activity (GO:0016787);; Biological Process: cellular metabolic process (GO:0044237);; Cellular …	Aspartic proteinase-like protein 1 (Precursor) GN=At5g10080 OS=Arabidopsis thaliana (Mouse-ear cress) PE=1 SV=1
Pbr009402	0.000524903	2.34977	up	[RTKL]	--	Biological Process: MAPK cascade (GO:0000165);; Molecular Function: protein serine/threonine kinase activity (GO:0004674);; Molecular Function: cyclin-dependent protein kinase activity (GO:0004693);; Molecular Function: ATP binding (GO:0005524);; Cellular Component: extracellular region (GO:0005576);; Cellular Component: vacuole (GO:0005773);; Cellular Component: plasma membrane (GO:0005886);; Bi…	L-type lectin-domain containing receptor kinase S.4 (Precursor) GN=LECRKS4 OS=Arabidopsis thaliana (Mouse-ear cress) PE=1 SV=1
Pbr033958	6.92335e-13	-4.41919	down	[Z]	Cytoskeleton	Biological Process: cytokinesis by cell plate formation (GO:0000911);; Biological Process: regionalization (GO:0003002);; Molecular Function: microtubule motor activity (GO:0003777);; Molecular Function: ATP binding (GO:0005524);; Cellular Component: microtubule (GO:0005874);; Cellular Component: microtubule associated complex (GO:0005875);; Cellular Component: plasma membrane (GO:0005886);; Biol…	125 kDa kinesin-related protein GN=TKRP125 OS=Nicotiana tabacum (Common tobacco) PE=1 SV=1
Pbr018191	0.00165667	2.13225	up	--	--	Cellular Component: plasma membrane (GO:0005886);;	Uncharacterized protein At1g76660 GN=At1g76660 OS=Arabidopsis thaliana (Mouse-ear cress) PE=1 SV=1
Pbr029473	0.000340369	2.3181	up	[C]	Energy production and conversion	Biological Process: maltose metabolic process (GO:0000023);; Cellular Component: mitochondrion (GO:0005739);; Biological Process: rRNA processing (GO:0006364);; Biological Process: glycine catabolic process (GO:0006546);; Biological Process: unsaturated fatty acid biosynthetic process (GO:0006636);; Biological Process: oxidoreduction coenzyme metabolic process (GO:0006733);; Biological Process: v…	ATP synthase gamma chain, chloroplastic (Precursor) GN=ATPC OS=Nicotiana tabacum (Common tobacco) PE=1 SV=1
Pbr014994	1.07207e-07	3.35582	up	[KAD]	--	Biological Process: cell fate specification (GO:0001708);; Molecular Function: DNA binding (GO:0003677);; Molecular Function: sequence-specific DNA binding transcription factor activity (GO:0003700);; Molecular Function: binding (GO:0005488);; Molecular Function: protein binding (GO:0005515);; Cellular Component: nucleus (GO:0005634);; Biological Process: toxin catabolic process (GO:0009407);; Bi…	Myb-related protein 305 GN=MYB305 OS=Antirrhinum majus (Garden snapdragon) PE=2 SV=1
Pbr010304	1.83688e-06	-2.96379	down	--	--	Cellular Component: extracellular region (GO:0005576);; Cellular Component: vacuole (GO:0005773);; Biological Process: cell adhesion (GO:0007155);; Biological Process: anatomical structure morphogenesis (GO:0009653);; Biological Process: cellular component organization (GO:0016043);; Molecular Function: kinase activity (GO:0016301);; Biological Process: primary metabolic process (GO:0044238);; Bi…	Fasciclin-like arabinogalactan protein 16 (Precursor) GN=FLA16 OS=Arabidopsis thaliana (Mouse-ear cress) PE=2 SV=1
Pbr013372	4.46583e-08	3.32461	up	[G]	Carbohydrate transport and metabolism	Molecular Function: fructose-bisphosphate aldolase activity (GO:0004332);; Cellular Component: mitochondrion (GO:0005739);; Biological Process: glycolysis (GO:0006096);; Biological Process: pentose-phosphate shunt (GO:0006098);; Biological Process: response to oxidative stress (GO:0006979);; Cellular Component: chloroplast thylakoid (GO:0009534);; Biological Process: response to salt stress (GO:0…	Probable fructose-bisphosphate aldolase 3, chloroplastic (Precursor) GN=FBA3 OS=Arabidopsis thaliana (Mouse-ear cress) PE=1 SV=1
Pbr012487	0.000823702	4.00556	up	[O]	Posttranslational modification, protein turnover, chaperones	Biological Process: karyogamy (GO:0000741);; Biological Process: RNA methylation (GO:0001510);; Cellular Component: nucleolus (GO:0005730);; Cellular Component: mitochondrial respiratory chain complex I (GO:0005747);; Cellular Component: vacuolar membrane (GO:0005774);; Cellular Component: Golgi apparatus (GO:0005794);; Cellular Component: plasma membrane (GO:0005886);; Biological Process: ubiqui…	Prohibitin-3, mitochondrial GN=K1B16.2 OS=Arabidopsis thaliana (Mouse-ear cress) PE=1 SV=1
Pbr035702	5.43447e-05	2.64713	up	--	--	Cellular Component: cytoplasm (GO:0005737);; Biological Process: response to hormone stimulus (GO:0009725);; Molecular Function: ligase activity (GO:0016874);; Biological Process: regulation of cellular process (GO:0050794);; Biological Process: proteolysis involved in cellular protein catabolic process (GO:0051603);;	F-box protein At5g67140 GN=At5g67140 OS=Arabidopsis thaliana (Mouse-ear cress) PE=2 SV=1
Pbr039951	0.00373965	2.13062	up	--	--	Biological Process: maltose metabolic process (GO:0000023);; Molecular Function: maltose transmembrane transporter activity (GO:0005363);; Biological Process: starch catabolic process (GO:0005983);; Biological Process: pentose-phosphate shunt (GO:0006098);; Biological Process: cell communication (GO:0007154);; Biological Process: multicellular organismal development (GO:0007275);; Biological Proc…	Maltose excess protein 1, chloroplastic (Precursor) GN=K3M16.90 OS=Arabidopsis thaliana (Mouse-ear cress) PE=1 SV=2
Pbr003748	0.00258082	2.28878	up	--	--	Molecular Function: structural constituent of cell wall (GO:0005199);; Cellular Component: extracellular region (GO:0005576);; Cellular Component: cytosol (GO:0005829);; Biological Process: syncytium formation (GO:0006949);; Cellular Component: plant-type cell wall (GO:0009505);; Cellular Component: plasmodesma (GO:0009506);; Cellular Component: chloroplast (GO:0009507);; Biological Process: plan…	Expansin-A8 (Precursor) GN=T2P4.4 OS=Arabidopsis thaliana (Mouse-ear cress) PE=2 SV=1
Pbr031954	0	8.66891	up	[R]	General function prediction only	Molecular Function: copper ion binding (GO:0005507);; Cellular Component: cell wall (GO:0005618);; Cellular Component: cytoplasm (GO:0005737);; Cellular Component: plasma membrane (GO:0005886);; Biological Process: defense response (GO:0006952);; Biological Process: response to fungus (GO:0009620);; Biological Process: response to salt stress (GO:0009651);; Biological Process: ethylene biosynthet…	1-aminocyclopropane-1-carboxylate oxidase 1 OS=Malus domestica (Apple) PE=1 SV=1
pear_newGene_2618	0.000572954	4.06321	up	--	--	--	--
pear_newGene_3673	5.41155e-05	4.41282	up	--	--	--	--
Pbr026760	3.13432e-08	5.33241	up	--	--	--	--
Pbr029017	3.70096e-05	-2.62333	down	[G]	Carbohydrate transport and metabolism	Molecular Function: beta-galactosidase activity (GO:0004565);; Cellular Component: cell wall (GO:0005618);; Cellular Component: vacuolar membrane (GO:0005774);; Cellular Component: cytosol (GO:0005829);; Biological Process: carbohydrate metabolic process (GO:0005975);; Biological Process: acetyl-CoA metabolic process (GO:0006084);; Biological Process: polyamine catabolic process (GO:0006598);; Ce…	Beta-galactosidase 8 (Precursor) GN=BGAL8 OS=Arabidopsis thaliana (Mouse-ear cress) PE=2 SV=2
Pbr003429	0.000343186	2.33828	up	[V]	Defense mechanisms	Cellular Component: plasma membrane (GO:0005886);; Biological Process: iron ion transport (GO:0006826);; Biological Process: drug transmembrane transport (GO:0006855);; Biological Process: cellular iron ion homeostasis (GO:0006879);; Biological Process: cellular response to iron ion starvation (GO:0010106);; Biological Process: response to nitrate (GO:0010167);; Biological Process: glucuronoxylan…	MATE efflux family protein 1 GN=F11M15.20 OS=Arabidopsis thaliana (Mouse-ear cress) PE=2 SV=2
Pbr004800	3.61259e-07	-3.20417	down	[M]	Cell wall/membrane/envelope biogenesis	Cellular Component: Golgi membrane (GO:0000139);; Cellular Component: nucleus (GO:0005634);; Cellular Component: Golgi apparatus (GO:0005794);; Biological Process: calcium ion transport (GO:0006816);; Biological Process: Golgi organization (GO:0007030);; Biological Process: DNA mediated transformation (GO:0009294);; Biological Process: response to bacterium (GO:0009617);; Biological Process: resp…	Glucomannan 4-beta-mannosyltransferase 2 GN=CSLA2 OS=Arabidopsis thaliana (Mouse-ear cress) PE=2 SV=1
Pbr018223	0.00293899	-3.85573	down	[IR]	--	Cellular Component: cell wall (GO:0005618);; Cellular Component: nucleus (GO:0005634);; Biological Process: lipid metabolic process (GO:0006629);; Biological Process: multicellular organismal development (GO:0007275);; Cellular Component: chloroplast thylakoid (GO:0009534);; Biological Process: response to salt stress (GO:0009651);; Biological Process: response to organic substance (GO:0010033);;…	GDSL esterase/lipase At1g29670 (Precursor) GN=At1g29670 OS=Arabidopsis thaliana (Mouse-ear cress) PE=2 SV=1
Pbr016190	1.62392e-12	-4.76637	down	--	--	Biological Process: anthocyanin-containing compound biosynthetic process (GO:0009718);; Biological Process: response to sucrose stimulus (GO:0009744);; Biological Process: response to UV-B (GO:0010224);; Molecular Function: transferase activity, transferring hexosyl groups (GO:0016758);; Molecular Function: UDP-xylosyltransferase activity (GO:0035252);; Biological Process: pigmentation (GO:004347…	Anthocyanidin 3-O-glucoside 2&apos;&apos;-O-glucosyltransferase GN=3GGT OS=Ipomoea purpurea (Common morning glory) PE=2 SV=1
Pbr010185	0.000107986	-3.15424	down	[GER]	--	Molecular Function: protein binding (GO:0005515);; Cellular Component: vacuolar membrane (GO:0005774);; Cellular Component: plasma membrane (GO:0005886);; Biological Process: cellular aromatic compound metabolic process (GO:0006725);; Biological Process: unidimensional cell growth (GO:0009826);; Biological Process: response to organic substance (GO:0010033);; Biological Process: regulation of hor…	WAT1-related protein At3g30340 GN=At3g30340 OS=Arabidopsis thaliana (Mouse-ear cress) PE=2 SV=1
Pbr040844	0.00357997	-2.52538	down	[G]	Carbohydrate transport and metabolism	Cellular Component: DNA-directed RNA polymerase IV complex (GO:0000418);; Cellular Component: DNA-directed RNA polymerase V complex (GO:0000419);; Molecular Function: DNA binding (GO:0003677);; Molecular Function: DNA-directed RNA polymerase activity (GO:0003899);; Cellular Component: DNA-directed RNA polymerase II, core complex (GO:0005665);; Cellular Component: nucleolus (GO:0005730);; Cellular…	DNA-directed RNA polymerase II subunit RPB3-A GN=RPB36A OS=Arabidopsis thaliana (Mouse-ear cress) PE=2 SV=1
pear_newGene_3457	0.00255785	3.81734	up	--	--	--	--
Pbr009057	3.29256e-06	-2.97871	down	--	--	Biological Process: respiratory burst involved in defense response (GO:0002679);; Molecular Function: sequence-specific DNA binding transcription factor activity (GO:0003700);; Molecular Function: calmodulin binding (GO:0005516);; Cellular Component: nucleus (GO:0005634);; Biological Process: regulation of transcription, DNA-dependent (GO:0006355);; Biological Process: iron ion transport (GO:0006…	Probable WRKY transcription factor 21 GN=WRKY21 OS=Arabidopsis thaliana (Mouse-ear cress) PE=2 SV=1
Pbr011311	0.00516462	-2.00373	down	--	--	Molecular Function: DNA binding (GO:0003677);; Cellular Component: nucleus (GO:0005634);; Cellular Component: cytosol (GO:0005829);; Biological Process: regulation of floral meristem growth (GO:0010080);; Biological Process: regulation of inflorescence meristem growth (GO:0010081);; Biological Process: floral meristem determinacy (GO:0010582);;	Protein ULTRAPETALA 1 GN=ULT1 OS=Arabidopsis thaliana (Mouse-ear cress) PE=1 SV=1
Pbr008470	2.06543e-05	-2.68944	down	--	--	Molecular Function: sequence-specific DNA binding transcription factor activity (GO:0003700);; Cellular Component: nucleus (GO:0005634);; Biological Process: response to cold (GO:0009409);; Biological Process: response to red or far red light (GO:0009639);; Biological Process: response to salt stress (GO:0009651);; Biological Process: response to ethylene stimulus (GO:0009723);; Biological Proces…	Protein LHY GN=LHY OS=Arabidopsis thaliana (Mouse-ear cress) PE=1 SV=2
Pbr013154	0.000565911	-2.34787	down	[S]	Function unknown	Molecular Function: binding (GO:0005488);; Biological Process: defense response (GO:0006952);;	Putative disease resistance protein RGA3 GN=RGA3 OS=Solanum bulbocastanum (Wild potato) PE=2 SV=2
Pbr021227	2.43635e-05	-4.60165	down	--	--	Cellular Component: mitochondrion (GO:0005739);; Biological Process: meiosis (GO:0007126);; Cellular Component: chloroplast (GO:0009507);; Biological Process: sugar mediated signaling pathway (GO:0010182);; Biological Process: chloroplast RNA processing (GO:0031425);; Biological Process: mitochondrial mRNA modification (GO:0080156);;	Pentatricopeptide repeat-containing protein At3g21470 GN=PCMP-E29 OS=Arabidopsis thaliana (Mouse-ear cress) PE=2 SV=1
Pbr008552	0.0057315	-2.50194	down	--	--	Cellular Component: cytoplasm (GO:0005737);; Biological Process: organelle organization (GO:0006996);; Biological Process: meiosis (GO:0007126);; Biological Process: RNA metabolic process (GO:0016070);; Cellular Component: intracellular membrane-bounded organelle (GO:0043231);; Cellular Component: cytoplasmic part (GO:0044444);; Biological Process: regulation of cellular process (GO:0050794);;	Pentatricopeptide repeat-containing protein At1g19720 OS=Arabidopsis thaliana (Mouse-ear cress) PE=2 SV=1
Pbr014442	1.86206e-09	-3.68021	down	--	--	Biological Process: polysaccharide catabolic process (GO:0000272);; Cellular Component: plasma membrane (GO:0005886);; Biological Process: starch metabolic process (GO:0005982);; Biological Process: plant-type cell wall organization (GO:0009664);; Biological Process: regulation of meristem growth (GO:0010075);;	--
Pbr036276	7.792e-08	-3.4276	down	--	--	Biological Process: maltose metabolic process (GO:0000023);; Biological Process: sulfur amino acid metabolic process (GO:0000096);; Molecular Function: iron ion binding (GO:0005506);; Molecular Function: protein binding (GO:0005515);; Cellular Component: plasma membrane (GO:0005886);; Biological Process: glycine catabolic process (GO:0006546);; Biological Process: unsaturated fatty acid biosynthe…	Lipoxygenase 6, chloroplastic (Precursor) GN=LOX6 OS=Arabidopsis thaliana (Mouse-ear cress) PE=1 SV=1
Pbr003357	0.00390077	2.79337	up	--	--	Cellular Component: cytoplasmic part (GO:0044444);;	Probable acyl-activating enzyme 18, peroxisomal GN=AAE18 OS=Arabidopsis thaliana (Mouse-ear cress) PE=2 SV=1
Pbr010911	0.000922593	-2.38026	down	[S]	Function unknown	Biological Process: maltose metabolic process (GO:0000023);; Biological Process: MAPK cascade (GO:0000165);; Biological Process: immune response-regulating signaling pathway (GO:0002764);; Molecular Function: protein serine/threonine kinase activity (GO:0004674);; Molecular Function: protein binding (GO:0005515);; Cellular Component: plasma membrane (GO:0005886);; Biological Process: starch metab…	Putative receptor-like protein kinase At3g47110 (Precursor) GN=At3g47110 OS=Arabidopsis thaliana (Mouse-ear cress) PE=3 SV=1
pear_newGene_2902	0.00077955	-4.08133	down	--	--	--	--
pear_newGene_2481	0.000200836	4.22352	up	--	--	--	--
Pbr001831	1.75692e-07	-3.45258	down	--	--	--	EG45-like domain containing protein (Precursor) GN=CjBAp12 OS=Citrus jambhiri (Rough lemon) PE=1 SV=1
Pbr001913	9.69785e-05	2.55005	up	--	--	--	--
Pbr005181	0.00100409	-2.26591	down	--	--	Cellular Component: nuclear chromatin (GO:0000790);; Molecular Function: DNA binding (GO:0003677);; Molecular Function: RNA binding (GO:0003723);; Molecular Function: translation initiation factor activity (GO:0003743);; Cellular Component: nucleus (GO:0005634);; Cellular Component: nucleolus (GO:0005730);; Biological Process: DNA repair (GO:0006281);; Biological Process: DNA methylation (GO:0006…	Protein argonaute 16 OS=Oryza sativa subsp. japonica (Rice) PE=2 SV=2
Pbr006502	0.00419751	1.99021	up	[J]	Translation, ribosomal structure and biogenesis	Cellular Component: plastid small ribosomal subunit (GO:0000312);; Molecular Function: structural constituent of ribosome (GO:0003735);; Biological Process: translation (GO:0006412);; Cellular Component: chloroplast stroma (GO:0009570);; Cellular Component: chloroplast envelope (GO:0009941);; Cellular Component: membrane (GO:0016020);; Molecular Function: rRNA binding (GO:0019843);; Cellular Comp…	30S ribosomal protein S9, chloroplastic (Precursor) GN=RPS9 OS=Arabidopsis thaliana (Mouse-ear cress) PE=2 SV=1
Pbr009129	0.00233118	2.12441	up	[O]	Posttranslational modification, protein turnover, chaperones	Molecular Function: ubiquitin-protein ligase activity (GO:0004842);; Molecular Function: ATP binding (GO:0005524);; Cellular Component: nucleus (GO:0005634);; Cellular Component: vacuole (GO:0005773);; Cellular Component: cytosol (GO:0005829);; Cellular Component: plasma membrane (GO:0005886);; Biological Process: postreplication repair (GO:0006301);; Biological Process: ubiquitin-dependent prote…	Ubiquitin-conjugating enzyme E2-23 kDa GN=UBC4 OS=Triticum aestivum (Wheat) PE=1 SV=1
Pbr014679	7.49671e-06	4.23986	up	--	--	Cellular Component: anchored to membrane (GO:0031225);;	--
Pbr003270	4.54793e-10	3.74023	up	--	--	Cellular Component: cytoplasm (GO:0005737);; Biological Process: metabolic process (GO:0008152);; Biological Process: response to toxin (GO:0009636);; Biological Process: anthocyanin-containing compound biosynthetic process (GO:0009718);; Biological Process: response to sucrose stimulus (GO:0009744);; Biological Process: cinnamic acid ester metabolic process (GO:0009801);; Biological Process: sho…	Putative UDP-glucose glucosyltransferase GN=GT5 OS=Fragaria ananassa (Strawberry) PE=2 SV=1
Pbr008102	1.644e-09	-5.7628	down	[R]	General function prediction only	Biological Process: metabolic process (GO:0008152);; Molecular Function: hydrolase activity (GO:0016787);;	--
pear_newGene_3284	3.63573e-06	4.33	up	--	--	--	--
Pbr039227	2.7925e-06	-3.24618	down	--	--	Cellular Component: plasma membrane (GO:0005886);;	Uncharacterized membrane protein At1g16860 GN=At1g16860 OS=Arabidopsis thaliana (Mouse-ear cress) PE=1 SV=1
Pbr040325	1.61778e-06	-3.87411	down	[C]	Energy production and conversion	Biological Process: maltose metabolic process (GO:0000023);; Cellular Component: mitochondrion (GO:0005739);; Cellular Component: cytosol (GO:0005829);; Cellular Component: plasma membrane (GO:0005886);; Biological Process: carbohydrate metabolic process (GO:0005975);; Biological Process: malate metabolic process (GO:0006108);; Biological Process: rRNA processing (GO:0006364);; Cellular Component…	Malate dehydrogenase [NADP], chloroplastic (Precursor) GN=MDH1 OS=Medicago sativa (Alfalfa) PE=1 SV=1
pear_newGene_4327	4.48693e-11	-4.1549	down	--	--	Cellular Component: nucleus (GO:0005634);; Cellular Component: endoplasmic reticulum (GO:0005783);; Biological Process: microtubule nucleation (GO:0007020);; Biological Process: flower development (GO:0009908);;	WEB family protein At4g27595, chloroplastic (Precursor) GN=At4g27595 OS=Arabidopsis thaliana (Mouse-ear cress) PE=2 SV=1
Pbr006389	2.43635e-05	-4.60165	down	--	--	Molecular Function: endonuclease activity (GO:0004519);; Biological Process: DNA metabolic process (GO:0006259);; Biological Process: meiosis I (GO:0007127);; Cellular Component: chloroplast (GO:0009507);; Biological Process: mRNA modification (GO:0016556);;	Pentatricopeptide repeat-containing protein At3g03580 GN=PCMP-H23 OS=Arabidopsis thaliana (Mouse-ear cress) PE=2 SV=1
pear_newGene_1569	0.000401314	4.11865	up	--	--	--	--
Pbr042127	3.54803e-07	3.12605	up	--	--	Cellular Component: photosystem I (GO:0009522);; Cellular Component: chloroplast thylakoid membrane (GO:0009535);; Biological Process: photosynthesis (GO:0015979);; Cellular Component: integral to membrane (GO:0016021);; Molecular Function: chlorophyll binding (GO:0016168);; Biological Process: cysteine biosynthetic process (GO:0019344);; Biological Process: cellular cation homeostasis (GO:003000…	Photosystem I reaction center subunit psaK, chloroplastic (Precursor) GN=PSAK OS=Arabidopsis thaliana (Mouse-ear cress) PE=2 SV=2
Pbr042306	7.44843e-09	3.45661	up	[J]	Translation, ribosomal structure and biogenesis	Cellular Component: plastid large ribosomal subunit (GO:0000311);; Molecular Function: structural constituent of ribosome (GO:0003735);; Cellular Component: nucleus (GO:0005634);; Cellular Component: ribosome (GO:0005840);; Biological Process: DNA-dependent transcription, termination (GO:0006353);; Biological Process: regulation of transcription, DNA-dependent (GO:0006355);; Biological Process: t…	50S ribosomal protein L4, chloroplastic (Precursor) GN=RPL4 OS=Arabidopsis thaliana (Mouse-ear cress) PE=1 SV=2
Pbr034055	5.42451e-06	3.37564	up	[C]	Energy production and conversion	Biological Process: MAPK cascade (GO:0000165);; Molecular Function: magnesium ion binding (GO:0000287);; Molecular Function: inorganic diphosphatase activity (GO:0004427);; Cellular Component: cytosol (GO:0005829);; Biological Process: protein targeting to membrane (GO:0006612);; Biological Process: phosphate-containing compound metabolic process (GO:0006796);; Biological Process: response to col…	Soluble inorganic pyrophosphatase 1, chloroplastic (Precursor) GN=F17I14_160 OS=Arabidopsis thaliana (Mouse-ear cress) PE=1 SV=1
Pbr023208	0.00024166	-2.39995	down	[S]	Function unknown	Molecular Function: catalytic activity (GO:0003824);; Cellular Component: extracellular region (GO:0005576);; Cellular Component: vacuole (GO:0005773);; Biological Process: metabolic process (GO:0008152);; Cellular Component: plant-type cell wall (GO:0009505);;	--
Pbr031361	0.0048571	-3.06865	down	--	--	Molecular Function: magnesium ion binding (GO:0000287);; Cellular Component: mitochondrion (GO:0005739);; Biological Process: metabolic process (GO:0008152);; Cellular Component: chloroplast (GO:0009507);; Cellular Component: chloroplast stroma (GO:0009570);; Biological Process: gibberellin biosynthetic process (GO:0009686);; Biological Process: gibberellic acid mediated signaling pathway (GO:000…	Ent-kaur-16-ene synthase, chloroplastic (Precursor) OS=Cucurbita maxima (Pumpkin) PE=1 SV=1
pear_newGene_1019	0.00119273	3.94551	up	--	--	Molecular Function: binding (GO:0005488);;	--
Pbr010200	0.000799302	-2.43957	down	--	--	Cellular Component: extracellular region (GO:0005576);; Cellular Component: plasma membrane (GO:0005886);; Cellular Component: anchored to membrane (GO:0031225);; Cellular Component: intracellular membrane-bounded organelle (GO:0043231);; Biological Process: cellular metabolic process (GO:0044237);; Biological Process: primary metabolic process (GO:0044238);; Cellular Component: cytoplasmic part …	Early nodulin-like protein 2 (Precursor) GN=At4g27520 OS=Arabidopsis thaliana (Mouse-ear cress) PE=1 SV=1
Pbr024556	0.00986549	1.86865	up	[L]	Replication, recombination and repair	Molecular Function: DNA photolyase activity (GO:0003913);; Molecular Function: protein kinase activity (GO:0004672);; Molecular Function: ATP binding (GO:0005524);; Cellular Component: nucleus (GO:0005634);; Cellular Component: cytoplasm (GO:0005737);; Biological Process: DNA repair (GO:0006281);; Biological Process: response to DNA damage stimulus (GO:0006974);; Biological Process: response to w…	Cryptochrome-1 OS=Arabidopsis thaliana (Mouse-ear cress) PE=1 SV=2
Pbr032125	3.29896e-06	2.83901	up	--	--	Cellular Component: plant-type vacuole (GO:0000325);; Molecular Function: cysteine-type endopeptidase activity (GO:0004197);; Molecular Function: phospholipase A2 activity (GO:0004623);; Molecular Function: protein binding (GO:0005515);; Cellular Component: cell wall (GO:0005618);; Cellular Component: nucleus (GO:0005634);; Cellular Component: cytosol (GO:0005829);; Biological Process: glycolysis…	Xylem cysteine proteinase 1 (Precursor) GN=XCP1 OS=Arabidopsis thaliana (Mouse-ear cress) PE=1 SV=1
Pbr006975	3.0756e-11	-4.16465	down	[O]	Posttranslational modification, protein turnover, chaperones	Biological Process: sulfur amino acid metabolic process (GO:0000096);; Biological Process: polysaccharide catabolic process (GO:0000272);; Molecular Function: serine-type endopeptidase activity (GO:0004252);; Molecular Function: protein serine/threonine phosphatase activity (GO:0004722);; Cellular Component: extracellular region (GO:0005576);; Cellular Component: cell wall (GO:0005618);; Cellular…	Subtilisin-like protease (Precursor) GN=K8K14.8 OS=Arabidopsis thaliana (Mouse-ear cress) PE=1 SV=1
Pbr041557	0.00173647	-2.4632	down	[RTKL]	--	Molecular Function: nucleotide binding (GO:0000166);; Biological Process: RNA splicing, via endonucleolytic cleavage and ligation (GO:0000394);; Molecular Function: protein serine/threonine kinase activity (GO:0004674);; Molecular Function: protein binding (GO:0005515);; Cellular Component: nucleolus (GO:0005730);; Cellular Component: plasma membrane (GO:0005886);; Biological Process: protein pho…	Serine/threonine-protein kinase PBS1 GN=PBS1 OS=Arabidopsis thaliana (Mouse-ear cress) PE=1 SV=1
Pbr012479	0.00293899	-3.85573	down	[S]	Function unknown	--	Vegetative cell wall protein gp1 (Precursor) GN=GP1 OS=Chlamydomonas reinhardtii (Chlamydomonas smithii) PE=2 SV=1
Pbr029714	0	6.93565	up	--	--	--	--
Pbr038305	0.00302996	2.11095	up	[R]	General function prediction only	Molecular Function: Rab GTPase activator activity (GO:0005097);; Molecular Function: binding (GO:0005488);; Cellular Component: extracellular region (GO:0005576);; Cellular Component: intracellular (GO:0005622);; Cellular Component: plasma membrane (GO:0005886);; Cellular Component: cytoplasmic membrane-bounded vesicle (GO:0016023);; Biological Process: cellular component organization (GO:0016043…	Early nodulin-like protein 2 (Precursor) GN=At4g27520 OS=Arabidopsis thaliana (Mouse-ear cress) PE=1 SV=1
pear_newGene_2243	0.000264001	2.70938	up	--	--	--	--
Pbr006272	0.00301756	-2.19502	down	[C]	Energy production and conversion	Molecular Function: malate dehydrogenase (decarboxylating) activity (GO:0004471);; Molecular Function: malate dehydrogenase (oxaloacetate-decarboxylating) (NADP+) activity (GO:0004473);; Molecular Function: ATP binding (GO:0005524);; Cellular Component: cell wall (GO:0005618);; Cellular Component: mitochondrial matrix (GO:0005759);; Cellular Component: vacuolar membrane (GO:0005774);; Cellular Co…	NAD-dependent malic enzyme 62 kDa isoform, mitochondrial (Precursor) OS=Solanum tuberosum (Potato) PE=1 SV=1
Pbr028380	1.66161e-07	-3.3233	down	[GER]	--	Cellular Component: membrane (GO:0016020);;	--
Pbr016480	1.58762e-13	-4.5487	down	[MG]	--	Molecular Function: protein binding (GO:0005515);; Cellular Component: endosome (GO:0005768);; Cellular Component: Golgi apparatus (GO:0005794);; Cellular Component: trans-Golgi network (GO:0005802);; Biological Process: carbohydrate metabolic process (GO:0005975);; Biological Process: tryptophan catabolic process (GO:0006569);; Biological Process: nucleotide-sugar metabolic process (GO:0009225);…	UDP-glucuronate 4-epimerase 6 GN=F14O13.1 OS=Arabidopsis thaliana (Mouse-ear cress) PE=1 SV=1
Pbr027899	1.14354e-07	-5.28473	down	--	--	Biological Process: mitochondrial RNA processing (GO:0000963);; Molecular Function: endonuclease activity (GO:0004519);; Cellular Component: mitochondrion (GO:0005739);; Biological Process: chromosome segregation (GO:0007059);; Biological Process: meiosis I (GO:0007127);; Cellular Component: chloroplast (GO:0009507);; Biological Process: thylakoid membrane organization (GO:0010027);; Biological P…	Pentatricopeptide repeat-containing protein At1g08070 GN=PCMP-H12 OS=Arabidopsis thaliana (Mouse-ear cress) PE=2 SV=1
Pbr014939	0.00229716	-3.45543	down	--	--	Cellular Component: endoplasmic reticulum (GO:0005783);; Cellular Component: plasma membrane (GO:0005886);; Biological Process: carbohydrate metabolic process (GO:0005975);; Biological Process: chromatin silencing (GO:0006342);; Biological Process: cell communication (GO:0007154);; Cellular Component: plant-type cell wall (GO:0009505);; Cellular Component: plasmodesma (GO:0009506);; Biological Pr…	Probable glucan endo-1,3-beta-glucosidase A6 (Precursor) GN=A6 OS=Arabidopsis thaliana (Mouse-ear cress) PE=2 SV=1
pear_newGene_120	1.38991e-05	2.72575	up	--	--	--	--
Pbr012385	0.00149495	-3.97294	down	--	--	Cellular Component: Golgi apparatus (GO:0005794);; Molecular Function: transferase activity, transferring glycosyl groups (GO:0016757);; Biological Process: endoplasmic reticulum unfolded protein response (GO:0030968);; Cellular Component: intracellular membrane-bounded organelle (GO:0043231);; Cellular Component: cytoplasmic part (GO:0044444);;	Uncharacterized protein At1g04910 GN=At1g04910 OS=Arabidopsis thaliana (Mouse-ear cress) PE=1 SV=1
pear_newGene_1121	0.00255785	3.81734	up	--	--	--	--
Pbr018036	0.00146882	2.30539	up	[R]	General function prediction only	Molecular Function: protein binding (GO:0005515);; Cellular Component: intracellular (GO:0005622);; Cellular Component: nucleus (GO:0005634);; Cellular Component: plasma membrane (GO:0005886);; Biological Process: regulation of transcription, DNA-dependent (GO:0006355);; Biological Process: response to stress (GO:0006950);; Biological Process: circadian rhythm (GO:0007623);; Molecular Function: z…	Putative zinc finger protein CONSTANS-LIKE 11 GN=COL11 OS=Arabidopsis thaliana (Mouse-ear cress) PE=3 SV=2
Pbr005663	6.81133e-11	-3.99087	down	[O]	Posttranslational modification, protein turnover, chaperones	Biological Process: cell morphogenesis (GO:0000902);; Biological Process: trichoblast differentiation (GO:0010054);; Biological Process: cell growth (GO:0016049);; Biological Process: cell development (GO:0048468);; Biological Process: developmental growth involved in morphogenesis (GO:0060560);;	Leucine-rich repeat extensin-like protein 1 (Precursor) GN=LRX1 OS=Arabidopsis thaliana (Mouse-ear cress) PE=1 SV=1
Pbr035222	0.00773142	2.0083	up	--	--	Biological Process: response to hypoxia (GO:0001666);; Biological Process: systemic acquired resistance, salicylic acid mediated signaling pathway (GO:0009862);; Biological Process: xylem development (GO:0010089);; Biological Process: regulation of hydrogen peroxide metabolic process (GO:0010310);; Biological Process: cell wall macromolecule metabolic process (GO:0044036);;	--
Pbr006383	0.00502493	-1.99492	down	--	--	Cellular Component: intracellular membrane-bounded organelle (GO:0043231);; Cellular Component: cytoplasmic part (GO:0044444);;	Uncharacterized protein At1g04910 GN=At1g04910 OS=Arabidopsis thaliana (Mouse-ear cress) PE=1 SV=1
pear_newGene_792	1.56353e-08	-3.69464	down	--	--	Cellular Component: cell part (GO:0044464);;	UPF0481 protein At3g47200 GN=At3g47200 OS=Arabidopsis thaliana (Mouse-ear cress) PE=1 SV=1
Pbr011180	0.00306516	-2.06157	down	[T]	Signal transduction mechanisms	Biological Process: transition metal ion transport (GO:0000041);; Biological Process: two-component signal transduction system (phosphorelay) (GO:0000160);; Cellular Component: nucleus (GO:0005634);; Cellular Component: cytosol (GO:0005829);; Biological Process: DNA-dependent DNA replication (GO:0006261);; Biological Process: double-strand break repair (GO:0006302);; Biological Process: embryo sa…	Histidine-containing phosphotransfer protein 1 GN=MIL23.8 OS=Arabidopsis thaliana (Mouse-ear cress) PE=1 SV=1
Pbr024415	0.0085101	-3.65988	down	--	--	--	Proline-rich receptor-like protein kinase PERK2 GN=PERK2 OS=Arabidopsis thaliana (Mouse-ear cress) PE=2 SV=3
Pbr036692	1.59049e-05	4.58015	up	[E]	Amino acid transport and metabolism	Cellular Component: cytoplasm (GO:0005737);; Biological Process: regulation of translation (GO:0006417);; Biological Process: ethylene biosynthetic process (GO:0009693);; Biological Process: response to cytokinin stimulus (GO:0009735);; Biological Process: fruit ripening (GO:0009835);; Biological Process: response to chitin (GO:0010200);; Molecular Function: 1-aminocyclopropane-1-carboxylate synt…	1-aminocyclopropane-1-carboxylate synthase GN=ACS1 OS=Glycine max (Soybean) PE=2 SV=1
Pbr038600	0.0085101	-3.65988	down	[B]	Chromatin structure and dynamics	Cellular Component: nucleosome (GO:0000786);; Molecular Function: DNA binding (GO:0003677);; Cellular Component: nucleus (GO:0005634);; Cellular Component: nucleolus (GO:0005730);; Cellular Component: mitochondrion (GO:0005739);; Cellular Component: vacuolar membrane (GO:0005774);; Cellular Component: Golgi apparatus (GO:0005794);; Cellular Component: cytosol (GO:0005829);; Cellular Component: pl…	Histone H4 OS=Glycine max (Soybean) PE=3 SV=1
Pbr034318	0.00046211	-2.67945	down	--	--	Molecular Function: nucleic acid binding (GO:0003676);; Molecular Function: protein binding (GO:0005515);; Cellular Component: plant-type cell wall (GO:0009505);; Cellular Component: plasmodesma (GO:0009506);;	Sulfated surface glycoprotein 185 (Precursor) OS=Volvox carteri (Green alga) PE=1 SV=1
Pbr004709	0.00516933	-2.0351	down	[H]	Coenzyme transport and metabolism	Molecular Function: N2-acetyl-L-ornithine:2-oxoglutarate 5-aminotransferase activity (GO:0003992);; Cellular Component: mitochondrion (GO:0005739);; Cellular Component: vacuolar membrane (GO:0005774);; Cellular Component: Golgi apparatus (GO:0005794);; Cellular Component: cytosol (GO:0005829);; Cellular Component: plasma membrane (GO:0005886);; Biological Process: sucrose metabolic process (GO:00…	Gamma aminobutyrate transaminase 3, chloroplastic (Precursor) GN=GABA-TP3 OS=Solanum lycopersicum (Tomato) PE=1 SV=1
Pbr017465	0.0008272	2.53109	up	[R]	General function prediction only	Cellular Component: cell part (GO:0044464);;	Proline-rich receptor-like protein kinase PERK9 GN=PERK9 OS=Arabidopsis thaliana (Mouse-ear cress) PE=2 SV=1
Pbr012907	2.86403e-11	-4.17528	down	--	--	Cellular Component: nucleus (GO:0005634);; Biological Process: iron ion transport (GO:0006826);; Biological Process: regulation of meristem growth (GO:0010075);; Biological Process: cellular response to iron ion starvation (GO:0010106);; Biological Process: response to nitrate (GO:0010167);; Biological Process: organ senescence (GO:0010260);; Biological Process: nitrate transport (GO:0015706);; M…	Zinc finger protein MAGPIE GN=MGP OS=Arabidopsis thaliana (Mouse-ear cress) PE=1 SV=1
Pbr014769	2.55279e-08	4.18082	up	--	--	--	F-box protein At3g07870 GN=At3g07870 OS=Arabidopsis thaliana (Mouse-ear cress) PE=2 SV=1
Pbr035349	7.45976e-07	-4.58052	down	[IQR]	--	Cellular Component: cytosol (GO:0005829);; Cellular Component: plasma membrane (GO:0005886);; Biological Process: polysaccharide metabolic process (GO:0005976);; Biological Process: sulfur compound metabolic process (GO:0006790);; Biological Process: phosphate-containing compound metabolic process (GO:0006796);; Biological Process: defense response (GO:0006952);; Molecular Function: alcohol dehyd…	Short-chain dehydrogenase TIC 32, chloroplastic GN=TIC32 OS=Pisum sativum (Garden pea) PE=1 SV=1
Pbr018958	1.83187e-14	4.62932	up	[IQR]	--	Biological Process: maltose metabolic process (GO:0000023);; Biological Process: pentose-phosphate shunt (GO:0006098);; Biological Process: lipid metabolic process (GO:0006629);; Molecular Function: oxidoreductase activity, acting on the CH-OH group of donors, NAD or NADP as acceptor (GO:0016616);; Biological Process: starch biosynthetic process (GO:0019252);; Biological Process: positive regulat…	Tropinone reductase homolog At1g07440 GN=At1g07440 OS=Arabidopsis thaliana (Mouse-ear cress) PE=1 SV=1
Pbr031672	0.00149495	-3.97294	down	--	--	Molecular Function: protein binding (GO:0005515);; Molecular Function: phospholipid binding (GO:0005543);; Biological Process: response to heat (GO:0009408);; Biological Process: response to cold (GO:0009409);; Biological Process: response to wounding (GO:0009611);; Biological Process: response to endogenous stimulus (GO:0009719);; Biological Process: response to salicylic acid stimulus (GO:00097…	BON1-associated protein 2 GN=F4I18.26 OS=Arabidopsis thaliana (Mouse-ear cress) PE=1 SV=1
Pbr010223	2.79117e-08	-3.90535	down	--	--	Cellular Component: vacuole (GO:0005773);; Biological Process: cell wall biogenesis (GO:0042546);;	Proline-rich receptor-like protein kinase PERK2 GN=PERK2 OS=Arabidopsis thaliana (Mouse-ear cress) PE=2 SV=3
Pbr005300	0.000136569	-2.47132	down	--	--	Molecular Function: carboxypeptidase activity (GO:0004180);; Cellular Component: extracellular region (GO:0005576);; Cellular Component: vacuolar membrane (GO:0005774);; Cellular Component: endoplasmic reticulum (GO:0005783);; Cellular Component: Golgi apparatus (GO:0005794);; Biological Process: protein glycosylation (GO:0006486);; Biological Process: N-terminal protein myristoylation (GO:000649…	--
Pbr032923	0.0054852	1.95276	up	[R]	General function prediction only	Molecular Function: nucleotide binding (GO:0000166);; Cellular Component: cytoplasm (GO:0005737);; Biological Process: N-terminal protein myristoylation (GO:0006499);; Biological Process: protein targeting to mitochondrion (GO:0006626);; Biological Process: photoperiodism, flowering (GO:0048573);; Cellular Component: Cul4-RING ubiquitin ligase complex (GO:0080008);;	Protein Mut11 GN=Mut11 OS=Chlamydomonas reinhardtii (Chlamydomonas smithii) PE=2 SV=1
Pbr000857	0.00030447	-2.42242	down	[M]	Cell wall/membrane/envelope biogenesis	Cellular Component: nucleus (GO:0005634);; Cellular Component: plasmodesma (GO:0009506);; Cellular Component: chloroplast (GO:0009507);; Biological Process: positive regulation of organelle organization (GO:0010638);; Cellular Component: membrane (GO:0016020);; Biological Process: regulation of actin filament polymerization (GO:0030833);; Cellular Component: intracellular membrane-bounded organel…	C2 and GRAM domain-containing protein At1g03370 GN=At1g03370 OS=Arabidopsis thaliana (Mouse-ear cress) PE=2 SV=4
Pbr025180	6.15696e-12	-4.26442	down	--	--	Molecular Function: protein serine/threonine kinase activity (GO:0004674);; Molecular Function: ATP binding (GO:0005524);; Cellular Component: cell wall (GO:0005618);; Cellular Component: plasma membrane (GO:0005886);; Biological Process: polysaccharide metabolic process (GO:0005976);; Biological Process: chromatin silencing (GO:0006342);; Biological Process: protein phosphorylation (GO:0006468);…	Probable inactive receptor kinase At5g67200 (Precursor) GN=At5g67200 OS=Arabidopsis thaliana (Mouse-ear cress) PE=1 SV=1
Pbr040570	2.45452e-10	5.37972	up	[IQR]	--	Molecular Function: alcohol dehydrogenase (NAD) activity (GO:0004022);; Molecular Function: 3-oxoacyl-[acyl-carrier-protein] reductase (NADPH) activity (GO:0004316);; Molecular Function: protein binding (GO:0005515);; Biological Process: response to stress (GO:0006950);; Biological Process: response to abiotic stimulus (GO:0009628);; Biological Process: abscisic acid biosynthetic process (GO:0009…	Short-chain type dehydrogenase/reductase OS=Picea abies (Norway spruce) PE=2 SV=1
Pbr030587	2.67938e-07	3.13838	up	--	--	Biological Process: MAPK cascade (GO:0000165);; Biological Process: response to molecule of bacterial origin (GO:0002237);; Biological Process: respiratory burst involved in defense response (GO:0002679);; Cellular Component: nucleus (GO:0005634);; Biological Process: regulation of transcription, DNA-dependent (GO:0006355);; Biological Process: protein targeting to membrane (GO:0006612);; Biologi…	Probable indole-3-acetic acid-amido synthetase GH3.1 GN=GH3.1 OS=Arabidopsis thaliana (Mouse-ear cress) PE=2 SV=1
pear_newGene_130	0.000282982	4.17203	up	--	--	--	--
Pbr024634	4.83426e-07	4.57089	up	--	--	Cellular Component: nucleus (GO:0005634);; Biological Process: response to chitin (GO:0010200);; Biological Process: cellular response to hypoxia (GO:0071456);;	--
Pbr020896	0.00158972	-2.1714	down	[RTKL]	--	Molecular Function: protein serine/threonine kinase activity (GO:0004674);; Molecular Function: MAP kinase activity (GO:0004707);; Molecular Function: ubiquitin-protein ligase activity (GO:0004842);; Molecular Function: protein binding (GO:0005515);; Molecular Function: ATP binding (GO:0005524);; Cellular Component: nucleus (GO:0005634);; Cellular Component: trans-Golgi network (GO:0005802);; Cel…	Shaggy-related protein kinase kappa GN=ASK10 OS=Arabidopsis thaliana (Mouse-ear cress) PE=2 SV=2
Pbr035538	5.41712e-06	-4.80503	down	--	--	Cellular Component: cytosol (GO:0005829);; Biological Process: pollen tube guidance (GO:0010183);; Biological Process: intracellular signal transduction (GO:0035556);; Biological Process: response to cadmium ion (GO:0046686);; Molecular Function: metal ion binding (GO:0046872);; Molecular Function: protein-disulfide reductase activity (GO:0047134);; Biological Process: oxidation-reduction process…	Probable nucleoredoxin 1 GN=At1g60420 OS=Arabidopsis thaliana (Mouse-ear cress) PE=1 SV=1
Pbr015051	1.72797e-05	-2.89965	down	--	--	--	Thioredoxin O, mitochondrial (Precursor) OS=Oryza sativa subsp. japonica (Rice) PE=2 SV=2
Pbr015720	0.00516678	2.57439	up	--	--	--	--
Pbr033686	0.000306536	-4.23003	down	[Q]	Secondary metabolites biosynthesis, transport and catabolism	Molecular Function: monooxygenase activity (GO:0004497);; Molecular Function: binding (GO:0005488);; Molecular Function: iron ion binding (GO:0005506);; Cellular Component: endoplasmic reticulum (GO:0005783);; Biological Process: steroid biosynthetic process (GO:0006694);; Molecular Function: electron carrier activity (GO:0009055);; Biological Process: response to UV (GO:0009411);; Biological Pro…	Ent-kaurenoic acid oxidase 2 GN=T32F6.4 OS=Arabidopsis thaliana (Mouse-ear cress) PE=2 SV=2
Pbr029510	2.8282e-09	4.65961	up	[Q]	Secondary metabolites biosynthesis, transport and catabolism	Biological Process: mitotic cell cycle (GO:0000278);; Biological Process: double-strand break repair via homologous recombination (GO:0000724);; Molecular Function: sequence-specific DNA binding transcription factor activity (GO:0003700);; Molecular Function: protein binding (GO:0005515);; Cellular Component: nucleus (GO:0005634);; Cellular Component: endoplasmic reticulum (GO:0005783);; Cellular…	Fatty acyl-CoA reductase 3 GN=T16L1.280 OS=Arabidopsis thaliana (Mouse-ear cress) PE=2 SV=1
Pbr022705	2.44249e-15	4.96511	up	[C]	Energy production and conversion	Molecular Function: fumarate hydratase activity (GO:0004333);; Molecular Function: protein binding (GO:0005515);; Cellular Component: mitochondrion (GO:0005739);; Cellular Component: cytosol (GO:0005829);; Biological Process: tricarboxylic acid cycle (GO:0006099);; Biological Process: fumarate metabolic process (GO:0006106);; Biological Process: response to oxidative stress (GO:0006979);; Biologi…	Fumarate hydratase 1, mitochondrial (Precursor) GN=FUM1 OS=Arabidopsis thaliana (Mouse-ear cress) PE=1 SV=2
pear_newGene_3035	2.90419e-05	4.49891	up	--	--	--	--
Pbr028155	0.00500079	1.99714	up	[GEPR]	--	Molecular Function: sugar:hydrogen symporter activity (GO:0005351);; Molecular Function: myo-inositol:hydrogen symporter activity (GO:0005366);; Cellular Component: plasma membrane (GO:0005886);; Biological Process: purine nucleobase transport (GO:0006863);; Biological Process: hexose transport (GO:0008645);; Cellular Component: plant-type vacuole membrane (GO:0009705);; Biological Process: seed …	Inositol transporter 1 GN=INT1 OS=Arabidopsis thaliana (Mouse-ear cress) PE=1 SV=1
Pbr005191	2.03771e-08	-4.70931	down	--	--	Molecular Function: carboxylesterase activity (GO:0004091);; Biological Process: lipid metabolic process (GO:0006629);; Biological Process: root morphogenesis (GO:0010015);; Biological Process: regulation of hormone levels (GO:0010817);; Biological Process: cell growth (GO:0016049);; Molecular Function: hydrolase activity, acting on ester bonds (GO:0016788);; Biological Process: cellular metaboli…	GDSL esterase/lipase At2g04570 (Precursor) GN=At2g04570 OS=Arabidopsis thaliana (Mouse-ear cress) PE=2 SV=1
Pbr028447	1.8206e-09	3.99101	up	[V]	Defense mechanisms	Molecular Function: ATP binding (GO:0005524);; Biological Process: ATP catabolic process (GO:0006200);; Cellular Component: plasmodesma (GO:0009506);; Biological Process: response to wounding (GO:0009611);; Biological Process: response to salt stress (GO:0009651);; Biological Process: response to abscisic acid stimulus (GO:0009737);; Cellular Component: external side of plasma membrane (GO:000989…	ABC transporter G family member 11 GN=At1g17840 OS=Arabidopsis thaliana (Mouse-ear cress) PE=1 SV=1
Pbr000052	0.00544326	-2.01728	down	[G]	Carbohydrate transport and metabolism	Cellular Component: cytosol (GO:0005829);; Cellular Component: plasma membrane (GO:0005886);; Biological Process: inositol biosynthetic process (GO:0006021);; Molecular Function: 3'(2'),5'-bisphosphate nucleotidase activity (GO:0008441);; Molecular Function: inositol monophosphate 1-phosphatase activity (GO:0008934);; Biological Process: response to cold (GO:0009409);; Biological Process: myo-ino…	Inositol monophosphatase 1 GN=IMP1 OS=Solanum lycopersicum (Tomato) PE=1 SV=1
Pbr027920	9.57183e-05	-3.94597	down	--	--	Molecular Function: protein binding (GO:0005515);; Cellular Component: nucleus (GO:0005634);; Cellular Component: cytoplasm (GO:0005737);; Biological Process: DNA-dependent DNA replication (GO:0006261);; Biological Process: flower development (GO:0009908);; Biological Process: regulation of cell proliferation (GO:0042127);; Cellular Component: protein complex (GO:0043234);; Biological Process: ne…	BTB/POZ domain-containing protein At4g08455 GN=At4g08455 OS=Arabidopsis thaliana (Mouse-ear cress) PE=1 SV=1
Pbr038824	5.37973e-06	2.87014	up	[F]	Nucleotide transport and metabolism	Molecular Function: dihydroorotate oxidase activity (GO:0004158);; Biological Process: uracil catabolic process (GO:0006212);; Biological Process: UMP biosynthetic process (GO:0006222);; Cellular Component: chloroplast (GO:0009507);; Molecular Function: dihydropyrimidine dehydrogenase (NADP+) activity (GO:0017113);; Biological Process: cellular response to nitrogen levels (GO:0043562);; Biologica…	--
Pbr036771	1.23739e-09	3.88016	up	--	--	--	--
Pbr016223	0.00983821	2.02405	up	--	--	Cellular Component: nucleus (GO:0005634);; Biological Process: fatty acid beta-oxidation (GO:0006635);; Biological Process: cell wall modification involved in abscission (GO:0009830);;	Protein yippee-like At5g53940 GN=At5g53940 OS=Arabidopsis thaliana (Mouse-ear cress) PE=2 SV=1
pear_newGene_3586	0.000282982	4.17203	up	--	--	--	--
Pbr032329	0.0085101	-3.65988	down	[RTKL]	--	Molecular Function: protein kinase activity (GO:0004672);; Cellular Component: plasma membrane (GO:0005886);; Biological Process: glucose catabolic process (GO:0006007);; Biological Process: ion transport (GO:0006811);; Biological Process: response to osmotic stress (GO:0006970);; Biological Process: sister chromatid cohesion (GO:0007062);; Biological Process: reciprocal meiotic recombination (GO…	Receptor-like protein kinase THESEUS 1 (Precursor) GN=THE1 OS=Arabidopsis thaliana (Mouse-ear cress) PE=1 SV=1
Pbr023582	0.00205784	-2.12438	down	--	--	Molecular Function: intracellular cAMP activated cation channel activity (GO:0005222);; Molecular Function: inward rectifier potassium channel activity (GO:0005242);; Molecular Function: voltage-gated potassium channel activity (GO:0005249);; Molecular Function: calcium channel activity (GO:0005262);; Molecular Function: calmodulin binding (GO:0005516);; Biological Process: potassium ion transpor…	Probable cyclic nucleotide-gated ion channel 17 GN=CNGC17 OS=Arabidopsis thaliana (Mouse-ear cress) PE=2 SV=1
pear_newGene_75	7.04848e-08	-3.44386	down	--	--	Cellular Component: cell wall (GO:0005618);; Cellular Component: nuclear pore (GO:0005643);; Cellular Component: cytosol (GO:0005829);; Biological Process: intracellular protein transport (GO:0006886);; Molecular Function: protein transporter activity (GO:0008565);; Biological Process: nucleotide biosynthetic process (GO:0009165);; Biological Process: embryo development ending in seed dormancy (G…	Vegetative cell wall protein gp1 (Precursor) GN=GP1 OS=Chlamydomonas reinhardtii (Chlamydomonas smithii) PE=2 SV=1
pear_newGene_4377	2.22851e-06	4.8331	up	--	--	Cellular Component: endosome (GO:0005768);; Cellular Component: Golgi apparatus (GO:0005794);; Cellular Component: trans-Golgi network (GO:0005802);; Biological Process: regulation of meristem growth (GO:0010075);; Biological Process: vegetative to reproductive phase transition of meristem (GO:0010228);; Biological Process: homogalacturonan biosynthetic process (GO:0010289);; Biological Process: …	Probable galacturonosyltransferase 7 GN=T6A23.15 OS=Arabidopsis thaliana (Mouse-ear cress) PE=1 SV=2
Pbr030033	5.91675e-09	-4.06776	down	--	--	Molecular Function: binding (GO:0005488);; Cellular Component: nucleus (GO:0005634);; Cellular Component: cytoplasm (GO:0005737);; Biological Process: organelle organization (GO:0006996);; Biological Process: post-embryonic development (GO:0009791);; Biological Process: protein modification by small protein conjugation (GO:0032446);; Biological Process: reproductive structure development (GO:0048…	WPP domain-interacting tail-anchored protein 2 GN=WIT2 OS=Arabidopsis thaliana (Mouse-ear cress) PE=1 SV=1
Pbr029039	4.51683e-05	-2.59932	down	[R]	General function prediction only	Molecular Function: hydrolase activity (GO:0016787);;	Sulfated surface glycoprotein 185 (Precursor) OS=Volvox carteri (Green alga) PE=1 SV=1
Pbr041045	0.000436892	-2.96054	down	--	--	Biological Process: nitrogen compound metabolic process (GO:0006807);; Biological Process: multicellular organismal development (GO:0007275);; Biological Process: flavonoid biosynthetic process (GO:0009813);; Molecular Function: N-acyltransferase activity (GO:0016410);; Molecular Function: O-acetyltransferase activity (GO:0016413);; Molecular Function: transferase activity, transferring acyl grou…	BAHD acyltransferase At5g47980 GN=BAHD1 OS=Arabidopsis thaliana (Mouse-ear cress) PE=2 SV=1
Pbr028582	0.00119175	2.28257	up	[GC]	--	Cellular Component: vacuolar membrane (GO:0005774);; Cellular Component: plasma membrane (GO:0005886);; Biological Process: cold acclimation (GO:0009631);; Biological Process: flavonoid biosynthetic process (GO:0009813);; Biological Process: seed germination (GO:0009845);; Biological Process: seed coat development (GO:0010214);; Cellular Component: membrane (GO:0016020);; Biological Process: ster…	Sterol 3-beta-glucosyltransferase UGT80A2 GN=UGT80A2 OS=Arabidopsis thaliana (Mouse-ear cress) PE=2 SV=1
Pbr019212	0.000637946	-2.48282	down	--	--	--	--
Pbr040356	0.00185246	2.73476	up	--	--	Biological Process: defense response (GO:0006952);; Biological Process: response to biotic stimulus (GO:0009607);;	Major allergen Pru av 1 GN=PRUA1 OS=Prunus avium (Cherry) PE=1 SV=1
pear_newGene_984	0.00714753	2.81648	up	--	--	--	Putative F-box protein At1g65770 GN=At1g65770 OS=Arabidopsis thaliana (Mouse-ear cress) PE=4 SV=1
Pbr024829	4.32933e-05	-3.59884	down	--	--	Molecular Function: magnesium ion binding (GO:0000287);; Cellular Component: cytoplasm (GO:0005737);; Biological Process: terpenoid biosynthetic process (GO:0016114);; Biological Process: geranyl diphosphate metabolic process (GO:0033383);; Molecular Function: germacradienol synthase activity (GO:0034004);; Biological Process: farnesyl diphosphate catabolic process (GO:0045339);; Molecular Functi…	(-)-germacrene D synthase OS=Vitis vinifera (Grape) PE=1 SV=1
Pbr042097	0.00178772	-2.83056	down	--	--	Biological Process: cellular component organization (GO:0016043);; Cellular Component: nuclear lumen (GO:0031981);;	WPP domain-associated protein (Fragment) GN=WAP OS=Solanum lycopersicum (Tomato) PE=1 SV=1
Pbr040056	0.00131665	-2.21389	down	[T]	Signal transduction mechanisms	Biological Process: two-component signal transduction system (phosphorelay) (GO:0000160);; Molecular Function: sequence-specific DNA binding transcription factor activity (GO:0003700);; Molecular Function: protein binding (GO:0005515);; Cellular Component: nucleus (GO:0005634);; Biological Process: regulation of transcription, DNA-dependent (GO:0006355);; Biological Process: circadian rhythm (GO:…	Two-component response regulator-like APRR5 GN=APRR5 OS=Arabidopsis thaliana (Mouse-ear cress) PE=1 SV=2
Pbr027752	0	-7.56995	down	[O]	Posttranslational modification, protein turnover, chaperones	Biological Process: RNA splicing, via endonucleolytic cleavage and ligation (GO:0000394);; Molecular Function: serine-type endopeptidase activity (GO:0004252);; Cellular Component: extracellular region (GO:0005576);; Cellular Component: Golgi apparatus (GO:0005794);; Cellular Component: cytosol (GO:0005829);; Biological Process: proteolysis (GO:0006508);; Biological Process: methionine biosynthet…	Subtilisin-like protease (Precursor) GN=K8K14.8 OS=Arabidopsis thaliana (Mouse-ear cress) PE=1 SV=1
pear_newGene_3749	6.6771e-06	4.69403	up	--	--	--	--
Pbr038590	0	-5.62553	down	--	--	Biological Process: microtubule cytoskeleton organization (GO:0000226);; Biological Process: cytokinesis by cell plate formation (GO:0000911);; Cellular Component: extracellular region (GO:0005576);; Cellular Component: endoplasmic reticulum (GO:0005783);; Biological Process: carbohydrate metabolic process (GO:0005975);; Biological Process: DNA methylation (GO:0006306);; Biological Process: methy…	Glucan endo-1,3-beta-glucosidase 11 (Precursor) GN=At1g32860 OS=Arabidopsis thaliana (Mouse-ear cress) PE=1 SV=1
pear_newGene_2433	5.21025e-05	-3.57402	down	--	--	--	--
Pbr022494	4.5648e-06	3.85088	up	[M]	Cell wall/membrane/envelope biogenesis	Cellular Component: intracellular membrane-bounded organelle (GO:0043231);; Cellular Component: cytoplasmic part (GO:0044444);;	Seed biotin-containing protein SBP65 GN=SBP65 OS=Glycine max (Soybean) PE=1 SV=1
Pbr035936	0.00104122	-2.21622	down	[Z]	Cytoskeleton	Biological Process: polysaccharide biosynthetic process (GO:0000271);; Molecular Function: GTPase activity (GO:0003924);; Molecular Function: structural constituent of cytoskeleton (GO:0005200);; Molecular Function: GTP binding (GO:0005525);; Cellular Component: cell wall (GO:0005618);; Cellular Component: nucleolus (GO:0005730);; Cellular Component: cytoplasm (GO:0005737);; Cellular Component: v…	Tubulin beta-1 chain (Fragment) GN=TUBB1 OS=Daucus carota (Carrot) PE=1 SV=2
Pbr022433	0.00118259	-2.49601	down	--	--	Biological Process: post-embryonic development (GO:0009791);; Biological Process: cellular component organization (GO:0016043);; Biological Process: response to chemical stimulus (GO:0042221);; Biological Process: system development (GO:0048731);; Biological Process: regulation of biological process (GO:0050789);;	Leucine-rich repeat extensin-like protein 5 (Precursor) GN=LRX5 OS=Arabidopsis thaliana (Mouse-ear cress) PE=2 SV=2
Pbr024388	2.79268e-09	3.53648	up	--	--	Biological Process: cell morphogenesis (GO:0000902);; Molecular Function: protein binding (GO:0005515);; Biological Process: response to stress (GO:0006950);; Cellular Component: plant-type cell wall (GO:0009505);; Cellular Component: plasmodesma (GO:0009506);; Biological Process: response to abiotic stimulus (GO:0009628);; Biological Process: post-embryonic development (GO:0009791);; Biological …	Glycine-rich cell wall structural protein (Precursor) GN=At3g17050 OS=Arabidopsis thaliana (Mouse-ear cress) PE=4 SV=2
Pbr019263	2.22851e-06	4.8331	up	--	--	Molecular Function: DNA binding (GO:0003677);; Molecular Function: sequence-specific DNA binding transcription factor activity (GO:0003700);; Molecular Function: protein binding (GO:0005515);; Cellular Component: nucleus (GO:0005634);; Biological Process: response to xenobiotic stimulus (GO:0009410);; Biological Process: response to water deprivation (GO:0009414);; Biological Process: photomorpho…	ZF-HD homeobox protein At4g24660 GN=At4g24660 OS=Arabidopsis thaliana (Mouse-ear cress) PE=1 SV=1
Pbr012321	1.11022e-16	-7.34633	down	--	--	--	--
pear_newGene_857	0.000823702	4.00556	up	--	--	--	--
Pbr035111	6.01957e-06	-3.04542	down	--	--	Molecular Function: DNA binding (GO:0003677);; Molecular Function: sequence-specific DNA binding transcription factor activity (GO:0003700);; Cellular Component: nucleus (GO:0005634);; Biological Process: regulation of transcription, DNA-dependent (GO:0006355);; Molecular Function: zinc ion binding (GO:0008270);; Biological Process: determination of bilateral symmetry (GO:0009855);; Biological Pr…	Dof zinc finger protein DOF4.6 GN=DOF4.6 OS=Arabidopsis thaliana (Mouse-ear cress) PE=2 SV=2
Pbr006681	0	-7.81908	down	[E]	Amino acid transport and metabolism	Cellular Component: plant-type vacuole (GO:0000325);; Molecular Function: transporter activity (GO:0005215);; Molecular Function: binding (GO:0005488);; Cellular Component: vacuolar membrane (GO:0005774);; Cellular Component: plasma membrane (GO:0005886);; Biological Process: nitrogen compound metabolic process (GO:0006807);; Biological Process: transport (GO:0006810);; Cellular Component: plasmo…	Probable peptide/nitrate transporter At1g27040 GN=At1g27040 OS=Arabidopsis thaliana (Mouse-ear cress) PE=2 SV=1
Pbr013285	1.05007e-06	2.96098	up	--	--	--	--
Pbr003159	1.69743e-06	-4.95503	down	--	--	Molecular Function: nucleoside transmembrane transporter activity (GO:0005337);; Cellular Component: vacuolar membrane (GO:0005774);; Biological Process: transport (GO:0006810);; Molecular Function: nucleoside transmembrane transporter activity, against a concentration gradient (GO:0010174);; Cellular Component: integral to membrane (GO:0016021);; Biological Process: organic substance transport (…	Equilibrative nucleotide transporter 8 GN=ETN8 OS=Arabidopsis thaliana (Mouse-ear cress) PE=2 SV=1
pear_newGene_3501	0.000169215	2.72016	up	--	--	Biological Process: DNA-dependent transcription, elongation (GO:0006354);; Cellular Component: chloroplast (GO:0009507);; Cellular Component: thylakoid (GO:0009579);; Cellular Component: membrane (GO:0016020);; Cellular Component: thylakoid membrane (GO:0042651);; Biological Process: photosystem I assembly (GO:0048564);; Molecular Function: unfolded protein binding (GO:0051082);;	Photosystem I assembly protein ycf3 GN=ycf3 OS=Solanum lycopersicum (Tomato) PE=3 SV=1
Pbr009517	0.000747996	-3.63811	down	--	--	Biological Process: rRNA processing (GO:0006364);; Cellular Component: PSII associated light-harvesting complex II (GO:0009517);; Cellular Component: chloroplast stromal thylakoid (GO:0009533);; Cellular Component: chloroplast thylakoid membrane (GO:0009535);; Biological Process: response to blue light (GO:0009637);; Biological Process: response to high light intensity (GO:0009644);; Biological P…	Chlorophyll a-b binding protein CP29.3, chloroplastic (Precursor) GN=LHCB4.3 OS=Arabidopsis thaliana (Mouse-ear cress) PE=1 SV=1
Pbr016279	5.65791e-06	-2.94834	down	[Q]	Secondary metabolites biosynthesis, transport and catabolism	Molecular Function: monooxygenase activity (GO:0004497);; Molecular Function: iron ion binding (GO:0005506);; Cellular Component: endoplasmic reticulum (GO:0005783);; Biological Process: steroid biosynthetic process (GO:0006694);; Biological Process: response to stress (GO:0006950);; Molecular Function: electron carrier activity (GO:0009055);; Biological Process: response to UV (GO:0009411);; Bio…	Ent-kaurenoic acid oxidase 2 GN=T32F6.4 OS=Arabidopsis thaliana (Mouse-ear cress) PE=2 SV=2
Pbr005011	1.16785e-07	5.18438	up	--	--	Biological Process: tryptophan catabolic process (GO:0006569);; Biological Process: iron ion transport (GO:0006826);; Biological Process: metabolic process (GO:0008152);; Biological Process: toxin catabolic process (GO:0009407);; Biological Process: response to toxin (GO:0009636);; Biological Process: response to salt stress (GO:0009651);; Biological Process: indoleacetic acid biosynthetic proces…	Anthocyanidin 3-O-glucosyltransferase 5 GN=GT5 OS=Manihot esculenta (Cassava) PE=1 SV=1
Pbr014297	6.80139e-10	5.2777	up	--	--	--	F-box protein At5g07610 GN=At5g07610 OS=Arabidopsis thaliana (Mouse-ear cress) PE=2 SV=1
Pbr042101	0.001402	2.17773	up	[P]	Inorganic ion transport and metabolism	Biological Process: MAPK cascade (GO:0000165);; Molecular Function: NADPH dehydrogenase activity (GO:0003959);; Molecular Function: ferredoxin-NADP+ reductase activity (GO:0004324);; Molecular Function: copper ion binding (GO:0005507);; Molecular Function: protein binding (GO:0005515);; Cellular Component: cytosol (GO:0005829);; Biological Process: pentose-phosphate shunt (GO:0006098);; Biologica…	Ferredoxin--NADP reductase, root isozyme, chloroplastic (Precursor) OS=Pisum sativum (Garden pea) PE=1 SV=2
pear_newGene_509	0.000965722	2.31317	up	--	--	Molecular Function: catalytic activity (GO:0003824);; Cellular Component: cytosol (GO:0005829);; Cellular Component: plasma membrane (GO:0005886);; Biological Process: glycolysis (GO:0006096);; Biological Process: water transport (GO:0006833);; Biological Process: hyperosmotic response (GO:0006972);; Biological Process: Golgi organization (GO:0007030);; Biological Process: response to temperature…	Uncharacterized protein At5g22580 GN=At5g22580 OS=Arabidopsis thaliana (Mouse-ear cress) PE=1 SV=1
Pbr028182	0.00077955	-4.08133	down	--	--	--	--
Pbr010282	0.00239336	-2.1152	down	[S]	Function unknown	Biological Process: polysaccharide catabolic process (GO:0000272);; Biological Process: regionalization (GO:0003002);; Molecular Function: protein kinase activity (GO:0004672);; Molecular Function: protein binding (GO:0005515);; Cellular Component: cell wall (GO:0005618);; Biological Process: cellular glucan metabolic process (GO:0006073);; Biological Process: cellular protein modification proces…	Probable leucine-rich repeat receptor-like protein kinase At5g63930 (Precursor) GN=At5g63930 OS=Arabidopsis thaliana (Mouse-ear cress) PE=1 SV=1
Pbr028564	2.91431e-06	4.79957	up	[RTKL]	--	Molecular Function: protein serine/threonine kinase activity (GO:0004674);; Molecular Function: binding (GO:0005488);; Molecular Function: ATP binding (GO:0005524);; Biological Process: protein phosphorylation (GO:0006468);; Biological Process: signal transduction (GO:0007165);; Biological Process: pollen development (GO:0009555);; Biological Process: pollen tube growth (GO:0009860);; Cellular Co…	Putative leucine-rich repeat receptor-like serine/threonine-protein kinase At2g19230 (Precursor) GN=At2g19230 OS=Arabidopsis thaliana (Mouse-ear cress) PE=2 SV=3
Pbr008491	1.0301e-11	-4.51587	down	[S]	Function unknown	--	Disease resistance protein At4g27190 GN=At4g27190 OS=Arabidopsis thaliana (Mouse-ear cress) PE=2 SV=1
Pbr032985	5.20071e-06	-3.54064	down	[RTKL]	--	Molecular Function: protein serine/threonine kinase activity (GO:0004674);; Molecular Function: protein binding (GO:0005515);; Molecular Function: ATP binding (GO:0005524);; Cellular Component: cell wall (GO:0005618);; Cellular Component: cytosol (GO:0005829);; Cellular Component: plasma membrane (GO:0005886);; Biological Process: polysaccharide metabolic process (GO:0005976);; Biological Process…	Putative kinase-like protein TMKL1 (Precursor) GN=TMKL1 OS=Arabidopsis thaliana (Mouse-ear cress) PE=1 SV=1
Pbr005226	8.20117e-11	-4.26075	down	[M]	Cell wall/membrane/envelope biogenesis	Cellular Component: cell wall (GO:0005618);; Biological Process: acetyl-CoA metabolic process (GO:0006084);; Biological Process: plant-type cell wall organization (GO:0009664);; Biological Process: plant-type cell wall biogenesis (GO:0009832);; Biological Process: regulation of meristem growth (GO:0010075);; Biological Process: cell growth (GO:0016049);; Biological Process: sterol biosynthetic pr…	Fasciclin-like arabinogalactan protein 7 (Precursor) GN=FLA7 OS=Arabidopsis thaliana (Mouse-ear cress) PE=1 SV=1
Pbr009897	0.00723409	-1.9407	down	--	--	Cellular Component: cytosol (GO:0005829);; Biological Process: cytokinin mediated signaling pathway (GO:0009736);;	--
Pbr034862	7.54952e-15	-6.18142	down	[S]	Function unknown	--	--
Pbr013908	0.000368525	-2.37213	down	[E]	Amino acid transport and metabolism	Molecular Function: catalytic activity (GO:0003824);; Biological Process: defense response (GO:0006952);; Biological Process: response to abiotic stimulus (GO:0009628);; Biological Process: hormone-mediated signaling pathway (GO:0009755);; Biological Process: primary metabolic process (GO:0044238);; Biological Process: cellular macromolecule metabolic process (GO:0044260);;	Molybdenum cofactor sulfurase GN=F19K19.13 OS=Arabidopsis thaliana (Mouse-ear cress) PE=1 SV=1
Pbr000379	3.17172e-05	-4.56478	down	[R]	General function prediction only	Biological Process: RNA processing (GO:0006396);; Biological Process: cellular protein modification process (GO:0006464);; Biological Process: phosphate-containing compound metabolic process (GO:0006796);; Biological Process: transport (GO:0006810);; Biological Process: anatomical structure morphogenesis (GO:0009653);; Biological Process: embryo development (GO:0009790);; Biological Process: tiss…	Transcriptional corepressor LEUNIG GN=LUG OS=Arabidopsis thaliana (Mouse-ear cress) PE=1 SV=2
pear_newGene_3334	0.00378983	3.74871	up	--	--	Molecular Function: DNA binding (GO:0003677);; Molecular Function: RNA binding (GO:0003723);; Molecular Function: RNA-directed DNA polymerase activity (GO:0003964);; Molecular Function: ribonuclease H activity (GO:0004523);; Biological Process: RNA-dependent DNA replication (GO:0006278);; Biological Process: DNA recombination (GO:0006310);; Biological Process: DNA integration (GO:0015074);;	--
Pbr040736	0.00618212	-2.01	down	--	--	Molecular Function: protein binding (GO:0005515);; Cellular Component: mitochondrion (GO:0005739);; Biological Process: defense response (GO:0006952);; Cellular Component: plasmodesma (GO:0009506);; Biological Process: response to ozone (GO:0010193);; Molecular Function: purine ribonucleoside binding (GO:0032550);; Molecular Function: adenyl ribonucleotide binding (GO:0032559);; Molecular Functio…	TMV resistance protein N GN=N OS=Nicotiana glutinosa (Tobacco) PE=1 SV=1
Pbr040708	0	5.63804	up	--	--	Molecular Function: AT DNA binding (GO:0003680);; Molecular Function: double-stranded DNA binding (GO:0003690);; Cellular Component: nucleus (GO:0005634);; Biological Process: chromatin organization (GO:0006325);; Biological Process: photomorphogenesis (GO:0009640);; Biological Process: leaf senescence (GO:0010150);;	Putative DNA-binding protein ESCAROLA GN=ESC OS=Arabidopsis thaliana (Mouse-ear cress) PE=2 SV=1
Pbr016512	2.24791e-10	-5.97438	down	--	--	Cellular Component: intracellular part (GO:0044424);;	F-box protein At3g07870 GN=At3g07870 OS=Arabidopsis thaliana (Mouse-ear cress) PE=2 SV=1
Pbr016612	3.53736e-05	-2.62864	down	[RTKL]	--	Biological Process: transition metal ion transport (GO:0000041);; Molecular Function: protein kinase activity (GO:0004672);; Biological Process: glycolysis (GO:0006096);; Biological Process: water transport (GO:0006833);; Biological Process: hyperosmotic response (GO:0006972);; Biological Process: Golgi organization (GO:0007030);; Biological Process: meiosis (GO:0007126);; Biological Process: res…	Receptor-like protein kinase FERONIA (Precursor) GN=F26O13.190 OS=Arabidopsis thaliana (Mouse-ear cress) PE=1 SV=1
Pbr016210	3.10981e-08	-3.41294	down	--	--	Molecular Function: inorganic phosphate transmembrane transporter activity (GO:0005315);; Cellular Component: mitochondrion (GO:0005739);; Biological Process: glucose catabolic process (GO:0006007);; Biological Process: purine nucleobase transport (GO:0006863);; Biological Process: vacuole organization (GO:0007033);; Cellular Component: chloroplast thylakoid (GO:0009534);; Biological Process: emb…	Triose phosphate/phosphate translocator, chloroplastic (Precursor) OS=Pisum sativum (Garden pea) PE=1 SV=1
Pbr003692	0.0085101	-3.65988	down	[RTKL]	--	Molecular Function: nucleotide binding (GO:0000166);; Molecular Function: protein serine/threonine kinase activity (GO:0004674);; Molecular Function: non-membrane spanning protein tyrosine kinase activity (GO:0004715);; Molecular Function: ATP binding (GO:0005524);; Cellular Component: plasma membrane (GO:0005886);; Biological Process: protein phosphorylation (GO:0006468);; Biological Process: ol…	Putative serine/threonine-protein kinase (Fragment) OS=Helianthus annuus (Common sunflower) PE=1 SV=1
Pbr005860	0.00515188	2.20788	up	--	--	Molecular Function: sequence-specific DNA binding transcription factor activity (GO:0003700);; Cellular Component: nucleus (GO:0005634);; Biological Process: regulation of transcription, DNA-dependent (GO:0006355);; Biological Process: sulfate transport (GO:0008272);; Biological Process: DNA mediated transformation (GO:0009294);; Biological Process: cellular response to sulfate starvation (GO:000…	Transcription factor RF2a OS=Oryza sativa subsp. japonica (Rice) PE=1 SV=1
pear_newGene_3751	0.00173998	3.88284	up	--	--	--	--
Pbr016622	9.44591e-08	-5.30723	down	--	--	--	Disease resistance protein At4g27190 GN=At4g27190 OS=Arabidopsis thaliana (Mouse-ear cress) PE=2 SV=1
Pbr023916	0.00384455	-2.03166	down	--	--	Molecular Function: serine-type carboxypeptidase activity (GO:0004185);; Cellular Component: extracellular region (GO:0005576);; Cellular Component: extracellular space (GO:0005615);; Cellular Component: vacuole (GO:0005773);; Biological Process: proteolysis (GO:0006508);; Biological Process: microtubule nucleation (GO:0007020);; Biological Process: brassinosteroid mediated signaling pathway (GO:…	Serine carboxypeptidase-like 27 (Precursor) GN=SCPL27 OS=Arabidopsis thaliana (Mouse-ear cress) PE=2 SV=1
Pbr037416	0	-7.26202	down	--	--	--	--
Pbr028243	0.000130313	-2.75678	down	--	--	Biological Process: reproduction (GO:0000003);; Molecular Function: protein binding (GO:0005515);; Cellular Component: plasma membrane (GO:0005886);; Biological Process: cell cycle (GO:0007049);; Biological Process: organ morphogenesis (GO:0009887);; Biological Process: trichome branching (GO:0010091);; Cellular Component: plastoglobule (GO:0010287);; Biological Process: cell-cell adhesion (GO:00…	Protein SCAR2 GN=T19C21.7 OS=Arabidopsis thaliana (Mouse-ear cress) PE=1 SV=1
Pbr023086	0.000690967	2.25558	up	[C]	Energy production and conversion	Molecular Function: binding (GO:0005488);; Biological Process: pentose-phosphate shunt (GO:0006098);; Molecular Function: electron carrier activity (GO:0009055);; Cellular Component: chloroplast (GO:0009507);; Cellular Component: chloroplast stroma (GO:0009570);; Biological Process: abscisic acid biosynthetic process (GO:0009688);; Biological Process: stomatal complex morphogenesis (GO:0010103);;…	Ferredoxin OS=Bumilleriopsis filiformis (Yellow-green alga) PE=1 SV=1
Pbr016430	0	-7.98175	down	--	--	Biological Process: cell fate specification (GO:0001708);; Molecular Function: DNA binding (GO:0003677);; Molecular Function: sequence-specific DNA binding transcription factor activity (GO:0003700);; Molecular Function: protein binding (GO:0005515);; Cellular Component: nucleus (GO:0005634);; Biological Process: regulation of transcription, DNA-dependent (GO:0006355);; Biological Process: fatty …	Homeobox protein knotted-1-like 1 OS=Oryza sativa subsp. japonica (Rice) PE=2 SV=1
Pbr016050	0.000663899	-2.28799	down	[R]	General function prediction only	Cellular Component: cytoplasm (GO:0005737);; Biological Process: response to stress (GO:0006950);; Biological Process: signal transduction (GO:0007165);; Biological Process: post-embryonic development (GO:0009791);; Biological Process: response to organic substance (GO:0010033);; Biological Process: RNA metabolic process (GO:0016070);; Cellular Component: nuclear part (GO:0044428);; Biological Pr…	Katanin p80 WD40 repeat-containing subunit B1 homolog GN=At5g23430 OS=Arabidopsis thaliana (Mouse-ear cress) PE=2 SV=3
Pbr025649	1.36396e-08	3.62347	up	--	--	Cellular Component: chloroplast thylakoid membrane (GO:0009535);;	--
Pbr030107	0.00119273	3.94551	up	[M]	Cell wall/membrane/envelope biogenesis	Molecular Function: UDP-glucose 6-dehydrogenase activity (GO:0003979);; Cellular Component: cell wall (GO:0005618);; Cellular Component: nucleus (GO:0005634);; Cellular Component: cytosol (GO:0005829);; Biological Process: glucose catabolic process (GO:0006007);; Biological Process: UDP-glucuronate biosynthetic process (GO:0006065);; Biological Process: Golgi organization (GO:0007030);; Biologica…	UDP-glucose 6-dehydrogenase 5 GN=OsJ_35986 OS=Oryza sativa subsp. japonica (Rice) PE=2 SV=1
pear_newGene_3274	5.41155e-05	4.41282	up	--	--	--	--
Pbr020977	9.55264e-09	-4.01804	down	[G]	Carbohydrate transport and metabolism	Cellular Component: plasma membrane (GO:0005886);; Biological Process: multidimensional cell growth (GO:0009825);; Cellular Component: membrane (GO:0016020);; Molecular Function: pectate lyase activity (GO:0030570);; Biological Process: response to stimulus (GO:0050896);; Biological Process: cell wall organization (GO:0071555);;	Probable pectate lyase 4 (Precursor) GN=At1g30350 OS=Arabidopsis thaliana (Mouse-ear cress) PE=2 SV=1
Pbr033004	0.00378983	3.74871	up	--	--	Cellular Component: nucleus (GO:0005634);;	F-box/kelch-repeat protein At3g24760 GN=At3g24760 OS=Arabidopsis thaliana (Mouse-ear cress) PE=2 SV=1
Pbr000361	0.0056259	2.01148	up	[O]	Posttranslational modification, protein turnover, chaperones	Molecular Function: protein binding (GO:0005515);; Cellular Component: cytoplasm (GO:0005737);; Biological Process: postreplication repair (GO:0006301);; Biological Process: ubiquitin-dependent protein catabolic process (GO:0006511);; Biological Process: phosphate ion transport (GO:0006817);; Biological Process: photomorphogenesis (GO:0009640);; Biological Process: anatomical structure morphogene…	Probable ubiquitin-conjugating enzyme E2 24 GN=T1B8.8 OS=Arabidopsis thaliana (Mouse-ear cress) PE=2 SV=1
Pbr035464	0.000176083	2.82133	up	[C]	Energy production and conversion	Cellular Component: mitochondrial proton-transporting ATP synthase complex, catalytic core F(1) (GO:0000275);; Molecular Function: copper ion binding (GO:0005507);; Molecular Function: ATP binding (GO:0005524);; Cellular Component: cell wall (GO:0005618);; Cellular Component: nucleolus (GO:0005730);; Cellular Component: vacuole (GO:0005773);; Cellular Component: Golgi apparatus (GO:0005794);; Cel…	ATP synthase subunit alpha, mitochondrial GN=ATPA OS=Nicotiana plumbaginifolia (Leadwort-leaved tobacco) PE=3 SV=1
Pbr032774	7.90135e-06	3.4592	up	[ER]	--	Molecular Function: L-iditol 2-dehydrogenase activity (GO:0003939);; Cellular Component: cytosol (GO:0005829);; Molecular Function: zinc ion binding (GO:0008270);; Cellular Component: plasmodesma (GO:0009506);; Molecular Function: oxidoreductase activity, acting on the CH-OH group of donors, NAD or NADP as acceptor (GO:0016616);; Biological Process: L-idonate catabolic process (GO:0046183);; Biol…	Sorbitol dehydrogenase GN=SDH OS=Arabidopsis thaliana (Mouse-ear cress) PE=1 SV=1
pear_newGene_3644	0.00208941	-3.91552	down	--	--	Biological Process: response to UV (GO:0009411);; Biological Process: anatomical structure morphogenesis (GO:0009653);; Biological Process: salicylic acid metabolic process (GO:0009696);; Biological Process: phenylpropanoid metabolic process (GO:0009698);; Biological Process: auxin metabolic process (GO:0009850);; Biological Process: response to nitrate (GO:0010167);; Biological Process: response…	UDP-glycosyltransferase 74F2 GN=F18O19.7 OS=Arabidopsis thaliana (Mouse-ear cress) PE=1 SV=1
pear_newGene_2446	0.000122011	2.76176	up	--	--	Cellular Component: cytoplasm (GO:0005737);; Biological Process: anthocyanin-containing compound biosynthetic process (GO:0009718);; Biological Process: response to sucrose stimulus (GO:0009744);; Biological Process: flavonoid biosynthetic process (GO:0009813);; Biological Process: response to UV-B (GO:0010224);; Molecular Function: oxidoreductase activity, acting on single donors with incorporat…	Naringenin,2-oxoglutarate 3-dioxygenase OS=Malus domestica (Apple) PE=2 SV=1
Pbr008514	0.00293899	-3.85573	down	--	--	Cellular Component: Golgi apparatus (GO:0005794);; Molecular Function: transferase activity, transferring glycosyl groups (GO:0016757);; Cellular Component: intracellular membrane-bounded organelle (GO:0043231);; Cellular Component: cytoplasmic part (GO:0044444);;	Uncharacterized protein At1g04910 GN=At1g04910 OS=Arabidopsis thaliana (Mouse-ear cress) PE=1 SV=1
Pbr021980	2.6752e-06	-4.89689	down	--	--	Cellular Component: nucleus (GO:0005634);; Biological Process: regulation of transcription, DNA-dependent (GO:0006355);; Biological Process: response to stress (GO:0006950);; Biological Process: pattern specification process (GO:0007389);; Biological Process: gibberellin biosynthetic process (GO:0009686);; Biological Process: gibberellic acid mediated signaling pathway (GO:0009740);; Biological P…	LOB domain-containing protein 37 GN=K8K14.16 OS=Arabidopsis thaliana (Mouse-ear cress) PE=2 SV=1
Pbr031663	2.71757e-10	-4.1012	down	--	--	Molecular Function: phospholipid binding (GO:0005543);; Biological Process: intracellular protein transport (GO:0006886);; Biological Process: multicellular organismal development (GO:0007275);; Cellular Component: membrane (GO:0016020);; Biological Process: cellular component organization (GO:0016043);; Cellular Component: intracellular membrane-bounded organelle (GO:0043231);; Cellular Componen…	Elicitor-responsive protein 3 OS=Oryza sativa subsp. japonica (Rice) PE=2 SV=1
Pbr036072	0.000567933	-4.13262	down	[S]	Function unknown	Molecular Function: catalytic activity (GO:0003824);; Molecular Function: binding (GO:0005488);; Molecular Function: protein binding (GO:0005515);; Cellular Component: cytoplasm (GO:0005737);; Cellular Component: mitochondrion (GO:0005739);; Biological Process: cellular membrane fusion (GO:0006944);; Biological Process: signal transduction (GO:0007165);; Biological Process: microsporogenesis (GO:…	Protein SUPPRESSOR OF npr1-1, CONSTITUTIVE 1 OS=Arabidopsis thaliana (Mouse-ear cress) PE=1 SV=3
Pbr024316	2.11851e-09	-4.33242	down	[P]	Inorganic ion transport and metabolism	Biological Process: sulfate assimilation (GO:0000103);; Molecular Function: adenylylsulfate kinase activity (GO:0004020);; Molecular Function: ATP binding (GO:0005524);; Biological Process: tryptophan catabolic process (GO:0006569);; Cellular Component: chloroplast (GO:0009507);; Biological Process: indoleacetic acid biosynthetic process (GO:0009684);; Biological Process: regulation of glucosinol…	Adenylyl-sulfate kinase 1, chloroplastic (Precursor) GN=AKN1 OS=Arabidopsis thaliana (Mouse-ear cress) PE=1 SV=1
Pbr029443	3.17172e-05	-4.56478	down	--	--	Biological Process: protein peptidyl-prolyl isomerization (GO:0000413);; Molecular Function: peptidyl-prolyl cis-trans isomerase activity (GO:0003755);; Molecular Function: calmodulin binding (GO:0005516);; Molecular Function: FK506 binding (GO:0005528);; Cellular Component: plasma membrane (GO:0005886);; Biological Process: protein folding (GO:0006457);; Biological Process: peptidyl-proline modi…	Peptidyl-prolyl cis-trans isomerase FKBP42 GN=MIL23.21 OS=Arabidopsis thaliana (Mouse-ear cress) PE=1 SV=1
Pbr036086	1.2667e-06	-3.04127	down	--	--	Molecular Function: nucleic acid binding (GO:0003676);; Cellular Component: endosome (GO:0005768);; Cellular Component: Golgi apparatus (GO:0005794);; Cellular Component: trans-Golgi network (GO:0005802);; Biological Process: glucose catabolic process (GO:0006007);; Molecular Function: galactosyltransferase activity (GO:0008378);; Biological Process: unidimensional cell growth (GO:0009826);; Biol…	Xyloglucan galactosyltransferase KATAMARI1 homolog OS=Oryza sativa subsp. japonica (Rice) PE=2 SV=1
Pbr012531	0.000188716	-2.74968	down	--	--	Cellular Component: mitochondrion (GO:0005739);; Biological Process: pyrimidine ribonucleotide biosynthetic process (GO:0009220);; Biological Process: photomorphogenesis (GO:0009640);; Biological Process: regulation of flower development (GO:0009909);; Biological Process: cullin deneddylation (GO:0010388);; Biological Process: histone lysine methylation (GO:0034968);;	Pentatricopeptide repeat-containing protein At4g35850, mitochondrial (Precursor) GN=At4g35850 OS=Arabidopsis thaliana (Mouse-ear cress) PE=1 SV=1
Pbr003978	2.90059e-06	-2.9378	down	[J]	Translation, ribosomal structure and biogenesis	Molecular Function: amidase activity (GO:0004040);; Molecular Function: protein binding (GO:0005515);; Cellular Component: mitochondrion (GO:0005739);; Cellular Component: cytosol (GO:0005829);; Biological Process: protein targeting to mitochondrion (GO:0006626);; Biological Process: amino acid transport (GO:0006865);; Biological Process: defense response (GO:0006952);; Biological Process: nucleo…	Amidase 1 GN=F7G19.15 OS=Arabidopsis thaliana (Mouse-ear cress) PE=1 SV=1
Pbr016206	0.00349993	2.22375	up	[RTKL]	--	Molecular Function: DNA binding (GO:0003677);; Molecular Function: RNA binding (GO:0003723);; Molecular Function: protein kinase activity (GO:0004672);; Molecular Function: protein binding (GO:0005515);; Molecular Function: ATP binding (GO:0005524);; Cellular Component: extracellular region (GO:0005576);; Cellular Component: nucleus (GO:0005634);; Biological Process: regulation of transcription, …	Serine/threonine-protein kinase-like protein ACR4 (Precursor) GN=ACR4 OS=Arabidopsis thaliana (Mouse-ear cress) PE=1 SV=1
Pbr003634	0.00101672	3.30256	up	[RTKL]	--	Biological Process: MAPK cascade (GO:0000165);; Molecular Function: nucleotide binding (GO:0000166);; Biological Process: response to molecule of fungal origin (GO:0002238);; Biological Process: regionalization (GO:0003002);; Molecular Function: protein serine/threonine kinase activity (GO:0004674);; Cellular Component: nucleus (GO:0005634);; Cellular Component: cytosol (GO:0005829);; Cellular Co…	Receptor-like cytosolic serine/threonine-protein kinase RBK1 GN=RBK1 OS=Arabidopsis thaliana (Mouse-ear cress) PE=1 SV=1
Pbr009491	0.00348989	-2.25879	down	[G]	Carbohydrate transport and metabolism	Molecular Function: transporter activity (GO:0005215);; Molecular Function: protein binding (GO:0005515);; Cellular Component: mitochondrion (GO:0005739);; Cellular Component: vacuole (GO:0005773);; Biological Process: acetyl-CoA metabolic process (GO:0006084);; Biological Process: glycolysis (GO:0006096);; Biological Process: transport (GO:0006810);; Biological Process: calcium ion transport (GO…	Probable aquaporin PIP1-4 OS=Arabidopsis thaliana (Mouse-ear cress) PE=1 SV=1
Pbr034252	4.38691e-07	-3.11908	down	--	--	Biological Process: xylem and phloem pattern formation (GO:0010051);; Biological Process: RNA metabolic process (GO:0016070);; Cellular Component: intracellular membrane-bounded organelle (GO:0043231);; Cellular Component: cytoplasmic part (GO:0044444);; Molecular Function: organic cyclic compound binding (GO:0097159);;	Reticulon-like protein B21 GN=RTNLB21 OS=Arabidopsis thaliana (Mouse-ear cress) PE=2 SV=2
Pbr010367	1.16826e-05	2.77292	up	[U]	Intracellular trafficking, secretion, and vesicular transport	Biological Process: response to water deprivation (GO:0009414);; Biological Process: response to salt stress (GO:0009651);;	HVA22-like protein j GN=HVA22J OS=Arabidopsis thaliana (Mouse-ear cress) PE=2 SV=2
Pbr035660	3.57344e-09	-3.62323	down	[RTKL]	--	Biological Process: polysaccharide biosynthetic process (GO:0000271);; Biological Process: polysaccharide catabolic process (GO:0000272);; Biological Process: regionalization (GO:0003002);; Molecular Function: protein serine/threonine kinase activity (GO:0004674);; Molecular Function: transmembrane receptor protein tyrosine kinase activity (GO:0004714);; Molecular Function: ATP binding (GO:000552…	LRR receptor-like serine/threonine-protein kinase FEI 2 (Precursor) GN=FEI2 OS=Arabidopsis thaliana (Mouse-ear cress) PE=1 SV=1
Pbr005515	0.00196082	2.18899	up	--	--	Cellular Component: nucleus (GO:0005634);; Cellular Component: plasma membrane (GO:0005886);; Biological Process: response to auxin stimulus (GO:0009733);;	--
Pbr041740	0.000219097	-2.41482	down	[DZ]	--	Molecular Function: protein binding (GO:0005515);; Molecular Function: phospholipid binding (GO:0005543);; Cellular Component: plasma membrane (GO:0005886);; Cellular Component: cell cortex (GO:0005938);; Biological Process: response to UV (GO:0009411);; Biological Process: xylem development (GO:0010089);; Biological Process: cortical protein anchoring (GO:0032065);; Cellular Component: intracell…	Ultraviolet-B receptor UVR8 GN=UVR8 OS=Arabidopsis thaliana (Mouse-ear cress) PE=1 SV=1
Pbr007372	1.85826e-08	4.32394	up	--	--	--	--
Pbr006928	0.000945316	2.21712	up	[V]	Defense mechanisms	Molecular Function: ATP binding (GO:0005524);; Cellular Component: nucleus (GO:0005634);; Cellular Component: plasma membrane (GO:0005886);; Biological Process: ATP catabolic process (GO:0006200);; Biological Process: fatty acid catabolic process (GO:0009062);; Cellular Component: plasmodesma (GO:0009506);; Biological Process: response to wounding (GO:0009611);; Biological Process: response to sa…	ABC transporter G family member 15 GN=MSA6.13 OS=Arabidopsis thaliana (Mouse-ear cress) PE=2 SV=2
Pbr001935	0.000463745	-2.32444	down	--	--	Molecular Function: inorganic anion exchanger activity (GO:0005452);; Cellular Component: endosome (GO:0005768);; Cellular Component: vacuole (GO:0005773);; Biological Process: anion transport (GO:0006820);; Biological Process: iron ion transport (GO:0006826);; Biological Process: cellular response to iron ion starvation (GO:0010106);; Biological Process: response to nitrate (GO:0010167);; Molecu…	Probable boron transporter 2 GN=BOR2 OS=Arabidopsis thaliana (Mouse-ear cress) PE=2 SV=1
Pbr000833	0.00119273	3.94551	up	--	--	Biological Process: mitotic cell cycle (GO:0000278);; Biological Process: double-strand break repair via homologous recombination (GO:0000724);; Molecular Function: endonuclease activity (GO:0004519);; Biological Process: DNA-dependent DNA replication (GO:0006261);; Biological Process: regulation of DNA replication (GO:0006275);; Biological Process: DNA repair (GO:0006281);; Biological Process: D…	Crossover junction endonuclease EME1B GN=EME1B OS=Arabidopsis thaliana (Mouse-ear cress) PE=1 SV=1
Pbr008275	1.50113e-09	3.61353	up	[O]	Posttranslational modification, protein turnover, chaperones	Molecular Function: glutathione transferase activity (GO:0004364);; Molecular Function: binding (GO:0005488);; Cellular Component: cytoplasm (GO:0005737);; Cellular Component: cytosol (GO:0005829);; Biological Process: toxin catabolic process (GO:0009407);; Cellular Component: chloroplast stroma (GO:0009570);; Biological Process: response to abiotic stimulus (GO:0009628);; Biological Process: res…	Glutathione S-transferase L3 GN=GSTL3 OS=Arabidopsis thaliana (Mouse-ear cress) PE=2 SV=1
Pbr033370	6.2799e-07	4.26933	up	--	--	--	--
Pbr040269	0.000168983	-4.32127	down	[E]	Amino acid transport and metabolism	Molecular Function: glutamate dehydrogenase (NAD+) activity (GO:0004352);; Molecular Function: glutamate dehydrogenase [NAD(P)+] activity (GO:0004353);; Molecular Function: copper ion binding (GO:0005507);; Molecular Function: ATP binding (GO:0005524);; Cellular Component: mitochondrion (GO:0005739);; Cellular Component: vacuolar membrane (GO:0005774);; Cellular Component: Golgi apparatus (GO:000…	Glutamate dehydrogenase GN=GDH OS=Vitis vinifera (Grape) PE=2 SV=1
Pbr028315	5.74035e-05	-2.5825	down	[E]	Amino acid transport and metabolism	Molecular Function: glutamate decarboxylase activity (GO:0004351);; Molecular Function: calmodulin binding (GO:0005516);; Cellular Component: nucleus (GO:0005634);; Cellular Component: cytosol (GO:0005829);; Biological Process: glutamate metabolic process (GO:0006536);; Biological Process: protein targeting to membrane (GO:0006612);; Biological Process: lipid metabolic process (GO:0006629);; Biol…	Glutamate decarboxylase OS=Solanum lycopersicum (Tomato) PE=1 SV=1
pear_newGene_1872	0.00373884	-3.11356	down	--	--	--	--
pear_newGene_4523	0.00610913	3.25611	up	--	--	--	Vegetative cell wall protein gp1 (Precursor) GN=GP1 OS=Chlamydomonas reinhardtii (Chlamydomonas smithii) PE=2 SV=1
Pbr004294	0.000129921	-3.21154	down	--	--	Molecular Function: GTPase activity (GO:0003924);; Molecular Function: GTP binding (GO:0005525);; Cellular Component: mitochondrion (GO:0005739);; Cellular Component: peroxisome (GO:0005777);; Biological Process: GTP catabolic process (GO:0006184);; Biological Process: DNA metabolic process (GO:0006259);; Biological Process: defense response (GO:0006952);; Biological Process: organelle organizati…	Dynamin-like protein ARC5 GN=MMB12.21 OS=Arabidopsis thaliana (Mouse-ear cress) PE=1 SV=2
Pbr000300	0.00835282	2.29834	up	--	--	Molecular Function: DNA binding (GO:0003677);; Cellular Component: extracellular region (GO:0005576);; Biological Process: response to stress (GO:0006950);; Biological Process: response to abiotic stimulus (GO:0009628);; Biological Process: post-embryonic development (GO:0009791);; Biological Process: gene expression (GO:0010467);; Cellular Component: cytoplasmic membrane-bounded vesicle (GO:0016…	Formin-like protein 7 OS=Oryza sativa subsp. japonica (Rice) PE=2 SV=2
Pbr000942	0.00390077	2.79337	up	--	--	Biological Process: diacylglycerol biosynthetic process (GO:0006651);; Molecular Function: phosphatidate phosphatase activity (GO:0008195);; Cellular Component: chloroplast (GO:0009507);;	--
Pbr015001	0	9.67054	up	--	--	Cellular Component: extracellular region (GO:0005576);;	Desiccation-related protein PCC13-62 (Precursor) OS=Craterostigma plantagineum (Blue gem) PE=2 SV=1
Pbr034224	3.77101e-07	-5.14185	down	--	--	--	--
Pbr020670	0.00904695	2.55759	up	--	--	--	--
Pbr010583	0.00046059	2.32918	up	--	--	Cellular Component: mitochondrion (GO:0005739);;	--
Pbr027895	4.64741e-05	-2.90832	down	--	--	--	--
Pbr016857	0.00135744	-2.24639	down	--	--	Biological Process: double fertilization forming a zygote and endosperm (GO:0009567);; Molecular Function: transferase activity (GO:0016740);; Biological Process: pollen tube development (GO:0048868);;	--
Pbr020021	0.000974831	2.28003	up	--	--	Cellular Component: mitochondrial matrix (GO:0005759);;	Uncharacterized protein At2g39795, mitochondrial (Precursor) GN=At2g39795 OS=Arabidopsis thaliana (Mouse-ear cress) PE=1 SV=1
Pbr026159	0.000403783	-2.40134	down	--	--	Cellular Component: cell part (GO:0044464);;	Formin-like protein 14 GN=FH14 OS=Arabidopsis thaliana (Mouse-ear cress) PE=3 SV=3
Pbr004650	0.00269687	2.38554	up	--	--	Molecular Function: protein binding (GO:0005515);; Biological Process: glycolysis (GO:0006096);; Biological Process: water transport (GO:0006833);; Biological Process: hyperosmotic response (GO:0006972);; Biological Process: Golgi organization (GO:0007030);; Biological Process: response to temperature stimulus (GO:0009266);; Biological Process: response to bacterium (GO:0009617);; Biological Proc…	Protein EARLY RESPONSIVE TO DEHYDRATION 15 OS=Arabidopsis thaliana (Mouse-ear cress) PE=1 SV=1
Pbr019632	8.81446e-06	-4.74037	down	[U]	Intracellular trafficking, secretion, and vesicular transport	Molecular Function: binding (GO:0005488);; Cellular Component: nucleus (GO:0005634);; Cellular Component: cytosol (GO:0005829);; Cellular Component: plasma membrane (GO:0005886);; Cellular Component: PSII associated light-harvesting complex II (GO:0009517);; Cellular Component: chloroplast stromal thylakoid (GO:0009533);; Biological Process: response to blue light (GO:0009637);; Biological Proces…	Protein CYPRO4 GN=CYPRO4 OS=Cynara cardunculus (Cardoon) PE=2 SV=1
pear_newGene_1882	0.000823702	4.00556	up	--	--	--	--
Pbr014125	0.0059309	-3.72816	down	--	--	Biological Process: respiratory burst involved in defense response (GO:0002679);; Molecular Function: DNA binding (GO:0003677);; Molecular Function: sequence-specific DNA binding transcription factor activity (GO:0003700);; Cellular Component: nucleus (GO:0005634);; Cellular Component: nucleolus (GO:0005730);; Biological Process: response to water deprivation (GO:0009414);; Biological Process: re…	Ethylene-responsive transcription factor CRF2 GN=F9D16.220 OS=Arabidopsis thaliana (Mouse-ear cress) PE=1 SV=1
Pbr014068	8.43911e-10	-3.91291	down	[RTKL]	--	Biological Process: polysaccharide catabolic process (GO:0000272);; Biological Process: respiratory burst involved in defense response (GO:0002679);; Molecular Function: protein serine/threonine kinase activity (GO:0004674);; Molecular Function: ATP binding (GO:0005524);; Cellular Component: mitochondrion (GO:0005739);; Cellular Component: vacuolar membrane (GO:0005774);; Cellular Component: plas…	Probable inactive receptor kinase At2g26730 (Precursor) GN=At2g26730 OS=Arabidopsis thaliana (Mouse-ear cress) PE=1 SV=1
pear_newGene_1101	0.00119273	3.94551	up	--	--	--	H/ACA ribonucleoprotein complex subunit 4 GN=F24I3.230 OS=Arabidopsis thaliana (Mouse-ear cress) PE=1 SV=1
Pbr041539	5.42907e-09	-4.51016	down	--	--	Cellular Component: endosome (GO:0005768);; Cellular Component: Golgi apparatus (GO:0005794);; Cellular Component: trans-Golgi network (GO:0005802);; Cellular Component: chloroplast (GO:0009507);; Molecular Function: transferase activity, transferring glycosyl groups (GO:0016757);;	Uncharacterized protein At1g04910 GN=At1g04910 OS=Arabidopsis thaliana (Mouse-ear cress) PE=1 SV=1
Pbr004444	1.41894e-05	-3.2903	down	--	--	--	Ankyrin repeat-containing protein At3g12360 GN=At3g12360 OS=Arabidopsis thaliana (Mouse-ear cress) PE=2 SV=1
Pbr022290	0.000846431	-2.23957	down	--	--	Molecular Function: catalytic activity (GO:0003824);; Biological Process: RNA modification (GO:0009451);; Cellular Component: chloroplast (GO:0009507);; Biological Process: embryo development ending in seed dormancy (GO:0009793);; Biological Process: xylem and phloem pattern formation (GO:0010051);; Cellular Component: membrane (GO:0016020);; Biological Process: chloroplast RNA processing (GO:003…	Pentatricopeptide repeat-containing protein At5g03800 OS=Arabidopsis thaliana (Mouse-ear cress) PE=2 SV=1
Pbr001407	0.000206141	-2.41621	down	[J]	Translation, ribosomal structure and biogenesis	Biological Process: RNA methylation (GO:0001510);; Molecular Function: structural constituent of ribosome (GO:0003735);; Molecular Function: protein binding (GO:0005515);; Cellular Component: nucleolus (GO:0005730);; Cellular Component: vacuole (GO:0005773);; Cellular Component: vacuolar membrane (GO:0005774);; Cellular Component: Golgi apparatus (GO:0005794);; Cellular Component: plasma membrane…	60S ribosomal protein L10 GN=RPL10 OS=Vitis riparia (Frost grape) PE=2 SV=1
pear_newGene_313	7.44664e-05	4.36777	up	--	--	--	--
Pbr009008	1.52706e-09	-4.00797	down	[S]	Function unknown	Biological Process: maltose metabolic process (GO:0000023);; Biological Process: polysaccharide catabolic process (GO:0000272);; Biological Process: regionalization (GO:0003002);; Molecular Function: protein kinase activity (GO:0004672);; Molecular Function: protein binding (GO:0005515);; Molecular Function: ATP binding (GO:0005524);; Cellular Component: extracellular region (GO:0005576);; Biolog…	Probably inactive leucine-rich repeat receptor-like protein kinase At5g06940 (Precursor) GN=At5g06940 OS=Arabidopsis thaliana (Mouse-ear cress) PE=3 SV=1
Pbr025644	9.09047e-05	3.23772	up	[GC]	--	Biological Process: tryptophan catabolic process (GO:0006569);; Biological Process: metabolic process (GO:0008152);; Biological Process: toxin catabolic process (GO:0009407);; Cellular Component: chloroplast (GO:0009507);; Biological Process: indoleacetic acid biosynthetic process (GO:0009684);; Biological Process: salicylic acid metabolic process (GO:0009696);; Biological Process: anthocyanin-co…	UDP-glycosyltransferase 74E2 GN=UGT74E2 OS=Arabidopsis thaliana (Mouse-ear cress) PE=1 SV=1
pear_newGene_414	0.00530018	-2.07155	down	[R]	General function prediction only	Molecular Function: binding (GO:0005488);; Molecular Function: calmodulin binding (GO:0005516);; Cellular Component: vacuole (GO:0005773);; Cellular Component: cytosol (GO:0005829);; Cellular Component: plasmodesma (GO:0009506);; Biological Process: leaf senescence (GO:0010150);; Biological Process: gene expression (GO:0010467);; Biological Process: mRNA metabolic process (GO:0016071);; Cellular …	Calmodulin-binding transcription activator 3 GN=T26C19.4 OS=Arabidopsis thaliana (Mouse-ear cress) PE=1 SV=1
Pbr039116	1.11022e-15	-5.30194	down	[K]	Transcription	Molecular Function: transcription regulatory region sequence-specific DNA binding (GO:0000976);; Molecular Function: sequence-specific DNA binding transcription factor activity (GO:0003700);; Cellular Component: nucleus (GO:0005634);; Biological Process: regulation of transcription, DNA-dependent (GO:0006355);; Biological Process: response to desiccation (GO:0009269);; Biological Process: respons…	Homeobox-leucine zipper protein ATHB-13 GN=ATHB-13 OS=Arabidopsis thaliana (Mouse-ear cress) PE=2 SV=2
Pbr024394	4.65787e-05	-2.59449	down	[CHR]	--	Biological Process: very long-chain fatty acid metabolic process (GO:0000038);; Biological Process: cell morphogenesis (GO:0000902);; Cellular Component: nucleus (GO:0005634);; Cellular Component: mitochondrion (GO:0005739);; Cellular Component: endoplasmic reticulum (GO:0005783);; Biological Process: organelle organization (GO:0006996);; Biological Process: lipid biosynthetic process (GO:0008610…	Formate dehydrogenase 1, mitochondrial (Precursor) OS=Oryza sativa subsp. japonica (Rice) PE=1 SV=2
pear_newGene_2913	0.00433211	3.31616	up	--	--	--	--
pear_newGene_3513	2.14394e-05	4.5401	up	--	--	--	--
Pbr009946	5.49997e-07	3.14748	up	[P]	Inorganic ion transport and metabolism	Molecular Function: DNA binding (GO:0003677);; Molecular Function: copper ion binding (GO:0005507);; Cellular Component: cytosol (GO:0005829);; Biological Process: glycolysis (GO:0006096);; Biological Process: regulation of DNA replication (GO:0006275);; Biological Process: water transport (GO:0006833);; Biological Process: hyperosmotic response (GO:0006972);; Biological Process: Golgi organizati…	Sulfite reductase [ferredoxin], chloroplastic (Precursor) GN=SIR OS=Pisum sativum (Garden pea) PE=1 SV=2
Pbr013470	3.34839e-08	-3.48674	down	--	--	--	--
pear_newGene_2373	0.000567933	-4.13262	down	[MG]	--	Biological Process: alternative nuclear mRNA splicing, via spliceosome (GO:0000380);; Molecular Function: double-stranded DNA binding (GO:0003690);; Molecular Function: single-stranded DNA binding (GO:0003697);; Molecular Function: mRNA binding (GO:0003729);; Molecular Function: 3-beta-hydroxy-delta5-steroid dehydrogenase activity (GO:0003854);; Molecular Function: protein kinase activity (GO:000…	Cinnamoyl-CoA reductase 1 GN=T24D18.5 OS=Arabidopsis thaliana (Mouse-ear cress) PE=1 SV=1
Pbr016230	0.000337682	-2.39552	down	--	--	Biological Process: auxin mediated signaling pathway (GO:0009734);; Molecular Function: lyase activity (GO:0016829);;	Auxin-repressed 12.5 kDa protein OS=Fragaria ananassa (Strawberry) PE=2 SV=1
pear_newGene_1432	4.15678e-10	5.7906	up	--	--	--	--
pear_newGene_3438	0.000572954	4.06321	up	--	--	--	--
Pbr002278	3.77173e-06	-3.21134	down	--	--	Cellular Component: nucleus (GO:0005634);; Biological Process: protein targeting to membrane (GO:0006612);; Biological Process: metabolic process (GO:0008152);; Cellular Component: chloroplast (GO:0009507);; Biological Process: salicylic acid mediated signaling pathway (GO:0009863);; Biological Process: jasmonic acid mediated signaling pathway (GO:0009867);; Biological Process: regulation of plan…	UDP-glycosyltransferase 85A5 GN=T16E15.2 OS=Arabidopsis thaliana (Mouse-ear cress) PE=2 SV=1
Pbr014079	1.72025e-11	-4.38069	down	--	--	Cellular Component: protein phosphatase type 2A complex (GO:0000159);; Cellular Component: nucleolus (GO:0005730);; Cellular Component: cytosol (GO:0005829);; Biological Process: signal transduction (GO:0007165);; Molecular Function: protein phosphatase type 2A regulator activity (GO:0008601);; Biological Process: regulation of phosphorylation (GO:0042325);;	Serine/threonine protein phosphatase 2A 57 kDa regulatory subunit B&apos; iota isoform GN=B&apos;IOTA OS=Arabidopsis thaliana (Mouse-ear cress) PE=2 SV=1
Pbr042159	0.00269687	2.38554	up	--	--	Biological Process: mitotic cell cycle (GO:0000278);; Molecular Function: DNA binding (GO:0003677);; Molecular Function: sequence-specific DNA binding transcription factor activity (GO:0003700);; Cellular Component: transcription factor complex (GO:0005667);; Cellular Component: nucleolus (GO:0005730);; Cellular Component: cytoplasm (GO:0005737);; Biological Process: DNA replication initiation (G…	Transcription factor E2FB GN=E2FB OS=Arabidopsis thaliana (Mouse-ear cress) PE=1 SV=1
Pbr001318	0.000748404	-2.27398	down	--	--	Cellular Component: extracellular region (GO:0005576);; Cellular Component: vacuole (GO:0005773);; Biological Process: cell adhesion (GO:0007155);; Cellular Component: cell periphery (GO:0071944);;	Fasciclin-like arabinogalactan protein 16 (Precursor) GN=FLA16 OS=Arabidopsis thaliana (Mouse-ear cress) PE=2 SV=1
Pbr013257	0.00105858	-2.33843	down	--	--	Cellular Component: vacuolar membrane (GO:0005774);; Cellular Component: plasma membrane (GO:0005886);; Biological Process: protein targeting to membrane (GO:0006612);; Biological Process: response to stress (GO:0006950);; Biological Process: response to desiccation (GO:0009269);; Biological Process: response to cold (GO:0009409);; Cellular Component: plastid envelope (GO:0009526);; Cellular Comp…	Allene oxide cyclase 4, chloroplastic (Precursor) GN=AOC4 OS=Arabidopsis thaliana (Mouse-ear cress) PE=2 SV=1
Pbr014196	0.00118961	2.97846	up	--	--	Cellular Component: cell wall (GO:0005618);;	Cysteine proteinase inhibitor 5 (Precursor) GN=CYS5 OS=Arabidopsis thaliana (Mouse-ear cress) PE=2 SV=2
Pbr035592	1.255e-11	-4.60393	down	--	--	--	--
Pbr027509	1.80409e-06	3.09927	up	[V]	Defense mechanisms	Molecular Function: ATP binding (GO:0005524);; Cellular Component: nucleus (GO:0005634);; Cellular Component: plasma membrane (GO:0005886);; Biological Process: ATP catabolic process (GO:0006200);; Biological Process: response to water deprivation (GO:0009414);; Cellular Component: chloroplast (GO:0009507);; Biological Process: response to abscisic acid stimulus (GO:0009737);; Biological Process:…	ABC transporter G family member 21 GN=T5M7.6 OS=Arabidopsis thaliana (Mouse-ear cress) PE=2 SV=2
Pbr032571	8.85386e-06	-3.40617	down	--	--	Biological Process: developmental process involved in reproduction (GO:0003006);; Molecular Function: protein binding (GO:0005515);; Cellular Component: cytosol (GO:0005829);; Biological Process: response to blue light (GO:0009637);; Biological Process: post-embryonic development (GO:0009791);; Biological Process: chloroplast avoidance movement (GO:0009903);; Biological Process: chloroplast accum…	Protein PLASTID MOVEMENT IMPAIRED 2 GN=F4N21.22 OS=Arabidopsis thaliana (Mouse-ear cress) PE=1 SV=1
Pbr015141	3.20521e-13	4.34842	up	--	--	Molecular Function: glucose-6-phosphate dehydrogenase activity (GO:0004345);; Cellular Component: cytosol (GO:0005829);; Biological Process: chromatin assembly or disassembly (GO:0006333);; Biological Process: pentose-phosphate shunt, oxidative branch (GO:0009051);; Cellular Component: chloroplast (GO:0009507);; Biological Process: response to cadmium ion (GO:0046686);; Molecular Function: NADP b…	Glucose-6-phosphate 1-dehydrogenase, chloroplastic (Precursor) OS=Nicotiana tabacum (Common tobacco) PE=2 SV=1
Pbr013319	0.0010293	2.19441	up	--	--	Biological Process: multicellular organismal development (GO:0007275);; Biological Process: anatomical structure morphogenesis (GO:0009653);; Biological Process: cellular component organization (GO:0016043);; Biological Process: cell differentiation (GO:0030154);; Biological Process: developmental growth (GO:0048589);; Cellular Component: cell periphery (GO:0071944);;	Formin-like protein 3 OS=Oryza sativa subsp. japonica (Rice) PE=2 SV=2
Pbr040536	0.0085101	-3.65988	down	--	--	Molecular Function: DNA binding (GO:0003677);; Cellular Component: nucleus (GO:0005634);; Biological Process: xylem and phloem pattern formation (GO:0010051);; Biological Process: auxin homeostasis (GO:0010252);; Biological Process: positive regulation of transcription, DNA-dependent (GO:0045893);; Molecular Function: protein heterodimerization activity (GO:0046982);; Biological Process: style de…	--
Pbr028566	0.00827688	-2.97443	down	--	--	Molecular Function: protein binding (GO:0005515);; Cellular Component: nucleus (GO:0005634);; Cellular Component: cytoplasm (GO:0005737);; Biological Process: response to stress (GO:0006950);; Biological Process: embryo development ending in seed dormancy (GO:0009793);; Biological Process: localization (GO:0051179);;	F-box protein PP2-B1 GN=T16F16.2 OS=Arabidopsis thaliana (Mouse-ear cress) PE=1 SV=1
pear_newGene_3310	2.14394e-05	4.5401	up	--	--	--	--
pear_newGene_2834	6.6771e-06	4.69403	up	--	--	--	--
Pbr011784	7.44664e-05	4.36777	up	--	--	Cellular Component: nucleus (GO:0005634);; Biological Process: DNA metabolic process (GO:0006259);; Molecular Function: protein C-terminus binding (GO:0008022);;	DNA repair protein XRCC4 GN=XRCC4 OS=Arabidopsis thaliana (Mouse-ear cress) PE=1 SV=2
Pbr027480	0.00384849	-2.03358	down	--	--	Cellular Component: endoplasmic reticulum (GO:0005783);; Cellular Component: Golgi apparatus (GO:0005794);; Biological Process: tryptophan catabolic process (GO:0006569);; Biological Process: protein targeting to membrane (GO:0006612);; Biological Process: response to oxidative stress (GO:0006979);; Biological Process: response to wounding (GO:0009611);; Biological Process: response to fungus (GO…	Probable galacturonosyltransferase-like 3 GN=GATL3 OS=Arabidopsis thaliana (Mouse-ear cress) PE=2 SV=1
Pbr014135	0	-7.02969	down	--	--	--	--
Pbr023501	0	-6.79182	down	[P]	Inorganic ion transport and metabolism	Cellular Component: plasma membrane (GO:0005886);; Molecular Function: ammonium transmembrane transporter activity (GO:0008519);; Cellular Component: integral to membrane (GO:0016021);; Biological Process: regulation of biological process (GO:0050789);; Biological Process: response to stimulus (GO:0050896);; Biological Process: organic substance transport (GO:0071702);; Biological Process: ammoni…	Ammonium transporter 3 member 1 GN=OsJ_04233 OS=Oryza sativa subsp. japonica (Rice) PE=2 SV=1
Pbr019259	0.0059309	-3.72816	down	[O]	Posttranslational modification, protein turnover, chaperones	Biological Process: maltose metabolic process (GO:0000023);; Molecular Function: serine-type endopeptidase activity (GO:0004252);; Biological Process: proteolysis (GO:0006508);; Molecular Function: serine-type peptidase activity (GO:0008236);; Cellular Component: chloroplast thylakoid lumen (GO:0009543);; Biological Process: thylakoid membrane organization (GO:0010027);; Biological Process: photo…	Protease Do-like 8, chloroplastic (Precursor) GN=DEGP8 OS=Arabidopsis thaliana (Mouse-ear cress) PE=1 SV=1
pear_newGene_4044	0.00255785	3.81734	up	--	--	--	--
Pbr022975	0.000460289	-2.31836	down	--	--	Molecular Function: protein binding (GO:0005515);; Cellular Component: nucleus (GO:0005634);; Biological Process: cellular protein modification process (GO:0006464);; Biological Process: cellular aromatic compound metabolic process (GO:0006725);; Biological Process: signal transduction (GO:0007165);; Biological Process: response to abiotic stimulus (GO:0009628);; Biological Process: post-embryoni…	U-box domain-containing protein 43 GN=PUB43 OS=Arabidopsis thaliana (Mouse-ear cress) PE=2 SV=1
Pbr021118	0.00364418	2.14407	up	--	--	Cellular Component: protein phosphatase type 2A complex (GO:0000159);; Cellular Component: nucleolus (GO:0005730);; Cellular Component: cytosol (GO:0005829);; Biological Process: signal transduction (GO:0007165);; Molecular Function: protein phosphatase type 2A regulator activity (GO:0008601);; Biological Process: regulation of phosphorylation (GO:0042325);;	Serine/threonine protein phosphatase 2A 57 kDa regulatory subunit B&apos; iota isoform GN=B&apos;IOTA OS=Arabidopsis thaliana (Mouse-ear cress) PE=2 SV=1
Pbr005472	0	-7.6015	down	--	--	Molecular Function: sequence-specific DNA binding transcription factor activity (GO:0003700);; Cellular Component: nucleus (GO:0005634);; Biological Process: regulation of transcription, DNA-dependent (GO:0006355);; Biological Process: tryptophan metabolic process (GO:0006568);; Biological Process: hyperosmotic response (GO:0006972);; Biological Process: response to red or far red light (GO:00096…	Scarecrow-like protein 4 GN=SCL4 OS=Arabidopsis thaliana (Mouse-ear cress) PE=2 SV=1
Pbr041466	0.000405825	-2.76282	down	[S]	Function unknown	Molecular Function: binding (GO:0005488);; Biological Process: defense response (GO:0006952);; Biological Process: cellular biosynthetic process (GO:0044249);; Biological Process: response to other organism (GO:0051707);;	Probable disease resistance protein At5g66900 GN=At5g66900 OS=Arabidopsis thaliana (Mouse-ear cress) PE=3 SV=1
pear_newGene_1053	0.000823702	4.00556	up	--	--	--	--
Pbr001348	0	7.10479	up	[GEPR]	--	Cellular Component: integral to plasma membrane (GO:0005887);; Biological Process: protein folding (GO:0006457);; Biological Process: purine nucleobase transport (GO:0006863);; Molecular Function: sucrose:hydrogen symporter activity (GO:0008506);; Biological Process: carbohydrate transport (GO:0008643);; Biological Process: response to heat (GO:0009408);; Biological Process: response to high ligh…	Hexose carrier protein HEX6 GN=HEX6 OS=Ricinus communis (Castor bean) PE=2 SV=1
Pbr035931	0.00718819	2.59655	up	--	--	--	--
Pbr035883	0.000428618	2.30236	up	[R]	General function prediction only	Molecular Function: alditol:NADP+ 1-oxidoreductase activity (GO:0004032);; Cellular Component: nucleus (GO:0005634);; Cellular Component: cytosol (GO:0005829);; Molecular Function: alcohol dehydrogenase (NADP+) activity (GO:0008106);; Biological Process: response to cold (GO:0009409);; Biological Process: response to water deprivation (GO:0009414);; Biological Process: response to salt stress (GO…	Aldo-keto reductase family 4 member C9 GN=AKR4C9 OS=Arabidopsis thaliana (Mouse-ear cress) PE=1 SV=1
pear_newGene_148	9.30386e-09	-5.08412	down	--	--	--	--
Pbr013565	0.00307391	-3.40591	down	--	--	Cellular Component: nucleus (GO:0005634);;	--
Pbr034812	0.000282982	4.17203	up	--	--	Molecular Function: carboxylesterase activity (GO:0004091);; Cellular Component: extracellular region (GO:0005576);; Cellular Component: chloroplast (GO:0009507);; Molecular Function: lipase activity (GO:0016298);; Molecular Function: transferase activity, transferring acyl groups (GO:0016746);; Molecular Function: hydrolase activity, acting on ester bonds (GO:0016788);; Biological Process: gluco…	GDSL esterase/lipase EXL3 (Precursor) GN=EXL3 OS=Arabidopsis thaliana (Mouse-ear cress) PE=2 SV=1
Pbr017475	0.000531652	2.99684	up	[GEPR]	--	Cellular Component: integral to plasma membrane (GO:0005887);; Biological Process: protein folding (GO:0006457);; Biological Process: purine nucleobase transport (GO:0006863);; Molecular Function: sucrose:hydrogen symporter activity (GO:0008506);; Biological Process: carbohydrate transport (GO:0008643);; Biological Process: response to heat (GO:0009408);; Biological Process: response to high ligh…	Hexose carrier protein HEX6 GN=HEX6 OS=Ricinus communis (Castor bean) PE=2 SV=1
Pbr003772	0.00172423	-3.50332	down	--	--	Molecular Function: NADPH:quinone reductase activity (GO:0003960);; Cellular Component: vacuole (GO:0005773);; Cellular Component: Golgi apparatus (GO:0005794);; Cellular Component: cytosol (GO:0005829);; Cellular Component: plasma membrane (GO:0005886);; Molecular Function: zinc ion binding (GO:0008270);; Cellular Component: plastid inner membrane (GO:0009528);; Cellular Component: chloroplast t…	Putative quinone-oxidoreductase homolog, chloroplastic GN=At4g13010 OS=Arabidopsis thaliana (Mouse-ear cress) PE=2 SV=1
Pbr018188	1.04361e-13	-4.99319	down	[Q]	Secondary metabolites biosynthesis, transport and catabolism	Biological Process: transition metal ion transport (GO:0000041);; Molecular Function: iron ion binding (GO:0005506);; Molecular Function: protein binding (GO:0005515);; Cellular Component: extracellular region (GO:0005576);; Cellular Component: endoplasmic reticulum (GO:0005783);; Biological Process: fatty acid metabolic process (GO:0006631);; Biological Process: nitrogen compound metabolic proce…	Cytochrome P450 86A2 OS=Arabidopsis thaliana (Mouse-ear cress) PE=2 SV=1
Pbr006792	0.00036881	2.38843	up	--	--	Molecular Function: carboxylesterase activity (GO:0004091);; Cellular Component: extracellular region (GO:0005576);;	--
Pbr028747	6.10623e-15	-4.92117	down	[Q]	Secondary metabolites biosynthesis, transport and catabolism	Molecular Function: binding (GO:0005488);; Biological Process: terpenoid metabolic process (GO:0006721);; Biological Process: isoprenoid biosynthetic process (GO:0008299);; Molecular Function: steroid hydroxylase activity (GO:0008395);; Biological Process: response to light stimulus (GO:0009416);; Biological Process: response to auxin stimulus (GO:0009733);; Biological Process: response to brassi…	Cytochrome P450 734A1 GN=F18A8.8 OS=Arabidopsis thaliana (Mouse-ear cress) PE=2 SV=1
Pbr033350	6.89129e-10	-4.87122	down	--	--	Molecular Function: protein kinase activity (GO:0004672);; Biological Process: protein phosphorylation (GO:0006468);; Biological Process: pollen-pistil interaction (GO:0009875);; Molecular Function: kinase activity (GO:0016301);; Cellular Component: cell part (GO:0044464);;	G-type lectin S-receptor-like serine/threonine-protein kinase At4g03230 (Precursor) GN=At4g03230 OS=Arabidopsis thaliana (Mouse-ear cress) PE=3 SV=3
pear_newGene_729	6.1583e-07	4.98997	up	--	--	--	--
Pbr031537	0.0059309	-3.72816	down	--	--	--	Uncharacterized protein At4g00950 GN=At4g00950 OS=Arabidopsis thaliana (Mouse-ear cress) PE=2 SV=1
Pbr009257	5.41712e-06	-4.80503	down	--	--	--	UPF0481 protein At3g47200 GN=At3g47200 OS=Arabidopsis thaliana (Mouse-ear cress) PE=1 SV=1
Pbr034070	0.00380662	-2.05091	down	--	--	Cellular Component: cell part (GO:0044464);;	Uncharacterized protein Os08g0359500 OS=Oryza sativa subsp. japonica (Rice) PE=2 SV=1
Pbr011468	0	-6.16205	down	--	--	Molecular Function: calmodulin binding (GO:0005516);; Cellular Component: nucleus (GO:0005634);; Cellular Component: cytosol (GO:0005829);; Cellular Component: plasma membrane (GO:0005886);; Biological Process: cellular metabolic process (GO:0044237);; Cellular Component: cell part (GO:0044464);; Biological Process: organic substance metabolic process (GO:0071704);;	Protein IQ-DOMAIN 31 GN=IQD31 OS=Arabidopsis thaliana (Mouse-ear cress) PE=1 SV=1
Pbr017585	0.00016586	2.43145	up	[L]	Replication, recombination and repair	Cellular Component: nucleus (GO:0005634);; Biological Process: DNA repair (GO:0006281);; Molecular Function: oxidoreductase activity, acting on single donors with incorporation of molecular oxygen, incorporation of two atoms of oxygen (GO:0016702);; Molecular Function: oxidoreductase activity, acting on paired donors, with incorporation or reduction of molecular oxygen, 2-oxoglutarate as one dono…	--
Pbr029781	4.52401e-05	2.93286	up	[M]	Cell wall/membrane/envelope biogenesis	--	Pre-mRNA-processing protein 40A OS=Arabidopsis thaliana (Mouse-ear cress) PE=1 SV=1
Pbr027280	9.04726e-09	-3.84712	down	[S]	Function unknown	Biological Process: immune system process (GO:0002376);; Molecular Function: binding (GO:0005488);; Biological Process: defense response (GO:0006952);; Cellular Component: intracellular membrane-bounded organelle (GO:0043231);; Cellular Component: cytoplasmic part (GO:0044444);; Biological Process: response to other organism (GO:0051707);;	TMV resistance protein N GN=N OS=Nicotiana glutinosa (Tobacco) PE=1 SV=1
Pbr015337	0	9.91725	up	[R]	General function prediction only	Biological Process: response to light stimulus (GO:0009416);; Molecular Function: oxidoreductase activity, acting on paired donors, with incorporation or reduction of molecular oxygen, 2-oxoglutarate as one donor, and incorporation of one atom each of oxygen into both donors (GO:0016706);; Biological Process: cellular biosynthetic process (GO:0044249);; Biological Process: small molecule biosynth…	Flavonol synthase/flavanone 3-hydroxylase GN=FLS OS=Malus domestica (Apple) PE=2 SV=1
Pbr001465	7.77566e-05	3.17592	up	--	--	Molecular Function: ATP binding (GO:0005524);; Cellular Component: cell wall (GO:0005618);; Cellular Component: nucleus (GO:0005634);; Biological Process: response to cold (GO:0009409);; Biological Process: response to light stimulus (GO:0009416);; Cellular Component: chloroplast thylakoid membrane (GO:0009535);; Cellular Component: chloroplast stroma (GO:0009570);; Cellular Component: chloroplas…	Ribulose bisphosphate carboxylase/oxygenase activase 1, chloroplastic (Precursor) GN=RCA1 OS=Larrea tridentata (Creosote bush) PE=1 SV=1
Pbr009064	0.00439995	-2.03971	down	--	--	Cellular Component: chloroplast (GO:0009507);; Cellular Component: photosystem II (GO:0009523);; Cellular Component: chloroplast thylakoid membrane (GO:0009535);; Biological Process: photosynthesis (GO:0015979);; Cellular Component: photosynthetic membrane (GO:0034357);; Cellular Component: membrane part (GO:0044425);;	Photosystem II reaction center W protein, chloroplastic (Precursor) GN=psbW OS=Spinacia oleracea (Spinach) PE=1 SV=1
Pbr018616	4.63598e-11	-4.79022	down	--	--	Molecular Function: C-8 sterol isomerase activity (GO:0000247);; Cellular Component: plasma membrane (GO:0005886);; Biological Process: acetyl-CoA metabolic process (GO:0006084);; Biological Process: sterol biosynthetic process (GO:0016126);; Biological Process: brassinosteroid biosynthetic process (GO:0016132);; Biological Process: second-messenger-mediated signaling (GO:0019932);; Biological Pr…	Probable 3-beta-hydroxysteroid-Delta(8),Delta(7)-isomerase GN=At1g20050 OS=Arabidopsis thaliana (Mouse-ear cress) PE=2 SV=1
Pbr024593	0.000364662	-2.74276	down	--	--	--	--
Pbr039544	9.67562e-05	-2.95626	down	--	--	Biological Process: cell morphogenesis (GO:0000902);; Biological Process: developmental process involved in reproduction (GO:0003006);; Cellular Component: endosome (GO:0005768);; Cellular Component: Golgi apparatus (GO:0005794);; Cellular Component: trans-Golgi network (GO:0005802);; Cellular Component: plasma membrane (GO:0005886);; Molecular Function: methyltransferase activity (GO:0008168);; …	Formin-like protein 20 GN=MBK20.20/MBK20.21 OS=Arabidopsis thaliana (Mouse-ear cress) PE=2 SV=3
Pbr003705	0.00685293	-2.70901	down	--	--	--	Formin-like protein 7 OS=Oryza sativa subsp. japonica (Rice) PE=2 SV=2
Pbr035922	6.84926e-10	-4.6121	down	--	--	--	--
pear_newGene_911	1.31801e-06	4.89791	up	--	--	--	--
Pbr025598	0.000270329	2.39433	up	--	--	Molecular Function: calmodulin binding (GO:0005516);; Cellular Component: nucleus (GO:0005634);; Cellular Component: Golgi apparatus (GO:0005794);; Cellular Component: plasma membrane (GO:0005886);; Biological Process: defense response (GO:0006952);; Biological Process: signal transduction (GO:0007165);; Biological Process: cell death (GO:0008219);; Cellular Component: plasmodesma (GO:0009506);; …	MLO-like protein 3 GN=MLO3 OS=Arabidopsis thaliana (Mouse-ear cress) PE=2 SV=1
Pbr038560	0.0090345	2.13651	up	[G]	Carbohydrate transport and metabolism	Cellular Component: nucleus (GO:0005634);; Cellular Component: cytosol (GO:0005829);; Cellular Component: chloroplast (GO:0009507);; Biological Process: systemic acquired resistance (GO:0009627);; Biological Process: response to endoplasmic reticulum stress (GO:0034976);;	--
Pbr028995	7.77156e-16	-5.81708	down	[H]	Coenzyme transport and metabolism	Cellular Component: endoplasmic reticulum (GO:0005783);; Biological Process: ubiquinone biosynthetic process (GO:0006744);; Biological Process: embryo development (GO:0009790);; Cellular Component: membrane (GO:0016020);; Cellular Component: membrane part (GO:0044425);; Molecular Function: 4-hydroxybenzoate nonaprenyltransferase activity (GO:0047293);;	4-hydroxybenzoate polyprenyltransferase, mitochondrial (Precursor) GN=PPT1 OS=Arabidopsis thaliana (Mouse-ear cress) PE=2 SV=1
pear_newGene_1552	0.000572954	4.06321	up	--	--	--	--
Pbr020907	0	-9.3117	down	[J]	Translation, ribosomal structure and biogenesis	Molecular Function: aminoacyl-tRNA editing activity (GO:0002161);; Molecular Function: leucine-tRNA ligase activity (GO:0004823);; Molecular Function: ATP binding (GO:0005524);; Biological Process: leucyl-tRNA aminoacylation (GO:0006429);; Biological Process: regulation of translational fidelity (GO:0006450);; Cellular Component: chloroplast (GO:0009507);;	--
pear_newGene_2350	5.30022e-06	2.90409	up	--	--	Molecular Function: aminoacylase activity (GO:0004046);; Cellular Component: endoplasmic reticulum (GO:0005783);; Biological Process: cellular amino acid metabolic process (GO:0006520);; Cellular Component: chloroplast (GO:0009507);;	Leucine-rich repeat extensin-like protein 5 (Precursor) GN=LRX5 OS=Arabidopsis thaliana (Mouse-ear cress) PE=2 SV=2
Pbr012540	0.0099955	2.06244	up	--	--	--	--
Pbr032612	2.15028e-11	-5.4219	down	[R]	General function prediction only	Molecular Function: non-membrane spanning protein tyrosine kinase activity (GO:0004715);; Biological Process: metabolic process (GO:0008152);; Molecular Function: hydrolase activity (GO:0016787);;	--
Pbr031863	0	-6.4313	down	[E]	Amino acid transport and metabolism	Molecular Function: transporter activity (GO:0005215);; Cellular Component: Golgi apparatus (GO:0005794);; Cellular Component: plasma membrane (GO:0005886);; Biological Process: nitrogen compound metabolic process (GO:0006807);; Biological Process: cation transport (GO:0006812);; Biological Process: oligopeptide transport (GO:0006857);; Cellular Component: plasmodesma (GO:0009506);; Biological Pr…	Probable peptide/nitrate transporter At3g54450 GN=At3g54450 OS=Arabidopsis thaliana (Mouse-ear cress) PE=2 SV=1
Pbr000010	0.000583475	-2.28247	down	--	--	Biological Process: regionalization (GO:0003002);; Molecular Function: signal transducer activity (GO:0004871);; Cellular Component: late endosome (GO:0005770);; Cellular Component: plasma membrane (GO:0005886);; Biological Process: response to light stimulus (GO:0009416);; Biological Process: anatomical structure morphogenesis (GO:0009653);; Biological Process: positive regulation of flower deve…	BTB/POZ domain-containing protein At5g47800 GN=At5g47800 OS=Arabidopsis thaliana (Mouse-ear cress) PE=2 SV=1
pear_newGene_2297	0.00587151	3.01809	up	--	--	Cellular Component: nucleus (GO:0005634);;	--
Pbr013977	0.000384422	-2.91256	down	--	--	Cellular Component: extracellular region (GO:0005576);; Cellular Component: endosome (GO:0005768);; Cellular Component: Golgi apparatus (GO:0005794);; Cellular Component: trans-Golgi network (GO:0005802);; Molecular Function: transferase activity (GO:0016740);;	--
Pbr027112	0.000347449	2.33011	up	--	--	Cellular Component: membrane (GO:0016020);;	CASP-like protein POPTRDRAFT_823430 GN=POPTRDRAFT_823430 OS=Populus trichocarpa (Western balsam poplar) PE=3 SV=1
Pbr014453	1.42397e-08	4.0795	up	--	--	Cellular Component: endosome (GO:0005768);; Cellular Component: Golgi apparatus (GO:0005794);; Cellular Component: trans-Golgi network (GO:0005802);; Biological Process: anaerobic respiration (GO:0009061);; Biological Process: determination of bilateral symmetry (GO:0009855);; Biological Process: polarity specification of adaxial/abaxial axis (GO:0009944);; Biological Process: meristem initiation…	Kelch repeat-containing protein At3g27220 GN=At3g27220 OS=Arabidopsis thaliana (Mouse-ear cress) PE=1 SV=1
Pbr006888	0.000766545	-2.25689	down	--	--	Molecular Function: protein serine/threonine kinase activity (GO:0004674);; Molecular Function: ATP binding (GO:0005524);; Cellular Component: plasma membrane (GO:0005886);; Biological Process: protein phosphorylation (GO:0006468);; Biological Process: microtubule nucleation (GO:0007020);; Molecular Function: kinase activity (GO:0016301);; Biological Process: cell wall macromolecule catabolic pro…	LysM domain receptor-like kinase 3 (Precursor) GN=LYK3 OS=Arabidopsis thaliana (Mouse-ear cress) PE=2 SV=1
pear_newGene_3129	0.000572954	4.06321	up	--	--	Cellular Component: nucleosome (GO:0000786);; Molecular Function: DNA binding (GO:0003677);; Biological Process: nucleosome assembly (GO:0006334);;	--
pear_newGene_3888	0.00593059	2.04315	up	--	--	Molecular Function: alditol:NADP+ 1-oxidoreductase activity (GO:0004032);; Cellular Component: nucleus (GO:0005634);; Cellular Component: cytosol (GO:0005829);; Molecular Function: alcohol dehydrogenase (NADP+) activity (GO:0008106);; Biological Process: response to cold (GO:0009409);; Biological Process: response to water deprivation (GO:0009414);; Cellular Component: chloroplast (GO:0009507);; …	Aldo-keto reductase family 4 member C10 GN=AKR4C10 OS=Arabidopsis thaliana (Mouse-ear cress) PE=1 SV=1
Pbr007550	3.47052e-09	3.59464	up	--	--	Biological Process: MAPK cascade (GO:0000165);; Biological Process: response to molecule of bacterial origin (GO:0002237);; Biological Process: respiratory burst involved in defense response (GO:0002679);; Cellular Component: nucleus (GO:0005634);; Biological Process: regulation of transcription, DNA-dependent (GO:0006355);; Biological Process: protein targeting to membrane (GO:0006612);; Biologi…	Probable indole-3-acetic acid-amido synthetase GH3.1 GN=GH3.1 OS=Arabidopsis thaliana (Mouse-ear cress) PE=2 SV=1
Pbr022410	3.45834e-13	4.34702	up	[M]	Cell wall/membrane/envelope biogenesis	Biological Process: pentose-phosphate shunt (GO:0006098);; Cellular Component: chloroplast thylakoid membrane (GO:0009535);; Biological Process: photosynthetic electron transport in photosystem I (GO:0009773);; Biological Process: photosystem II assembly (GO:0010207);; Cellular Component: NAD(P)H dehydrogenase complex (plastoquinone) (GO:0010598);; Biological Process: carotenoid biosynthetic proc…	--
Pbr029605	2.23904e-06	-3.3823	down	[R]	General function prediction only	Molecular Function: protein binding (GO:0005515);; Molecular Function: calmodulin binding (GO:0005516);; Cellular Component: nucleus (GO:0005634);; Cellular Component: cytosol (GO:0005829);; Biological Process: regulation of transcription, DNA-dependent (GO:0006355);; Biological Process: cytokinin mediated signaling pathway (GO:0009736);; Biological Process: negative regulation of gibberellic aci…	Probable UDP-N-acetylglucosamine--peptide N-acetylglucosaminyltransferase SPINDLY GN=SPY OS=Arabidopsis thaliana (Mouse-ear cress) PE=1 SV=1
Pbr028489	0	7.49006	up	--	--	Biological Process: RNA splicing, via endonucleolytic cleavage and ligation (GO:0000394);; Molecular Function: ubiquitin-protein ligase activity (GO:0004842);; Molecular Function: protein binding (GO:0005515);; Cellular Component: nucleus (GO:0005634);; Cellular Component: cytosol (GO:0005829);; Cellular Component: plasma membrane (GO:0005886);; Biological Process: postreplication repair (GO:0006…	E3 ubiquitin-protein ligase CIP8 GN=CIP8 OS=Arabidopsis thaliana (Mouse-ear cress) PE=1 SV=1
Pbr032554	7.81876e-08	-5.32938	down	--	--	Cellular Component: cytosol (GO:0005829);; Biological Process: amino acid transport (GO:0006865);; Biological Process: metabolic process (GO:0008152);; Cellular Component: chloroplast (GO:0009507);; Biological Process: response to organic substance (GO:0010033);; Biological Process: response to UV-B (GO:0010224);; Molecular Function: abscisic acid glucosyltransferase activity (GO:0010294);; Biolo…	UDP-glycosyltransferase 73C1 GN=F13K3.15 OS=Arabidopsis thaliana (Mouse-ear cress) PE=2 SV=1
Pbr028958	0.00292723	-2.85115	down	--	--	Molecular Function: enzyme inhibitor activity (GO:0004857);; Biological Process: catabolic process (GO:0009056);; Cellular Component: plant-type cell wall (GO:0009505);; Biological Process: proline transport (GO:0015824);; Biological Process: regulation of metabolic process (GO:0019222);; Molecular Function: pectinesterase activity (GO:0030599);; Biological Process: cellular response to stress (G…	Pectinesterase 22 (Precursor) GN=F18C1.11 OS=Arabidopsis thaliana (Mouse-ear cress) PE=3 SV=1
Pbr023337	0.00183358	2.20483	up	[O]	Posttranslational modification, protein turnover, chaperones	Molecular Function: protein binding (GO:0005515);; Cellular Component: Golgi stack (GO:0005795);; Cellular Component: plasma membrane (GO:0005886);; Biological Process: phototropism (GO:0009638);; Biological Process: response to abscisic acid stimulus (GO:0009737);; Biological Process: positive gravitropism (GO:0009958);; Biological Process: cellulose biosynthetic process (GO:0030244);; Biologica…	Chaperone protein dnaJ 11, chloroplastic (Precursor) GN=T19K4.170 OS=Arabidopsis thaliana (Mouse-ear cress) PE=1 SV=2
Pbr040859	0.00761704	1.90682	up	[I]	Lipid transport and metabolism	Biological Process: RNA splicing, via endonucleolytic cleavage and ligation (GO:0000394);; Molecular Function: iron ion binding (GO:0005506);; Cellular Component: nucleus (GO:0005634);; Biological Process: acetyl-CoA metabolic process (GO:0006084);; Biological Process: fatty acid biosynthetic process (GO:0006633);; Biological Process: calcium ion transport (GO:0006816);; Biological Process: Golgi…	Methylsterol monooxygenase 1-1 GN=SMO1-1 OS=Arabidopsis thaliana (Mouse-ear cress) PE=1 SV=1
Pbr014172	0.00326639	2.38312	up	[E]	Amino acid transport and metabolism	Molecular Function: prephenate dehydratase activity (GO:0004664);; Cellular Component: cytosol (GO:0005829);; Biological Process: tyrosine biosynthetic process (GO:0006571);; Biological Process: protein targeting to membrane (GO:0006612);; Biological Process: L-phenylalanine biosynthetic process (GO:0009094);; Cellular Component: chloroplast (GO:0009507);; Biological Process: response to wounding…	Arogenate dehydratase/prephenate dehydratase 2, chloroplastic (Precursor) GN=MLP3.8 OS=Arabidopsis thaliana (Mouse-ear cress) PE=1 SV=1
pear_newGene_1065	1.18552e-05	4.61912	up	--	--	--	--
Pbr004963	0.000615858	3.63188	up	--	--	--	--
Pbr039808	1.31389e-05	-2.99251	down	--	--	Biological Process: protein import into nucleus, docking (GO:0000059);; Cellular Component: nuclear pore (GO:0005643);; Cellular Component: cytosol (GO:0005829);; Biological Process: protein N-linked glycosylation (GO:0006487);; Molecular Function: protein transporter activity (GO:0008565);; Biological Process: multidimensional cell growth (GO:0009825);; Biological Process: determination of bilat…	Protein TORNADO 1 GN=MTE17.26 OS=Arabidopsis thaliana (Mouse-ear cress) PE=2 SV=1
Pbr031708	4.47998e-05	2.58524	up	[E]	Amino acid transport and metabolism	Molecular Function: protein kinase activity (GO:0004672);; Molecular Function: threonine synthase activity (GO:0004795);; Cellular Component: cell wall (GO:0005618);; Cellular Component: cytosol (GO:0005829);; Biological Process: protein phosphorylation (GO:0006468);; Biological Process: threonine biosynthetic process (GO:0009088);; Cellular Component: chloroplast stroma (GO:0009570);; Biological…	Threonine synthase, chloroplastic (Precursor) OS=Solanum tuberosum (Potato) PE=2 SV=1
Pbr037768	0	5.61476	up	[T]	Signal transduction mechanisms	Molecular Function: pyruvate dehydrogenase (acetyl-transferring) kinase activity (GO:0004740);; Molecular Function: ATP binding (GO:0005524);; Cellular Component: mitochondrion (GO:0005739);; Molecular Function: histidine phosphotransfer kinase activity (GO:0009927);; Biological Process: cellular cation homeostasis (GO:0030003);; Molecular Function: protein homodimerization activity (GO:0042803);…	[Pyruvate dehydrogenase (acetyl-transferring)] kinase, mitochondrial OS=Arabidopsis thaliana (Mouse-ear cress) PE=1 SV=1
Pbr037888	0.00216138	-2.14964	down	[V]	Defense mechanisms	Molecular Function: ATP binding (GO:0005524);; Biological Process: ATP catabolic process (GO:0006200);; Cellular Component: plasmodesma (GO:0009506);; Biological Process: response to wounding (GO:0009611);; Biological Process: response to salt stress (GO:0009651);; Biological Process: response to abscisic acid stimulus (GO:0009737);; Cellular Component: external side of plasma membrane (GO:000989…	ABC transporter G family member 11 GN=At1g17840 OS=Arabidopsis thaliana (Mouse-ear cress) PE=1 SV=1
Pbr037956	0.000177323	2.39897	up	--	--	Molecular Function: nucleotide binding (GO:0000166);; Molecular Function: nucleic acid binding (GO:0003676);; Cellular Component: ribonucleoprotein complex (GO:0030529);;	--
pear_newGene_3603	0.00378983	3.74871	up	--	--	Molecular Function: RNA binding (GO:0003723);; Molecular Function: RNA-directed DNA polymerase activity (GO:0003964);; Molecular Function: ribonuclease H activity (GO:0004523);; Biological Process: RNA-dependent DNA replication (GO:0006278);; Biological Process: DNA integration (GO:0015074);;	--
pear_newGene_786	0.000103047	4.32127	up	--	--	--	--
Pbr027974	2.84939e-12	-5.26784	down	[M]	Cell wall/membrane/envelope biogenesis	Cellular Component: Golgi membrane (GO:0000139);; Cellular Component: nucleus (GO:0005634);; Cellular Component: Golgi apparatus (GO:0005794);; Biological Process: calcium ion transport (GO:0006816);; Biological Process: Golgi organization (GO:0007030);; Biological Process: DNA mediated transformation (GO:0009294);; Biological Process: response to bacterium (GO:0009617);; Biological Process: resp…	Glucomannan 4-beta-mannosyltransferase 2 GN=CSLA2 OS=Arabidopsis thaliana (Mouse-ear cress) PE=2 SV=1
Pbr041564	0.00435292	-2.12133	down	--	--	Cellular Component: nucleus (GO:0005634);; Cellular Component: cytoplasm (GO:0005737);; Cellular Component: plasma membrane (GO:0005886);;	Uncharacterized protein At2g33490 GN=At2g33490 OS=Arabidopsis thaliana (Mouse-ear cress) PE=1 SV=2
pear_newGene_1685	0.000282982	4.17203	up	--	--	--	--
Pbr018901	2.6752e-06	-4.89689	down	--	--	Cellular Component: mediator complex (GO:0016592);; Molecular Function: transferase activity, transferring alkyl or aryl (other than methyl) groups (GO:0016765);;	Mediator of RNA polymerase II transcription subunit 32 GN=F25C20.9 OS=Arabidopsis thaliana (Mouse-ear cress) PE=1 SV=1
Pbr041406	9.44591e-08	-5.30723	down	--	--	Biological Process: tryptophan biosynthetic process (GO:0000162);; Molecular Function: sequence-specific DNA binding transcription factor activity (GO:0003700);; Molecular Function: anthranilate phosphoribosyltransferase activity (GO:0004048);; Molecular Function: signal transducer activity (GO:0004871);; Molecular Function: protein binding (GO:0005515);; Cellular Component: nucleus (GO:0005634);…	Scarecrow-like protein 5 GN=SCL5 OS=Arabidopsis thaliana (Mouse-ear cress) PE=2 SV=1
Pbr002185	6.6153e-06	2.83867	up	[Q]	Secondary metabolites biosynthesis, transport and catabolism	Molecular Function: monooxygenase activity (GO:0004497);; Biological Process: response to UV (GO:0009411);; Cellular Component: chloroplast (GO:0009507);; Biological Process: response to organic substance (GO:0010033);; Biological Process: response to zinc ion (GO:0010043);; Cellular Component: membrane (GO:0016020);; Molecular Function: oxidoreductase activity, acting on paired donors, with inco…	Cytochrome P450 82G1 GN=CYP82G1 OS=Arabidopsis thaliana (Mouse-ear cress) PE=1 SV=1
pear_newGene_3617	0.000563473	-3.2372	down	--	--	--	--
Pbr022366	0.00494766	-2.303	down	[R]	General function prediction only	Molecular Function: catalytic activity (GO:0003824);; Cellular Component: mitochondrion (GO:0005739);; Biological Process: pentose-phosphate shunt (GO:0006098);; Cellular Component: chloroplast envelope (GO:0009941);; Biological Process: chloroplast fission (GO:0010020);; Biological Process: thylakoid membrane organization (GO:0010027);; Biological Process: carotenoid biosynthetic process (GO:001…	Dihydroflavonol-4-reductase GN=A1 OS=Zea mays (Maize) PE=3 SV=1
Pbr029490	7.07441e-08	3.30618	up	--	--	Cellular Component: endosome (GO:0005768);; Cellular Component: Golgi apparatus (GO:0005794);; Cellular Component: trans-Golgi network (GO:0005802);; Biological Process: response to desiccation (GO:0009269);; Biological Process: response to cold (GO:0009409);; Biological Process: response to salt stress (GO:0009651);; Biological Process: response to abscisic acid stimulus (GO:0009737);; Cellular …	BURP domain-containing protein 3 (Precursor) OS=Oryza sativa subsp. japonica (Rice) PE=2 SV=1
Pbr022372	0.00020157	-2.49704	down	[J]	Translation, ribosomal structure and biogenesis	Molecular Function: nucleic acid binding (GO:0003676);; Cellular Component: nucleus (GO:0005634);; Cellular Component: vacuole (GO:0005773);; Cellular Component: cytosol (GO:0005829);; Biological Process: tRNA processing (GO:0008033);; Molecular Function: zinc ion binding (GO:0008270);; Cellular Component: plastid (GO:0009536);; Molecular Function: oxidoreductase activity (GO:0016491);; Molecular…	tRNA-dihydrouridine(47) synthase [NAD(P)(+)]-like GN=At4g38890 OS=Arabidopsis thaliana (Mouse-ear cress) PE=2 SV=2
Pbr005402	8.87729e-06	4.65706	up	--	--	Molecular Function: transporter activity (GO:0005215);; Cellular Component: nucleus (GO:0005634);; Cellular Component: Golgi apparatus (GO:0005794);; Cellular Component: membrane (GO:0016020);; Molecular Function: oxidoreductase activity (GO:0016491);;	--
Pbr040016	0.000457361	2.53613	up	--	--	--	--
Pbr019679	1.42362e-05	-2.73773	down	[Z]	Cytoskeleton	Biological Process: phragmoplast assembly (GO:0000914);; Biological Process: regionalization (GO:0003002);; Molecular Function: microtubule motor activity (GO:0003777);; Molecular Function: ATP binding (GO:0005524);; Cellular Component: cytoplasm (GO:0005737);; Cellular Component: microtubule (GO:0005874);; Cellular Component: microtubule associated complex (GO:0005875);; Biological Process: DNA …	Kinesin-like protein FLA10 GN=FLA10 OS=Chlamydomonas reinhardtii (Chlamydomonas smithii) PE=1 SV=1
pear_newGene_1503	1.30451e-11	-5.26927	down	--	--	Biological Process: transition metal ion transport (GO:0000041);; Molecular Function: protein binding (GO:0005515);; Cellular Component: mitochondrion (GO:0005739);; Biological Process: defense response (GO:0006952);; Biological Process: signal transduction (GO:0007165);; Cellular Component: plasmodesma (GO:0009506);; Biological Process: response to ozone (GO:0010193);; Molecular Function: ADP bi…	TMV resistance protein N GN=N OS=Nicotiana glutinosa (Tobacco) PE=1 SV=1
Pbr042514	3.79512e-06	-2.88348	down	[R]	General function prediction only	Molecular Function: catalytic activity (GO:0003824);; Cellular Component: nucleus (GO:0005634);; Cellular Component: cytosol (GO:0005829);; Biological Process: protein import into nucleus (GO:0006606);; Biological Process: multicellular organismal development (GO:0007275);; Biological Process: photomorphogenesis (GO:0009640);; Biological Process: response to hormone stimulus (GO:0009725);; Biolog…	Topless-related protein 1 OS=Arabidopsis thaliana (Mouse-ear cress) PE=1 SV=3
Pbr002537	0.000171869	2.42812	up	--	--	Molecular Function: aspartic-type endopeptidase activity (GO:0004190);; Biological Process: carbohydrate metabolic process (GO:0005975);; Biological Process: cellular aromatic compound metabolic process (GO:0006725);; Biological Process: defense response (GO:0006952);; Molecular Function: peptidase activity (GO:0008233);; Cellular Component: chloroplast (GO:0009507);; Biological Process: response…	Protein ASPARTIC PROTEASE IN GUARD CELL 1 (Precursor) GN=ASPG1 OS=Arabidopsis thaliana (Mouse-ear cress) PE=1 SV=1
Pbr018136	1.11152e-05	2.77379	up	--	--	Molecular Function: nucleotide binding (GO:0000166);; Biological Process: mitotic cell cycle (GO:0000278);; Biological Process: mRNA splicing, via spliceosome (GO:0000398);; Molecular Function: RNA binding transcription antitermination factor activity (GO:0001072);; Molecular Function: nucleic acid binding (GO:0003676);; Molecular Function: double-stranded DNA binding (GO:0003690);; Molecular Fun…	Serine/arginine-rich splicing factor RSZ22A GN=F25P17.11 OS=Arabidopsis thaliana (Mouse-ear cress) PE=1 SV=1
pear_newGene_3594	3.95399e-05	4.45651	up	--	--	--	--
Pbr028859	0.00944885	2.31597	up	--	--	--	--
Pbr038972	7.72884e-05	-2.53251	down	--	--	Biological Process: developmental process involved in reproduction (GO:0003006);; Biological Process: anatomical structure morphogenesis (GO:0009653);; Biological Process: post-embryonic development (GO:0009791);; Biological Process: tissue development (GO:0009888);; Biological Process: cellular component organization (GO:0016043);; Cellular Component: cell part (GO:0044464);; Biological Process:…	Leucine-rich repeat extensin-like protein 3 (Precursor) GN=LRX3 OS=Arabidopsis thaliana (Mouse-ear cress) PE=1 SV=1
Pbr025360	0.00416116	-3.79336	down	[KAD]	--	Molecular Function: DNA binding (GO:0003677);; Molecular Function: chromatin binding (GO:0003682);; Molecular Function: sequence-specific DNA binding transcription factor activity (GO:0003700);; Molecular Function: binding (GO:0005488);; Cellular Component: nucleus (GO:0005634);; Biological Process: polyamine catabolic process (GO:0006598);; Biological Process: oligopeptide transport (GO:0006857)…	Myb-related protein Myb4 GN=OSJNBa0073E02.6 OS=Oryza sativa subsp. japonica (Rice) PE=2 SV=2
Pbr017785	0.00285391	2.11128	up	[R]	General function prediction only	Molecular Function: acid phosphatase activity (GO:0003993);; Molecular Function: protein serine/threonine phosphatase activity (GO:0004722);; Cellular Component: extracellular region (GO:0005576);; Cellular Component: extracellular space (GO:0005615);; Cellular Component: vacuole (GO:0005773);; Cellular Component: cytosol (GO:0005829);; Cellular Component: plant-type cell wall (GO:0009505);; Biol…	Probable purple acid phosphatase 20 (Precursor) GN=F3C22.180 OS=Arabidopsis thaliana (Mouse-ear cress) PE=2 SV=1
Pbr014462	6.89827e-06	-4.77306	down	--	--	--	--
Pbr029926	0.00146431	-2.42522	down	--	--	Molecular Function: acyl binding (GO:0000035);; Cellular Component: endosome (GO:0005768);; Cellular Component: Golgi apparatus (GO:0005794);; Cellular Component: trans-Golgi network (GO:0005802);; Cellular Component: plasma membrane (GO:0005886);; Biological Process: protein targeting to vacuole (GO:0006623);; Biological Process: fatty acid beta-oxidation (GO:0006635);; Biological Process: cellu…	Probable protein S-acyltransferase 22 GN=PAT22 OS=Arabidopsis thaliana (Mouse-ear cress) PE=2 SV=2
Pbr029691	7.07222e-07	-5.06473	down	--	--	--	--
Pbr015121	0.000409746	-3.46496	down	--	--	Biological Process: microtubule cytoskeleton organization (GO:0000226);; Cellular Component: kinetochore (GO:0000776);; Biological Process: cytokinesis by cell plate formation (GO:0000911);; Molecular Function: protein binding (GO:0005515);; Cellular Component: nucleus (GO:0005634);; Biological Process: DNA replication initiation (GO:0006270);; Biological Process: regulation of DNA replication (G…	--
Pbr000229	0.00352761	2.02211	up	[R]	General function prediction only	Molecular Function: NADPH:quinone reductase activity (GO:0003960);; Cellular Component: vacuole (GO:0005773);; Cellular Component: plasma membrane (GO:0005886);; Biological Process: response to auxin stimulus (GO:0009733);; Molecular Function: FMN binding (GO:0010181);; Cellular Component: cytoplasmic membrane-bounded vesicle (GO:0016023);; Biological Process: negative regulation of transcription…	--
pear_newGene_466	0.00173998	3.88284	up	--	--	--	--
pear_newGene_2369	1.69743e-06	-4.95503	down	--	--	Molecular Function: protein binding (GO:0005515);; Cellular Component: mitochondrion (GO:0005739);; Biological Process: defense response (GO:0006952);; Biological Process: signal transduction (GO:0007165);; Cellular Component: plasmodesma (GO:0009506);; Biological Process: response to ozone (GO:0010193);; Molecular Function: ADP binding (GO:0043531);;	TMV resistance protein N GN=N OS=Nicotiana glutinosa (Tobacco) PE=1 SV=1
Pbr025085	1.69743e-06	-4.95503	down	[S]	Function unknown	Molecular Function: binding (GO:0005488);; Biological Process: cellular protein modification process (GO:0006464);; Biological Process: defense response (GO:0006952);; Biological Process: plant-type hypersensitive response (GO:0009626);; Biological Process: anatomical structure morphogenesis (GO:0009653);; Biological Process: post-embryonic development (GO:0009791);; Biological Process: aromatic …	Probable disease resistance protein At5g66900 GN=At5g66900 OS=Arabidopsis thaliana (Mouse-ear cress) PE=3 SV=1
Pbr000885	0	6.15018	up	[E]	Amino acid transport and metabolism	Molecular Function: L-aspartate:2-oxoglutarate aminotransferase activity (GO:0004069);; Molecular Function: copper ion binding (GO:0005507);; Cellular Component: mitochondrion (GO:0005739);; Cellular Component: Golgi apparatus (GO:0005794);; Cellular Component: cytosol (GO:0005829);; Biological Process: methylation-dependent chromatin silencing (GO:0006346);; Biological Process: cell-cell signali…	Aminotransferase ALD1 GN=ALD1 OS=Arabidopsis thaliana (Mouse-ear cress) PE=1 SV=2
Pbr016551	6.06661e-10	-4.7377	down	[E]	Amino acid transport and metabolism	Molecular Function: proline dehydrogenase activity (GO:0004657);; Cellular Component: mitochondrion (GO:0005739);; Biological Process: glutamate biosynthetic process (GO:0006537);; Biological Process: proline catabolic process (GO:0006562);; Biological Process: protein targeting to membrane (GO:0006612);; Biological Process: response to osmotic stress (GO:0006970);; Biological Process: response t…	Proline dehydrogenase 2, mitochondrial (Precursor) GN=MKD10.10 OS=Arabidopsis thaliana (Mouse-ear cress) PE=2 SV=1
Pbr014797	0.000301473	2.42067	up	[O]	Posttranslational modification, protein turnover, chaperones	Biological Process: response to stimulus (GO:0050896);;	Chaperone protein dnaJ 49 OS=Arabidopsis thaliana (Mouse-ear cress) PE=2 SV=2
Pbr019445	0	5.59133	up	[GHR]	--	Molecular Function: magnesium ion binding (GO:0000287);; Biological Process: response to hypoxia (GO:0001666);; Molecular Function: pyruvate decarboxylase activity (GO:0004737);; Cellular Component: cytosol (GO:0005829);; Biological Process: gluconeogenesis (GO:0006094);; Biological Process: cytoskeleton organization (GO:0007010);; Biological Process: metabolic process (GO:0008152);; Cellular Com…	Pyruvate decarboxylase 4 GN=PDC4 OS=Arabidopsis thaliana (Mouse-ear cress) PE=2 SV=1
Pbr037971	1.0796e-11	5.68316	up	[GHR]	--	Molecular Function: magnesium ion binding (GO:0000287);; Biological Process: response to hypoxia (GO:0001666);; Molecular Function: pyruvate decarboxylase activity (GO:0004737);; Cellular Component: cytosol (GO:0005829);; Biological Process: gluconeogenesis (GO:0006094);; Biological Process: cytoskeleton organization (GO:0007010);; Biological Process: metabolic process (GO:0008152);; Cellular Com…	Pyruvate decarboxylase 4 GN=PDC4 OS=Arabidopsis thaliana (Mouse-ear cress) PE=2 SV=1
Pbr039555	0.00515188	2.20788	up	--	--	Cellular Component: mitochondrion (GO:0005739);; Cellular Component: photosystem I (GO:0009522);; Cellular Component: photosystem II (GO:0009523);; Cellular Component: chloroplast thylakoid membrane (GO:0009535);; Biological Process: response to blue light (GO:0009637);; Biological Process: photosynthesis, light harvesting (GO:0009765);; Cellular Component: chloroplast envelope (GO:0009941);; Bio…	Chlorophyll a-b binding protein 3, chloroplastic (Precursor) GN=CAB3 OS=Glycine max (Soybean) PE=3 SV=1
Pbr011426	0.00210578	2.10347	up	--	--	Molecular Function: nucleic acid binding (GO:0003676);; Molecular Function: endonuclease activity (GO:0004519);;	--
Pbr003160	0.000165929	-2.46109	down	--	--	Molecular Function: catalytic activity (GO:0003824);; Molecular Function: binding (GO:0005488);; Biological Process: cellular component organization (GO:0016043);; Biological Process: primary metabolic process (GO:0044238);; Biological Process: cellular macromolecule metabolic process (GO:0044260);; Biological Process: system development (GO:0048731);; Biological Process: regulation of developmen…	Sulfated surface glycoprotein 185 (Precursor) OS=Volvox carteri (Green alga) PE=1 SV=1
Pbr023530	1.46777e-07	5.15816	up	--	--	--	--
Pbr003593	1.73191e-11	-4.60833	down	--	--	Biological Process: water transport (GO:0006833);; Biological Process: response to salt stress (GO:0009651);; Biological Process: response to fructose stimulus (GO:0009750);; Biological Process: regulation of meristem growth (GO:0010075);; Biological Process: cellular cation homeostasis (GO:0030003);; Cellular Component: anchored to plasma membrane (GO:0046658);; Biological Process: divalent meta…	Uncharacterized GPI-anchored protein At3g06035 (Precursor) GN=At3g06035 OS=Arabidopsis thaliana (Mouse-ear cress) PE=2 SV=1
pear_newGene_937	2.59818e-09	-5.71313	down	--	--	--	Endonuclease OS=Nicotiana tabacum (Common tobacco) PE=2 SV=1
Pbr016922	1.87889e-05	-4.6376	down	--	--	Biological Process: mRNA splicing, via spliceosome (GO:0000398);;	--
Pbr023202	4.5442e-11	4.80571	up	[G]	Carbohydrate transport and metabolism	Molecular Function: glucan exo-1,3-beta-glucosidase activity (GO:0004338);; Molecular Function: beta-galactosidase activity (GO:0004565);; Cellular Component: extracellular region (GO:0005576);; Cellular Component: mitochondrion (GO:0005739);; Cellular Component: Golgi apparatus (GO:0005794);; Cellular Component: cytosol (GO:0005829);; Biological Process: carbohydrate metabolic process (GO:000597…	Beta-glucosidase 12 (Precursor) OS=Oryza sativa subsp. japonica (Rice) PE=2 SV=2
Pbr004986	0.0013868	2.14111	up	[H]	Coenzyme transport and metabolism	Molecular Function: catalytic activity (GO:0003824);; Cellular Component: mitochondrion (GO:0005739);; Biological Process: Mo-molybdopterin cofactor biosynthetic process (GO:0006777);; Cellular Component: chloroplast (GO:0009507);; Cellular Component: molybdopterin synthase complex (GO:0019008);; Molecular Function: metal ion binding (GO:0046872);; Molecular Function: 4 iron, 4 sulfur cluster bin…	Cyclic pyranopterin monophosphate synthase, mitochondrial (Precursor) GN=CNX2 OS=Arabidopsis thaliana (Mouse-ear cress) PE=1 SV=1
Pbr008406	0.00128004	2.27282	up	[O]	Posttranslational modification, protein turnover, chaperones	Cellular Component: cytoplasm (GO:0005737);;	Ubiquitin-like protein 5 GN=UBL5 OS=Arabidopsis thaliana (Mouse-ear cress) PE=1 SV=1
Pbr001878	0.000229865	-2.80575	down	[RTKL]	--	Biological Process: activation of MAPKK activity (GO:0000186);; Biological Process: defense response to oomycetes (GO:0002229);; Biological Process: immune system process (GO:0002376);; Molecular Function: MAP kinase kinase kinase activity (GO:0004709);; Molecular Function: protein binding (GO:0005515);; Molecular Function: ATP binding (GO:0005524);; Cellular Component: nucleolus (GO:0005730);; C…	Serine/threonine-protein kinase HT1 GN=HT1 OS=Arabidopsis thaliana (Mouse-ear cress) PE=1 SV=1
Pbr037838	1.10641e-06	-3.01889	down	[Q]	Secondary metabolites biosynthesis, transport and catabolism	Biological Process: RNA splicing, via endonucleolytic cleavage and ligation (GO:0000394);; Molecular Function: iron ion binding (GO:0005506);; Cellular Component: extracellular region (GO:0005576);; Cellular Component: endoplasmic reticulum (GO:0005783);; Cellular Component: Golgi apparatus (GO:0005794);; Cellular Component: plasma membrane (GO:0005886);; Molecular Function: methyltransferase act…	Sterol 14-demethylase GN=F25C20.17 OS=Arabidopsis thaliana (Mouse-ear cress) PE=1 SV=1
pear_newGene_2391	8.87729e-06	4.65706	up	--	--	--	--
Pbr034948	0.00018066	-3.16619	down	[Q]	Secondary metabolites biosynthesis, transport and catabolism	Molecular Function: copper ion binding (GO:0005507);; Cellular Component: mitochondrion (GO:0005739);; Molecular Function: L-ascorbate oxidase activity (GO:0008447);; Biological Process: response to water deprivation (GO:0009414);; Biological Process: lignin biosynthetic process (GO:0009809);; Biological Process: plant-type cell wall biogenesis (GO:0009832);; Biological Process: glucuronoxylan me…	Laccase-11 (Precursor) OS=Arabidopsis thaliana (Mouse-ear cress) PE=2 SV=1
Pbr033365	0.000206262	-2.61087	down	[RTKL]	--	Biological Process: MAPK cascade (GO:0000165);; Molecular Function: calmodulin-dependent protein kinase activity (GO:0004683);; Molecular Function: calcium ion binding (GO:0005509);; Molecular Function: ATP binding (GO:0005524);; Cellular Component: nucleus (GO:0005634);; Cellular Component: vacuole (GO:0005773);; Cellular Component: peroxisome (GO:0005777);; Cellular Component: endoplasmic retic…	Calcium-dependent protein kinase 1 GN=MUK11.19 OS=Arabidopsis thaliana (Mouse-ear cress) PE=1 SV=1
Pbr042066	1.29077e-08	-3.94773	down	[C]	Energy production and conversion	Cellular Component: cell wall (GO:0005618);; Biological Process: response to oxidative stress (GO:0006979);; Biological Process: metabolic process (GO:0008152);; Molecular Function: UDP-N-acetylmuramate dehydrogenase activity (GO:0008762);; Biological Process: embryo development ending in seed dormancy (GO:0009793);; Biological Process: polar nucleus fusion (GO:0010197);; Molecular Function: oxid…	Cannabidiolic acid synthase-like 1 (Precursor) GN=CBDAS2 OS=Cannabis sativa (Hemp) PE=2 SV=1
Pbr001342	2.88658e-14	5.9394	up	[GEPR]	--	Cellular Component: integral to plasma membrane (GO:0005887);; Biological Process: protein folding (GO:0006457);; Biological Process: purine nucleobase transport (GO:0006863);; Molecular Function: sucrose:hydrogen symporter activity (GO:0008506);; Biological Process: carbohydrate transport (GO:0008643);; Biological Process: response to heat (GO:0009408);; Biological Process: response to high ligh…	Hexose carrier protein HEX6 GN=HEX6 OS=Ricinus communis (Castor bean) PE=2 SV=1
Pbr042631	1.45456e-05	-4.67267	down	--	--	--	--
Pbr036556	0	-6.06039	down	[S]	Function unknown	Molecular Function: protein binding (GO:0005515);; Biological Process: polysaccharide metabolic process (GO:0005976);; Biological Process: cellular aromatic compound metabolic process (GO:0006725);; Biological Process: cell cycle (GO:0007049);; Biological Process: anatomical structure morphogenesis (GO:0009653);; Cellular Component: chloroplast envelope (GO:0009941);; Biological Process: response…	TMV resistance protein N GN=N OS=Nicotiana glutinosa (Tobacco) PE=1 SV=1
Pbr030743	3.54934e-09	-5.67903	down	--	--	Cellular Component: mitochondrion (GO:0005739);; Biological Process: postreplication repair (GO:0006301);; Biological Process: calcium ion transport (GO:0006816);; Biological Process: water transport (GO:0006833);; Biological Process: response to temperature stimulus (GO:0009266);; Biological Process: response to salt stress (GO:0009651);; Biological Process: response to fructose stimulus (GO:000…	BAG family molecular chaperone regulator 1 GN=BAG1 OS=Arabidopsis thaliana (Mouse-ear cress) PE=1 SV=1
Pbr006776	0.00110619	2.22806	up	[Q]	Secondary metabolites biosynthesis, transport and catabolism	Molecular Function: iron ion binding (GO:0005506);; Cellular Component: extracellular region (GO:0005576);; Cellular Component: endoplasmic reticulum membrane (GO:0005789);; Biological Process: steroid biosynthetic process (GO:0006694);; Molecular Function: electron carrier activity (GO:0009055);; Biological Process: response to UV (GO:0009411);; Biological Process: response to water deprivation …	Abscisic acid 8&apos;-hydroxylase 1 GN=CYP707A1 OS=Arabidopsis thaliana (Mouse-ear cress) PE=2 SV=1
Pbr042754	2.13176e-05	3.42256	up	[R]	General function prediction only	Cellular Component: peroxisome (GO:0005777);; Molecular Function: hydrolase activity (GO:0016787);;	--
Pbr000093	0	6.54074	up	[R]	General function prediction only	Molecular Function: copper ion binding (GO:0005507);; Cellular Component: cell wall (GO:0005618);; Cellular Component: cytoplasm (GO:0005737);; Cellular Component: plasma membrane (GO:0005886);; Biological Process: defense response (GO:0006952);; Biological Process: response to fungus (GO:0009620);; Biological Process: response to salt stress (GO:0009651);; Biological Process: ethylene biosynthet…	1-aminocyclopropane-1-carboxylate oxidase 2 GN=ACO2 OS=Malus domestica (Apple) PE=2 SV=1
Pbr026041	9.46201e-10	-5.32964	down	--	--	Molecular Function: carboxylesterase activity (GO:0004091);; Molecular Function: alpha-L-fucosidase activity (GO:0004560);; Cellular Component: extracellular region (GO:0005576);; Biological Process: lipid metabolic process (GO:0006629);; Cellular Component: plant-type cell wall (GO:0009505);; Cellular Component: chloroplast stroma (GO:0009570);; Molecular Function: IgE binding (GO:0019863);; Bio…	GDSL esterase/lipase At1g09390 (Precursor) GN=At1g09390 OS=Arabidopsis thaliana (Mouse-ear cress) PE=2 SV=1
pear_newGene_2036	2.67938e-05	3.49795	up	--	--	--	--
pear_newGene_2633	0.00119273	3.94551	up	--	--	--	--
Pbr013435	1.00774e-09	3.63347	up	[MG]	--	Molecular Function: RNA binding (GO:0003723);; Molecular Function: 3-beta-hydroxy-delta5-steroid dehydrogenase activity (GO:0003854);; Molecular Function: protein binding (GO:0005515);; Cellular Component: nucleus (GO:0005634);; Biological Process: RNA processing (GO:0006396);; Biological Process: steroid biosynthetic process (GO:0006694);; Biological Process: response to osmotic stress (GO:00069…	Cinnamoyl-CoA reductase 2 GN=CCR2 OS=Arabidopsis thaliana (Mouse-ear cress) PE=1 SV=1
Pbr008390	1.30718e-12	-4.94085	down	[RTKL]	--	Molecular Function: nucleotide binding (GO:0000166);; Molecular Function: protein kinase activity (GO:0004672);; Molecular Function: protein serine/threonine kinase activity (GO:0004674);; Cellular Component: plasma membrane (GO:0005886);; Biological Process: response to oxidative stress (GO:0006979);; Biological Process: cell adhesion (GO:0007155);; Cellular Component: plasmodesma (GO:0009506);;…	Receptor-like serine/threonine-protein kinase NCRK (Precursor) GN=NCRK OS=Arabidopsis thaliana (Mouse-ear cress) PE=1 SV=1
Pbr024859	6.02718e-12	-4.27387	down	--	--	Molecular Function: catalytic activity (GO:0003824);; Cellular Component: vacuolar membrane (GO:0005774);; Cellular Component: plasma membrane (GO:0005886);; Molecular Function: methyltransferase activity (GO:0008168);; Biological Process: cellular component organization (GO:0016043);; Biological Process: methylation (GO:0032259);; Biological Process: macromolecule metabolic process (GO:0043170);…	Formin-like protein 14 GN=FH14 OS=Arabidopsis thaliana (Mouse-ear cress) PE=3 SV=3
Pbr036076	0.00161081	-2.2414	down	[S]	Function unknown	Molecular Function: nucleotide binding (GO:0000166);; Biological Process: immune system process (GO:0002376);; Biological Process: developmental process involved in reproduction (GO:0003006);; Molecular Function: protein binding (GO:0005515);; Biological Process: defense response (GO:0006952);; Biological Process: anatomical structure morphogenesis (GO:0009653);; Cellular Component: chloroplast e…	Protein SUPPRESSOR OF npr1-1, CONSTITUTIVE 1 OS=Arabidopsis thaliana (Mouse-ear cress) PE=1 SV=3
pear_newGene_1355	0.00319572	2.10215	up	--	--	--	--
Pbr003062	1.2433e-06	-3.0065	down	--	--	Cellular Component: extracellular region (GO:0005576);; Cellular Component: plasmodesma (GO:0009506);;	--
Pbr040874	1.31149e-08	-5.53397	down	--	--	Biological Process: polysaccharide catabolic process (GO:0000272);; Cellular Component: extracellular region (GO:0005576);; Biological Process: carbohydrate metabolic process (GO:0005975);; Molecular Function: cellulase activity (GO:0008810);; Biological Process: response to nematode (GO:0009624);; Biological Process: determination of bilateral symmetry (GO:0009855);; Biological Process: polarity…	Endoglucanase 6 (Precursor) GN=At1g64390 OS=Arabidopsis thaliana (Mouse-ear cress) PE=2 SV=2
Pbr033027	0.000714064	-3.07049	down	[S]	Function unknown	Molecular Function: binding (GO:0005488);; Biological Process: defense response (GO:0006952);;	Putative disease resistance protein RGA3 GN=RGA3 OS=Solanum bulbocastanum (Wild potato) PE=2 SV=2
Pbr015221	0.000328329	-2.60089	down	--	--	Cellular Component: mitochondrion (GO:0005739);; Molecular Function: cysteine-type peptidase activity (GO:0008234);; Cellular Component: chloroplast (GO:0009507);;	OTU domain-containing protein At3g57810 GN=At3g57810 OS=Arabidopsis thaliana (Mouse-ear cress) PE=2 SV=1
Pbr033128	0.00208941	-3.91552	down	--	--	Biological Process: reproduction (GO:0000003);; Cellular Component: mitochondrion (GO:0005739);; Biological Process: cellular process (GO:0009987);;	Pentatricopeptide repeat-containing protein At1g80550, mitochondrial (Precursor) GN=At1g80550 OS=Arabidopsis thaliana (Mouse-ear cress) PE=2 SV=1
Pbr042876	0.00557802	-3.30144	down	--	--	Cellular Component: mitochondrion (GO:0005739);; Biological Process: polysaccharide metabolic process (GO:0005976);; Biological Process: phosphate-containing compound metabolic process (GO:0006796);; Biological Process: RNA splicing (GO:0008380);; Cellular Component: chloroplast (GO:0009507);; Biological Process: plastid organization (GO:0009657);; Biological Process: response to abscisic acid st…	Pentatricopeptide repeat-containing protein At4g26680, mitochondrial (Precursor) GN=At4g26680 OS=Arabidopsis thaliana (Mouse-ear cress) PE=2 SV=1
Pbr011727	9.10383e-14	-4.9802	down	[O]	Posttranslational modification, protein turnover, chaperones	Molecular Function: serine-type endopeptidase activity (GO:0004252);; Biological Process: proteolysis (GO:0006508);; Cellular Component: plant-type cell wall (GO:0009505);; Molecular Function: identical protein binding (GO:0042802);; Biological Process: negative regulation of catalytic activity (GO:0043086);; Cellular Component: apoplast (GO:0048046);; Biological Process: mucilage metabolic proce…	Subtilisin-like protease (Precursor) GN=K8K14.8 OS=Arabidopsis thaliana (Mouse-ear cress) PE=1 SV=1
Pbr034426	6.48509e-08	-5.35119	down	[R]	General function prediction only	Molecular Function: hydrolase activity (GO:0016787);; Biological Process: primary metabolic process (GO:0044238);; Biological Process: cellular macromolecule metabolic process (GO:0044260);;	Formin-like protein 14 GN=FH14 OS=Arabidopsis thaliana (Mouse-ear cress) PE=3 SV=3
Pbr014538	3.10074e-12	-4.32828	down	--	--	Biological Process: maltose biosynthetic process (GO:0000024);; Biological Process: polysaccharide biosynthetic process (GO:0000271);; Biological Process: polysaccharide catabolic process (GO:0000272);; Molecular Function: sequence-specific DNA binding transcription factor activity (GO:0003700);; Molecular Function: protein serine/threonine kinase activity (GO:0004674);; Molecular Function: ATP b…	Beta-amylase 3, chloroplastic (Precursor) OS=Arabidopsis thaliana (Mouse-ear cress) PE=1 SV=3
Pbr005890	4.63648e-08	-3.3644	down	[GER]	--	Biological Process: polysaccharide biosynthetic process (GO:0000271);; Molecular Function: protein binding (GO:0005515);; Cellular Component: nucleus (GO:0005634);; Cellular Component: Golgi apparatus (GO:0005794);; Cellular Component: plasma membrane (GO:0005886);; Cellular Component: integral to plasma membrane (GO:0005887);; Cellular Component: cell cortex (GO:0005938);; Biological Process: wa…	Protein WALLS ARE THIN 1 GN=WAT1 OS=Arabidopsis thaliana (Mouse-ear cress) PE=1 SV=1
Pbr021655	0.000636924	2.27744	up	[U]	Intracellular trafficking, secretion, and vesicular transport	Biological Process: proteolysis (GO:0006508);; Biological Process: protein processing involved in protein targeting to mitochondrion (GO:0006627);; Molecular Function: serine-type peptidase activity (GO:0008236);; Biological Process: production of ta-siRNAs involved in RNA interference (GO:0010267);; Biological Process: production of miRNAs involved in gene silencing by miRNA (GO:0035196);; Cellu…	Probable thylakoidal processing peptidase 2, chloroplastic (Precursor) GN=TPP2 OS=Arabidopsis thaliana (Mouse-ear cress) PE=2 SV=1
Pbr027680	2.51037e-07	-5.19107	down	[K]	Transcription	Biological Process: RNA splicing, via endonucleolytic cleavage and ligation (GO:0000394);; Molecular Function: DNA binding (GO:0003677);; Molecular Function: DNA-directed RNA polymerase activity (GO:0003899);; Molecular Function: protein binding (GO:0005515);; Cellular Component: DNA-directed RNA polymerase II, core complex (GO:0005665);; Cellular Component: vacuole (GO:0005773);; Biological Proc…	DNA-directed RNA polymerase II subunit RPB1 GN=F4B14.70 OS=Arabidopsis thaliana (Mouse-ear cress) PE=1 SV=3
Pbr017029	7.16154e-11	5.96709	up	--	--	Molecular Function: hydrolase activity, hydrolyzing O-glycosyl compounds (GO:0004553);; Cellular Component: cytoplasm (GO:0005737);; Cellular Component: plasma membrane (GO:0005886);; Biological Process: sucrose biosynthetic process (GO:0005986);; Biological Process: response to oxidative stress (GO:0006979);; Biological Process: response to water deprivation (GO:0009414);; Cellular Component: pl…	Probable galactinol--sucrose galactosyltransferase 2 GN=T8H10.120 OS=Arabidopsis thaliana (Mouse-ear cress) PE=2 SV=2
pear_newGene_2954	0.00119273	3.94551	up	--	--	--	--
Pbr030986	0.000282982	4.17203	up	--	--	Cellular Component: photosystem I (GO:0009522);; Cellular Component: chloroplast thylakoid membrane (GO:0009535);; Biological Process: photosynthesis (GO:0015979);; Cellular Component: integral to membrane (GO:0016021);;	Photosystem I assembly protein Ycf4 GN=ycf4 OS=Helianthus annuus (Common sunflower) PE=3 SV=1
Pbr000026	3.1056e-06	-2.903	down	--	--	Biological Process: polysaccharide biosynthetic process (GO:0000271);; Cellular Component: cytoplasm (GO:0005737);; Cellular Component: plasma membrane (GO:0005886);; Biological Process: protein targeting to membrane (GO:0006612);; Biological Process: oligopeptide transport (GO:0006857);; Biological Process: nucleotide transport (GO:0006862);; Biological Process: cellular metal ion homeostasis (G…	Oligopeptide transporter 3 GN=OPT3 OS=Arabidopsis thaliana (Mouse-ear cress) PE=2 SV=3
Pbr022495	0.00433044	-2.07957	down	--	--	--	--
Pbr022362	0.000282835	-2.40493	down	[Z]	Cytoskeleton	Molecular Function: nucleotide binding (GO:0000166);; Biological Process: cell morphogenesis involved in differentiation (GO:0000904);; Biological Process: cytokinesis by cell plate formation (GO:0000911);; Molecular Function: microtubule motor activity (GO:0003777);; Cellular Component: cytoplasm (GO:0005737);; Cellular Component: plasma membrane (GO:0005886);; Biological Process: DNA replicatio…	Kinesin-like protein NACK1 GN=NACK1 OS=Nicotiana tabacum (Common tobacco) PE=1 SV=1
Pbr035425	2.65343e-14	-5.42141	down	[J]	Translation, ribosomal structure and biogenesis	--	--
Pbr003416	2.20057e-12	-4.32469	down	--	--	--	Disease resistance protein At4g27190 GN=At4g27190 OS=Arabidopsis thaliana (Mouse-ear cress) PE=2 SV=1
pear_newGene_1068	3.95399e-05	4.45651	up	--	--	--	--
pear_newGene_3684	2.90419e-05	4.49891	up	--	--	--	--
Pbr003546	7.82867e-07	3.32698	up	[M]	Cell wall/membrane/envelope biogenesis	Cellular Component: cell wall (GO:0005618);; Cellular Component: mitochondrion (GO:0005739);; Cellular Component: endosome (GO:0005768);; Cellular Component: endoplasmic reticulum (GO:0005783);; Cellular Component: Golgi apparatus (GO:0005794);; Cellular Component: trans-Golgi network (GO:0005802);; Cellular Component: plasma membrane (GO:0005886);; Biological Process: response to water deprivati…	Cellulose synthase-like protein E2 GN=CSLE2 OS=Oryza sativa subsp. japonica (Rice) PE=2 SV=1
pear_newGene_1149	0.000143427	4.27322	up	--	--	Molecular Function: nucleic acid binding (GO:0003676);; Molecular Function: binding (GO:0005488);; Molecular Function: zinc ion binding (GO:0008270);; Biological Process: DNA integration (GO:0015074);; Molecular Function: transferase activity (GO:0016740);; Molecular Function: hydrolase activity (GO:0016787);; Biological Process: macromolecule metabolic process (GO:0043170);; Biological Process: …	Endonuclease OS=Nicotiana tabacum (Common tobacco) PE=2 SV=1
Pbr017451	1.33964e-05	-3.00554	down	--	--	Molecular Function: calmodulin binding (GO:0005516);; Cellular Component: nucleus (GO:0005634);; Cellular Component: mitochondrion (GO:0005739);; Cellular Component: plasma membrane (GO:0005886);; Biological Process: defense response (GO:0006952);; Biological Process: signal transduction (GO:0007165);; Biological Process: cell death (GO:0008219);; Biological Process: response to biotic stimulus (…	MLO-like protein 11 GN=MLO11 OS=Arabidopsis thaliana (Mouse-ear cress) PE=2 SV=1
Pbr002167	0.00205368	-2.11636	down	[M]	Cell wall/membrane/envelope biogenesis	Molecular Function: protein binding (GO:0005515);; Biological Process: defense response (GO:0006952);; Biological Process: immune response (GO:0006955);; Biological Process: plant-type cell wall organization (GO:0009664);; Biological Process: regulation of flower development (GO:0009909);; Biological Process: histone modification (GO:0016570);; Biological Process: cell wall macromolecule cataboli…	LysM domain-containing GPI-anchored protein 1 (Precursor) GN=LYM1 OS=Arabidopsis thaliana (Mouse-ear cress) PE=1 SV=1
Pbr006209	3.16297e-05	-3.09974	down	[R]	General function prediction only	Molecular Function: nucleotide binding (GO:0000166);; Cellular Component: cytoplasm (GO:0005737);; Cellular Component: heterotrimeric G-protein complex (GO:0005834);; Biological Process: cellular membrane fusion (GO:0006944);; Molecular Function: myosin heavy chain kinase activity (GO:0016905);; Biological Process: developmental process (GO:0032502);; Cellular Component: intracellular non-membran…	Zinc finger CCCH domain-containing protein 62 GN=ZFWD4 OS=Arabidopsis thaliana (Mouse-ear cress) PE=2 SV=1
Pbr002760	3.16303e-12	-4.70358	down	[S]	Function unknown	Molecular Function: binding (GO:0005488);; Biological Process: defense response (GO:0006952);; Cellular Component: intracellular membrane-bounded organelle (GO:0043231);; Molecular Function: ADP binding (GO:0043531);; Cellular Component: cytoplasmic part (GO:0044444);;	TMV resistance protein N GN=N OS=Nicotiana glutinosa (Tobacco) PE=1 SV=1
Pbr007355	5.84435e-05	-2.57384	down	[L]	Replication, recombination and repair	Cellular Component: nucleus (GO:0005634);; Biological Process: base-excision repair (GO:0006284);; Biological Process: DNA methylation (GO:0006306);; Molecular Function: DNA-3-methyladenine glycosylase activity (GO:0008725);;	--
Pbr004249	3.6271e-13	-4.47029	down	[S]	Function unknown	Biological Process: maltose metabolic process (GO:0000023);; Biological Process: MAPK cascade (GO:0000165);; Biological Process: polysaccharide biosynthetic process (GO:0000271);; Biological Process: response to molecule of bacterial origin (GO:0002237);; Biological Process: regionalization (GO:0003002);; Molecular Function: protein kinase activity (GO:0004672);; Molecular Function: protein serin…	Receptor-like protein kinase HAIKU2 (Precursor) GN=IKU2 OS=Arabidopsis thaliana (Mouse-ear cress) PE=1 SV=1
pear_newGene_1768	0.000143427	4.27322	up	--	--	--	--
Pbr032530	0.000567933	-4.13262	down	--	--	Molecular Function: DNA binding (GO:0003677);; Molecular Function: sequence-specific DNA binding transcription factor activity (GO:0003700);; Molecular Function: protein binding (GO:0005515);; Cellular Component: nucleus (GO:0005634);; Biological Process: response to xenobiotic stimulus (GO:0009410);; Biological Process: response to water deprivation (GO:0009414);; Biological Process: photomorpho…	ZF-HD homeobox protein At4g24660 GN=At4g24660 OS=Arabidopsis thaliana (Mouse-ear cress) PE=1 SV=1
Pbr006557	0.00538896	-2.17104	down	--	--	--	Protein FANTASTIC FOUR 1 GN=FAF1 OS=Arabidopsis thaliana (Mouse-ear cress) PE=2 SV=1
Pbr003336	1.51282e-05	-3.02619	down	[L]	Replication, recombination and repair	Biological Process: DNA methylation (GO:0006306);; Biological Process: chromatin organization (GO:0006325);; Biological Process: RNA metabolic process (GO:0016070);; Molecular Function: transferase activity (GO:0016740);; Biological Process: cellular macromolecule biosynthetic process (GO:0034645);; Biological Process: negative regulation of biological process (GO:0048519);; Molecular Function: o…	DNA (cytosine-5)-methyltransferase CMT3 GN=CMT3 OS=Arabidopsis thaliana (Mouse-ear cress) PE=1 SV=2
Pbr022843	4.50614e-09	-4.67513	down	--	--	--	--
Pbr029492	0.000606453	2.83263	up	[J]	Translation, ribosomal structure and biogenesis	Biological Process: RNA methylation (GO:0001510);; Molecular Function: structural constituent of ribosome (GO:0003735);; Biological Process: translation (GO:0006412);; Molecular Function: rRNA binding (GO:0019843);; Cellular Component: cytosolic large ribosomal subunit (GO:0022625);; Biological Process: ribosome biogenesis (GO:0042254);; Molecular Function: metal ion binding (GO:0046872);;	60S ribosomal protein L37 (Fragment) GN=RPL37 OS=Solanum lycopersicum (Tomato) PE=3 SV=1
Pbr028028	1.4555e-13	-5.70039	down	--	--	Biological Process: response to stimulus (GO:0050896);;	Probable disease resistance protein At4g27220 GN=At4g27220 OS=Arabidopsis thaliana (Mouse-ear cress) PE=2 SV=1
Pbr009934	2.32528e-05	3.01338	up	--	--	Cellular Component: mitochondrion (GO:0005739);;	--
Pbr000692	0.000138526	-2.54813	down	--	--	--	--
Pbr025149	0	-7.99392	down	--	--	Molecular Function: triglyceride lipase activity (GO:0004806);; Biological Process: lipid metabolic process (GO:0006629);; Cellular Component: membrane (GO:0016020);;	Phospholipase A1-IIbeta GN=At2g31100 OS=Arabidopsis thaliana (Mouse-ear cress) PE=1 SV=2
Pbr012008	2.17177e-08	3.37426	up	--	--	Biological Process: defense response (GO:0006952);; Biological Process: response to biotic stimulus (GO:0009607);;	Major allergen Pyr c 1 GN=PYRC1 OS=Pyrus communis (Pear) PE=1 SV=1
Pbr000149	4.61752e-05	-2.60556	down	--	--	--	--
Pbr027653	0.00316216	2.06123	up	--	--	Molecular Function: DNA binding (GO:0003677);; Molecular Function: zinc ion binding (GO:0008270);; Cellular Component: plastid (GO:0009536);;	--
Pbr003345	0.000283089	-2.37776	down	--	--	Cellular Component: anchored to plasma membrane (GO:0046658);;	Uncharacterized GPI-anchored protein At1g27950 (Precursor) GN=At1g27950 OS=Arabidopsis thaliana (Mouse-ear cress) PE=1 SV=1
pear_newGene_2046	0.000103047	4.32127	up	--	--	--	--
Pbr026860	3.22651e-10	-4.08439	down	[O]	Posttranslational modification, protein turnover, chaperones	Molecular Function: serine-type endopeptidase activity (GO:0004252);; Biological Process: proteolysis (GO:0006508);; Cellular Component: plant-type cell wall (GO:0009505);; Cellular Component: external side of plasma membrane (GO:0009897);; Biological Process: stomatal complex morphogenesis (GO:0010103);; Biological Process: cellular component organization (GO:0016043);; Biological Process: regul…	Subtilisin-like protease (Precursor) GN=K8K14.8 OS=Arabidopsis thaliana (Mouse-ear cress) PE=1 SV=1
pear_newGene_1110	0.0021058	-2.14843	down	--	--	--	--
Pbr024416	3.86676e-10	-4.67011	down	[T]	Signal transduction mechanisms	Biological Process: response to molecule of fungal origin (GO:0002238);; Cellular Component: cytoplasm (GO:0005737);; Cellular Component: plasma membrane (GO:0005886);; Biological Process: response to stress (GO:0006950);;	Universal stress protein A-like protein GN=At3g01520 OS=Arabidopsis thaliana (Mouse-ear cress) PE=1 SV=2
Pbr037268	0.00207102	2.12279	up	[E]	Amino acid transport and metabolism	Molecular Function: glycine hydroxymethyltransferase activity (GO:0004372);; Molecular Function: protein binding (GO:0005515);; Cellular Component: nucleus (GO:0005634);; Cellular Component: cytoplasm (GO:0005737);; Cellular Component: mitochondrial matrix (GO:0005759);; Cellular Component: plasma membrane (GO:0005886);; Biological Process: glycine metabolic process (GO:0006544);; Biological Proc…	Serine hydroxymethyltransferase 7 GN=F7F23.9 OS=Arabidopsis thaliana (Mouse-ear cress) PE=2 SV=1
Pbr027587	0.0077457	1.97033	up	[K]	Transcription	Molecular Function: DNA binding (GO:0003677);; Molecular Function: sequence-specific DNA binding transcription factor activity (GO:0003700);; Molecular Function: transcription coactivator activity (GO:0003713);; Molecular Function: catalytic activity (GO:0003824);; Cellular Component: nucleolus (GO:0005730);; Cellular Component: cytoplasm (GO:0005737);; Biological Process: protein folding (GO:000…	Multiprotein-bridging factor 1c GN=MBF1C OS=Arabidopsis thaliana (Mouse-ear cress) PE=1 SV=1
pear_newGene_788	4.99974e-10	3.81471	up	--	--	Cellular Component: cytosol (GO:0005829);; Biological Process: ion transport (GO:0006811);; Biological Process: response to water deprivation (GO:0009414);; Biological Process: response to wounding (GO:0009611);; Biological Process: response to ethylene stimulus (GO:0009723);; Biological Process: abscisic acid mediated signaling pathway (GO:0009738);; Molecular Function: abscisic acid glucosyltra…	Putative UDP-glucose flavonoid 3-O-glucosyltransferase 3 GN=GT3 OS=Fragaria ananassa (Strawberry) PE=2 SV=1
Pbr006824	1.49491e-06	2.92042	up	[E]	Amino acid transport and metabolism	Biological Process: amino acid transmembrane transport (GO:0003333);; Cellular Component: plasma membrane (GO:0005886);; Molecular Function: amino acid transmembrane transporter activity (GO:0015171);; Molecular Function: polyamine transmembrane transporter activity (GO:0015203);; Molecular Function: symporter activity (GO:0015293);; Molecular Function: cationic amino acid transmembrane transport…	Probable polyamine transporter At1g31830 GN=At1g31830 OS=Arabidopsis thaliana (Mouse-ear cress) PE=2 SV=1
pear_newGene_2166	0	6.84801	up	--	--	--	--
Pbr034757	1.65521e-11	-4.20941	down	[R]	General function prediction only	Molecular Function: non-membrane spanning protein tyrosine kinase activity (GO:0004715);; Biological Process: metabolic process (GO:0008152);; Molecular Function: hydrolase activity (GO:0016787);;	--
Pbr009823	0.0042863	2.10755	up	[KAD]	--	Molecular Function: DNA binding (GO:0003677);; Molecular Function: chromatin binding (GO:0003682);; Molecular Function: sequence-specific DNA binding transcription factor activity (GO:0003700);; Cellular Component: nucleus (GO:0005634);; Biological Process: polyamine catabolic process (GO:0006598);; Biological Process: oligopeptide transport (GO:0006857);; Biological Process: response to stress (…	Myb-related protein 306 GN=MYB306 OS=Antirrhinum majus (Garden snapdragon) PE=2 SV=1
Pbr008015	0.00827838	2.02611	up	[E]	Amino acid transport and metabolism	Biological Process: maltose metabolic process (GO:0000023);; Molecular Function: aspartate kinase activity (GO:0004072);; Molecular Function: homoserine dehydrogenase activity (GO:0004412);; Molecular Function: ATP binding (GO:0005524);; Biological Process: purine nucleotide biosynthetic process (GO:0006164);; Biological Process: aspartate family amino acid biosynthetic process (GO:0009067);; Bio…	Homoserine dehydrogenase (Precursor) GN=T16H5.70 OS=Arabidopsis thaliana (Mouse-ear cress) PE=1 SV=1
pear_newGene_1407	2.41219e-05	-2.86968	down	[E]	Amino acid transport and metabolism	Cellular Component: vacuole (GO:0005773);; Cellular Component: plasma membrane (GO:0005886);; Biological Process: amino acid transport (GO:0006865);; Cellular Component: integral to membrane (GO:0016021);;	Amino acid permease 6 GN=AAP6 OS=Arabidopsis thaliana (Mouse-ear cress) PE=1 SV=1
Pbr007478	1.25325e-06	-3.02067	down	--	--	Biological Process: carbohydrate metabolic process (GO:0005975);; Molecular Function: lyase activity (GO:0016829);; Molecular Function: carbohydrate binding (GO:0030246);;	--
Pbr012603	0.00387477	2.55714	up	[S]	Function unknown	Biological Process: metabolic process (GO:0008152);; Molecular Function: carbon-sulfur lyase activity (GO:0016846);;	--
Pbr020577	0.00119273	3.94551	up	[G]	Carbohydrate transport and metabolism	Molecular Function: nucleotide binding (GO:0000166);; Molecular Function: RNA binding (GO:0003723);; Cellular Component: cell wall (GO:0005618);; Cellular Component: nucleus (GO:0005634);; Biological Process: regulation of transcription, DNA-dependent (GO:0006355);; Biological Process: transport (GO:0006810);; Biological Process: response to osmotic stress (GO:0006970);; Biological Process: respo…	C2 domain-containing protein At1g63220 GN=At1g63220 OS=Arabidopsis thaliana (Mouse-ear cress) PE=1 SV=1
pear_newGene_3358	8.24478e-05	3.48519	up	--	--	--	--
Pbr027357	0.000590675	2.4115	up	[K]	Transcription	Biological Process: developmental process involved in reproduction (GO:0003006);; Biological Process: cellular protein modification process (GO:0006464);; Cellular Component: chloroplast (GO:0009507);; Biological Process: anatomical structure morphogenesis (GO:0009653);; Biological Process: post-embryonic development (GO:0009791);; Biological Process: leaf morphogenesis (GO:0009965);; Molecular F…	Extensin (Precursor) GN=HRGP OS=Zea mays (Maize) PE=2 SV=1
Pbr012684	1.17602e-09	4.0923	up	--	--	Biological Process: respiratory burst involved in defense response (GO:0002679);; Molecular Function: DNA binding (GO:0003677);; Molecular Function: sequence-specific DNA binding transcription factor activity (GO:0003700);; Molecular Function: protein binding (GO:0005515);; Cellular Component: nucleolus (GO:0005730);; Biological Process: transcription, DNA-dependent (GO:0006351);; Biological Proc…	Ethylene-responsive transcription factor 2 GN=ERF2 OS=Nicotiana tabacum (Common tobacco) PE=2 SV=1
Pbr018548	4.40969e-06	2.8654	up	--	--	Cellular Component: autophagic vacuole membrane (GO:0000421);; Molecular Function: protein binding (GO:0005515);; Cellular Component: nucleus (GO:0005634);; Cellular Component: vacuolar lumen (GO:0005775);; Cellular Component: microtubule (GO:0005874);; Biological Process: postreplication repair (GO:0006301);; Biological Process: phosphatidylinositol biosynthetic process (GO:0006661);; Biological…	Autophagy-related protein 8i GN=MQD17.3 OS=Arabidopsis thaliana (Mouse-ear cress) PE=2 SV=1
Pbr036681	2.69032e-06	-3.02374	down	--	--	Biological Process: cellular process (GO:0009987);; Biological Process: regulation of biological process (GO:0050789);;	E3 SUMO-protein ligase SIZ2 OS=Oryza sativa subsp. japonica (Rice) PE=2 SV=1
Pbr015159	2.59818e-09	-5.71313	down	[O]	Posttranslational modification, protein turnover, chaperones	Biological Process: primary metabolic process (GO:0044238);; Biological Process: cellular macromolecule metabolic process (GO:0044260);;	Chaperone protein dnaJ 49 OS=Arabidopsis thaliana (Mouse-ear cress) PE=2 SV=2
pear_newGene_764	1.34469e-08	3.7474	up	--	--	--	--
Pbr005674	0.00962871	-2.2485	down	[I]	Lipid transport and metabolism	Biological Process: long-chain fatty acid metabolic process (GO:0001676);; Biological Process: defense response to insect (GO:0002213);; Molecular Function: transporter activity (GO:0005215);; Cellular Component: mitochondrion (GO:0005739);; Cellular Component: endoplasmic reticulum membrane (GO:0005789);; Cellular Component: plasma membrane (GO:0005886);; Biological Process: unsaturated fatty ac…	Palmitoyl-monogalactosyldiacylglycerol delta-7 desaturase, chloroplastic (Precursor) GN=ADS3 OS=Arabidopsis thaliana (Mouse-ear cress) PE=2 SV=2
Pbr039462	3.69667e-07	-4.04656	down	--	--	Molecular Function: protein binding (GO:0005515);; Molecular Function: ATP binding (GO:0005524);; Cellular Component: mitochondrion (GO:0005739);; Biological Process: defense response (GO:0006952);; Biological Process: signal transduction (GO:0007165);; Cellular Component: plasmodesma (GO:0009506);; Biological Process: response to ozone (GO:0010193);; Molecular Function: nucleoside-triphosphatase…	TMV resistance protein N GN=N OS=Nicotiana glutinosa (Tobacco) PE=1 SV=1
Pbr041968	1.71282e-07	-3.67156	down	[P]	Inorganic ion transport and metabolism	Biological Process: respiratory burst involved in defense response (GO:0002679);; Molecular Function: calcium-transporting ATPase activity (GO:0005388);; Molecular Function: calmodulin binding (GO:0005516);; Molecular Function: ATP binding (GO:0005524);; Cellular Component: endoplasmic reticulum membrane (GO:0005789);; Cellular Component: Golgi apparatus (GO:0005794);; Cellular Component: plasma …	Putative calcium-transporting ATPase 13, plasma membrane-type GN=ACA13 OS=Arabidopsis thaliana (Mouse-ear cress) PE=3 SV=1
Pbr037723	0.00304019	-2.06528	down	[GEPR]	--	Cellular Component: integral to plasma membrane (GO:0005887);; Biological Process: protein folding (GO:0006457);; Biological Process: purine nucleobase transport (GO:0006863);; Molecular Function: sucrose:hydrogen symporter activity (GO:0008506);; Biological Process: carbohydrate transport (GO:0008643);; Biological Process: response to heat (GO:0009408);; Biological Process: response to high ligh…	Sugar transport protein 5 GN=STP5 OS=Arabidopsis thaliana (Mouse-ear cress) PE=2 SV=1
Pbr010872	2.2595e-06	2.87936	up	--	--	Cellular Component: cytoplasm (GO:0005737);; Biological Process: phenylpropanoid biosynthetic process (GO:0009699);; Biological Process: embryo development ending in seed dormancy (GO:0009793);; Biological Process: trichome morphogenesis (GO:0010090);; Biological Process: cutin biosynthetic process (GO:0010143);; Molecular Function: N-acyltransferase activity (GO:0016410);; Biological Process: he…	BAHD acyltransferase DCR GN=MRO11.2 OS=Arabidopsis thaliana (Mouse-ear cress) PE=2 SV=1
Pbr002726	0.00747286	2.28333	up	--	--	Biological Process: response to water deprivation (GO:0009414);; Cellular Component: chloroplast (GO:0009507);; Biological Process: response to chitin (GO:0010200);; Biological Process: hyperosmotic salinity response (GO:0042538);;	--
Pbr012197	0.00557802	-3.30144	down	--	--	Biological Process: polysaccharide biosynthetic process (GO:0000271);; Cellular Component: extracellular region (GO:0005576);; Cellular Component: plasma membrane (GO:0005886);; Biological Process: proteolysis (GO:0006508);; Biological Process: defense response (GO:0006952);; Biological Process: pattern specification process (GO:0007389);; Molecular Function: peptidase activity (GO:0008233);; Bio…	Defensin-like protein (Precursor) OS=Nelumbo nucifera (Sacred lotus) PE=3 SV=1
Pbr019649	8.34695e-11	5.95191	up	--	--	Biological Process: mitotic cell cycle (GO:0000278);; Molecular Function: DNA binding (GO:0003677);; Molecular Function: sequence-specific DNA binding transcription factor activity (GO:0003700);; Cellular Component: nucleus (GO:0005634);; Cellular Component: mitochondrion (GO:0005739);; Biological Process: RNA processing (GO:0006396);; Biological Process: sulfur compound metabolic process (GO:000…	Transcription factor HEC2 GN=F11C1.170 OS=Arabidopsis thaliana (Mouse-ear cress) PE=1 SV=1
Pbr012507	0.00376765	2.04071	up	--	--	Cellular Component: vacuolar membrane (GO:0005774);; Cellular Component: plasma membrane (GO:0005886);; Cellular Component: chloroplast (GO:0009507);;	Cystinosin homolog GN=At5g40670 OS=Arabidopsis thaliana (Mouse-ear cress) PE=2 SV=1
Pbr033827	0.0085101	-3.65988	down	--	--	Cellular Component: intracellular membrane-bounded organelle (GO:0043231);;	--
Pbr034291	7.49507e-05	2.5019	up	--	--	Cellular Component: nucleus (GO:0005634);; Cellular Component: cytosol (GO:0005829);; Cellular Component: plasma membrane (GO:0005886);; Biological Process: signal transduction (GO:0007165);; Biological Process: cysteine biosynthetic process (GO:0019344);; Molecular Function: phosphatidylinositol binding (GO:0035091);;	--
Pbr041414	1.02471e-05	-2.90064	down	--	--	Molecular Function: DNA binding (GO:0003677);; Molecular Function: sequence-specific DNA binding transcription factor activity (GO:0003700);; Cellular Component: nucleus (GO:0005634);; Biological Process: ion transport (GO:0006811);; Molecular Function: zinc ion binding (GO:0008270);; Biological Process: negative regulation of cell proliferation (GO:0008285);; Biological Process: regulation of ce…	Zinc finger protein 7 GN=ZFP7 OS=Arabidopsis thaliana (Mouse-ear cress) PE=2 SV=1
Pbr024723	0.00189554	-2.18256	down	--	--	Biological Process: immune system process (GO:0002376);; Molecular Function: protein binding (GO:0005515);; Cellular Component: mitochondrion (GO:0005739);; Biological Process: ion transport (GO:0006811);; Biological Process: defense response (GO:0006952);; Biological Process: signal transduction (GO:0007165);; Cellular Component: plasmodesma (GO:0009506);; Biological Process: response to virus (…	TMV resistance protein N GN=N OS=Nicotiana glutinosa (Tobacco) PE=1 SV=1
Pbr031897	8.10222e-08	-3.83537	down	[C]	Energy production and conversion	Biological Process: maltose metabolic process (GO:0000023);; Cellular Component: mitochondrion (GO:0005739);; Biological Process: rRNA processing (GO:0006364);; Biological Process: glycine catabolic process (GO:0006546);; Biological Process: unsaturated fatty acid biosynthetic process (GO:0006636);; Biological Process: oxidoreduction coenzyme metabolic process (GO:0006733);; Biological Process: v…	ATP synthase gamma chain, chloroplastic (Precursor) GN=ATPC OS=Nicotiana tabacum (Common tobacco) PE=1 SV=1
Pbr042436	0.000103047	4.32127	up	--	--	Molecular Function: zinc ion binding (GO:0008270);; Cellular Component: intracellular membrane-bounded organelle (GO:0043231);;	E3 ubiquitin-protein ligase At1g63170 GN=At1g63170 OS=Arabidopsis thaliana (Mouse-ear cress) PE=2 SV=2
Pbr003354	0.00199706	2.13392	up	[E]	Amino acid transport and metabolism	Biological Process: amino acid transmembrane transport (GO:0003333);; Cellular Component: vacuole (GO:0005773);; Cellular Component: plasma membrane (GO:0005886);; Biological Process: cellular response to starvation (GO:0009267);; Biological Process: response to light stimulus (GO:0009416);; Cellular Component: chloroplast (GO:0009507);; Molecular Function: polyamine transmembrane transporter act…	Probable polyamine transporter At3g13620 GN=At3g13620 OS=Arabidopsis thaliana (Mouse-ear cress) PE=2 SV=1
Pbr027988	0.00260637	-2.77122	down	--	--	Molecular Function: DNA binding (GO:0003677);; Molecular Function: chromatin binding (GO:0003682);; Molecular Function: sequence-specific DNA binding transcription factor activity (GO:0003700);; Molecular Function: binding (GO:0005488);; Cellular Component: nucleus (GO:0005634);; Biological Process: transcription, DNA-dependent (GO:0006351);; Biological Process: regulation of transcription, DNA-d…	Transcription factor DIVARICATA GN=DIVARICATA OS=Antirrhinum majus (Garden snapdragon) PE=2 SV=1
Pbr013155	3.13315e-08	-3.41914	down	[S]	Function unknown	Molecular Function: binding (GO:0005488);;	Putative disease resistance protein RGA3 GN=RGA3 OS=Solanum bulbocastanum (Wild potato) PE=2 SV=2
Pbr036273	0.000156614	-3.87494	down	--	--	Molecular Function: fatty-acyl-CoA synthase activity (GO:0004321);; Molecular Function: ATP binding (GO:0005524);; Cellular Component: peroxisome (GO:0005777);; Cellular Component: plastid (GO:0009536);; Biological Process: jasmonic acid biosynthetic process (GO:0009695);; Biological Process: phenylpropanoid metabolic process (GO:0009698);; Biological Process: auxin biosynthetic process (GO:00098…	4-coumarate--CoA ligase-like 9 GN=4CLL9 OS=Arabidopsis thaliana (Mouse-ear cress) PE=1 SV=2
Pbr004891	0.00120324	-2.23685	down	--	--	Molecular Function: nucleic acid binding (GO:0003676);; Cellular Component: endosome (GO:0005768);; Cellular Component: Golgi apparatus (GO:0005794);; Cellular Component: trans-Golgi network (GO:0005802);; Biological Process: glucose catabolic process (GO:0006007);; Molecular Function: galactosyltransferase activity (GO:0008378);; Biological Process: unidimensional cell growth (GO:0009826);; Biol…	Xyloglucan galactosyltransferase KATAMARI1 homolog OS=Oryza sativa subsp. japonica (Rice) PE=2 SV=1
Pbr040200	0.000270521	-2.38599	down	[HC]	--	Biological Process: cellular aromatic compound metabolic process (GO:0006725);; Biological Process: response to osmotic stress (GO:0006970);; Biological Process: response to heat (GO:0009408);; Biological Process: response to water deprivation (GO:0009414);; Cellular Component: chloroplast (GO:0009507);; Cellular Component: chloroplast thylakoid membrane (GO:0009535);; Molecular Function: zeaxant…	Zeaxanthin epoxidase, chloroplastic (Precursor) OS=Prunus armeniaca (Apricot) PE=2 SV=1
Pbr028003	4.29656e-14	-4.66699	down	[G]	Carbohydrate transport and metabolism	Cellular Component: cytosol (GO:0005829);; Molecular Function: glycogen phosphorylase activity (GO:0008184);; Biological Process: response to cold (GO:0009409);; Biological Process: response to water deprivation (GO:0009414);; Cellular Component: amyloplast (GO:0009501);; Cellular Component: chloroplast (GO:0009507);; Cellular Component: chloroplast stroma (GO:0009570);; Biological Process: starc…	Alpha-glucan phosphorylase, H isozyme OS=Solanum tuberosum (Potato) PE=1 SV=1
Pbr019472	0.00372292	2.00869	up	[OC]	--	Biological Process: maltose metabolic process (GO:0000023);; Molecular Function: protein binding (GO:0005515);; Biological Process: nucleobase-containing compound metabolic process (GO:0006139);; Biological Process: response to stress (GO:0006950);; Molecular Function: enzyme activator activity (GO:0008047);; Biological Process: response to light stimulus (GO:0009416);; Cellular Component: plasti…	Thioredoxin Y1, chloroplastic (Precursor) GN=At1g76760 OS=Arabidopsis thaliana (Mouse-ear cress) PE=2 SV=1
Pbr000144	0.00156609	-2.24985	down	[C]	Energy production and conversion	Biological Process: maltose metabolic process (GO:0000023);; Cellular Component: mitochondrion (GO:0005739);; Biological Process: rRNA processing (GO:0006364);; Biological Process: glycine catabolic process (GO:0006546);; Biological Process: unsaturated fatty acid biosynthetic process (GO:0006636);; Biological Process: oxidoreduction coenzyme metabolic process (GO:0006733);; Biological Process: v…	ATP synthase gamma chain, chloroplastic (Precursor) GN=ATPC OS=Nicotiana tabacum (Common tobacco) PE=1 SV=1
Pbr040603	6.57669e-06	-4.03094	down	[T]	Signal transduction mechanisms	Biological Process: DNA damage checkpoint (GO:0000077);; Molecular Function: phospholipase A2 activity (GO:0004623);; Molecular Function: ATP binding (GO:0005524);; Cellular Component: cell wall (GO:0005618);; Cellular Component: nuclear envelope (GO:0005635);; Cellular Component: mitochondrion (GO:0005739);; Cellular Component: cytosol (GO:0005829);; Cellular Component: plasma membrane (GO:00058…	14-3-3 protein 7 GN=TFT7 OS=Solanum lycopersicum (Tomato) PE=2 SV=2
Pbr005591	4.56293e-06	-3.88775	down	--	--	Molecular Function: iron ion binding (GO:0005506);; Molecular Function: protein binding (GO:0005515);; Cellular Component: cytoplasm (GO:0005737);; Cellular Component: endoplasmic reticulum (GO:0005783);; Biological Process: glucose catabolic process (GO:0006007);; Biological Process: fatty acid biosynthetic process (GO:0006633);; Biological Process: sphingolipid metabolic process (GO:0006665);; …	Delta(8)-fatty-acid desaturase GN=sld1 OS=Borago officinalis (Bourrache) PE=1 SV=1
pear_newGene_278	0.00587151	3.01809	up	--	--	--	--
Pbr027430	0.00409905	-2.03836	down	--	--	Molecular Function: aspartic-type endopeptidase activity (GO:0004190);; Molecular Function: binding (GO:0005488);; Cellular Component: extracellular region (GO:0005576);; Cellular Component: endoplasmic reticulum (GO:0005783);; Biological Process: proteolysis (GO:0006508);; Biological Process: defense response (GO:0006952);; Biological Process: response to water deprivation (GO:0009414);; Cellula…	Protein ASPARTIC PROTEASE IN GUARD CELL 1 (Precursor) GN=ASPG1 OS=Arabidopsis thaliana (Mouse-ear cress) PE=1 SV=1
pear_newGene_3566	0.00173998	3.88284	up	[H]	Coenzyme transport and metabolism	Molecular Function: hydrolase activity (GO:0016787);;	--
Pbr027272	0.00870391	-2.06401	down	[S]	Function unknown	Molecular Function: nucleotide binding (GO:0000166);; Biological Process: regionalization (GO:0003002);; Molecular Function: protein kinase activity (GO:0004672);; Molecular Function: protein binding (GO:0005515);; Cellular Component: mitochondrion (GO:0005739);; Cellular Component: plasma membrane (GO:0005886);; Biological Process: defense response (GO:0006952);; Biological Process: signal trans…	TMV resistance protein N GN=N OS=Nicotiana glutinosa (Tobacco) PE=1 SV=1
Pbr017720	0.000151741	-2.98504	down	--	--	Cellular Component: mitochondrion (GO:0005739);; Cellular Component: vacuole (GO:0005773);; Cellular Component: plasma membrane (GO:0005886);;	--
pear_newGene_2362	0.000401314	4.11865	up	--	--	--	--
Pbr025621	0.000587697	-2.31247	down	--	--	Biological Process: transition metal ion transport (GO:0000041);; Cellular Component: nucleus (GO:0005634);; Cellular Component: peroxisome (GO:0005777);; Biological Process: cellular process (GO:0009987);; Molecular Function: ligase activity (GO:0016874);; Biological Process: response to stimulus (GO:0050896);;	F-box/kelch-repeat protein At5g60570 GN=At5g60570 OS=Arabidopsis thaliana (Mouse-ear cress) PE=2 SV=1
Pbr031825	0.00374364	-2.23966	down	[P]	Inorganic ion transport and metabolism	Molecular Function: nucleotide binding (GO:0000166);; Biological Process: respiratory burst involved in defense response (GO:0002679);; Molecular Function: calcium-transporting ATPase activity (GO:0005388);; Molecular Function: calmodulin binding (GO:0005516);; Molecular Function: ATP binding (GO:0005524);; Cellular Component: endoplasmic reticulum membrane (GO:0005789);; Cellular Component: Golg…	Calcium-transporting ATPase 9, plasma membrane-type GN=ACA9 OS=Arabidopsis thaliana (Mouse-ear cress) PE=2 SV=2
Pbr042883	2.1411e-07	3.42696	up	--	--	Biological Process: immune effector process (GO:0002252);; Molecular Function: sequence-specific DNA binding transcription factor activity (GO:0003700);; Cellular Component: nucleus (GO:0005634);; Biological Process: regulation of transcription, DNA-dependent (GO:0006355);; Biological Process: amino acid transport (GO:0006865);; Biological Process: response to nematode (GO:0009624);; Biological P…	Probable WRKY transcription factor 75 GN=WRKY75 OS=Arabidopsis thaliana (Mouse-ear cress) PE=2 SV=1
Pbr030269	0.000168983	-4.32127	down	[S]	Function unknown	Molecular Function: binding (GO:0005488);; Biological Process: signal transduction (GO:0007165);; Biological Process: response to hormone stimulus (GO:0009725);; Biological Process: tissue development (GO:0009888);; Cellular Component: membrane (GO:0016020);; Biological Process: cellular component organization (GO:0016043);; Molecular Function: kinase activity (GO:0016301);; Cellular Component: i…	Protein SUPPRESSOR OF npr1-1, CONSTITUTIVE 1 OS=Arabidopsis thaliana (Mouse-ear cress) PE=1 SV=3
Pbr012230	0.0017416	2.13878	up	--	--	Cellular Component: plasma membrane (GO:0005886);; Cellular Component: cell part (GO:0044464);; Biological Process: para-aminobenzoic acid metabolic process (GO:0046482);;	Synaptotagmin-3 GN=F21E1.140 OS=Arabidopsis thaliana (Mouse-ear cress) PE=2 SV=1
Pbr016163	2.04956e-07	3.95955	up	--	--	--	--
Pbr020201	1.46995e-06	-2.98927	down	--	--	Molecular Function: DNA binding (GO:0003677);; Molecular Function: sequence-specific DNA binding transcription factor activity (GO:0003700);; Cellular Component: nucleus (GO:0005634);; Biological Process: regulation of transcription, DNA-dependent (GO:0006355);; Biological Process: pattern specification process (GO:0007389);; Molecular Function: zinc ion binding (GO:0008270);; Biological Process:…	Dof zinc finger protein DOF5.4 GN=MAE1.9 OS=Arabidopsis thaliana (Mouse-ear cress) PE=2 SV=2
Pbr023761	0.000223181	2.42004	up	--	--	Cellular Component: chloroplast (GO:0009507);;	--
Pbr002057	0.00270116	2.05385	up	[C]	Energy production and conversion	Molecular Function: glycerol-3-phosphate dehydrogenase [NAD+] activity (GO:0004367);; Cellular Component: cytosol (GO:0005829);; Biological Process: carbohydrate metabolic process (GO:0005975);; Cellular Component: glycerol-3-phosphate dehydrogenase complex (GO:0009331);; Biological Process: glycerol-3-phosphate catabolic process (GO:0046168);; Molecular Function: glycerol-3-phosphate dehydrogena…	Glycerol-3-phosphate dehydrogenase [NAD(+)] GPDHC1, cytosolic GN=GPDHC1 OS=Arabidopsis thaliana (Mouse-ear cress) PE=2 SV=1
Pbr030354	1.35635e-09	-3.69906	down	[E]	Amino acid transport and metabolism	Molecular Function: serine-type carboxypeptidase activity (GO:0004185);; Cellular Component: extracellular region (GO:0005576);; Cellular Component: peroxisome (GO:0005777);; Cellular Component: endoplasmic reticulum membrane (GO:0005789);; Biological Process: proteolysis (GO:0006508);; Cellular Component: cytoplasmic membrane-bounded vesicle (GO:0016023);;	Serine carboxypeptidase-like 48 (Precursor) GN=SCPL48 OS=Arabidopsis thaliana (Mouse-ear cress) PE=2 SV=2
pear_newGene_1260	4.44089e-16	5.5361	up	--	--	Molecular Function: pyruvate dehydrogenase (acetyl-transferring) kinase activity (GO:0004740);; Molecular Function: ATP binding (GO:0005524);; Cellular Component: mitochondrion (GO:0005739);; Molecular Function: histidine phosphotransfer kinase activity (GO:0009927);; Biological Process: cellular cation homeostasis (GO:0030003);; Molecular Function: protein homodimerization activity (GO:0042803);…	[Pyruvate dehydrogenase (acetyl-transferring)] kinase, mitochondrial OS=Arabidopsis thaliana (Mouse-ear cress) PE=1 SV=1
Pbr038413	0.000551134	-2.40359	down	--	--	Biological Process: maltose metabolic process (GO:0000023);; Biological Process: phosphatidylglycerol biosynthetic process (GO:0006655);; Cellular Component: chloroplast (GO:0009507);; Biological Process: embryo development ending in seed dormancy (GO:0009793);; Biological Process: thylakoid membrane organization (GO:0010027);; Biological Process: stomatal complex morphogenesis (GO:0010103);; Bio…	--
pear_newGene_4328	2.55675e-05	-3.34277	down	--	--	Biological Process: mitotic cell cycle (GO:0000278);; Biological Process: double-strand break repair via homologous recombination (GO:0000724);; Biological Process: nuclear-transcribed mRNA catabolic process (GO:0000956);; Molecular Function: sequence-specific DNA binding transcription factor activity (GO:0003700);; Molecular Function: protein binding (GO:0005515);; Cellular Component: nucleus (G…	Protein FAR1-RELATED SEQUENCE 4 GN=FRS4 OS=Arabidopsis thaliana (Mouse-ear cress) PE=2 SV=2
Pbr020197	1.02199e-06	-3.05567	down	[E]	Amino acid transport and metabolism	Molecular Function: asparaginase activity (GO:0004067);; Cellular Component: cytosol (GO:0005829);; Biological Process: proteolysis (GO:0006508);; Biological Process: glycoprotein catabolic process (GO:0006516);; Molecular Function: beta-aspartyl-peptidase activity (GO:0008798);; Biological Process: asparagine catabolic process via L-aspartate (GO:0033345);; Biological Process: protein maturation…	Isoaspartyl peptidase/L-asparaginase 1 subunit beta (Precursor) GN=At5g08100 OS=Arabidopsis thaliana (Mouse-ear cress) PE=1 SV=2
Pbr018975	0.00408169	2.24327	up	[P]	Inorganic ion transport and metabolism	Cellular Component: vacuole (GO:0005773);; Biological Process: cation transport (GO:0006812);; Molecular Function: cation transmembrane transporter activity (GO:0008324);; Biological Process: response to ethylene stimulus (GO:0009723);; Biological Process: plant-type cell wall modification (GO:0009827);; Biological Process: pollen tube growth (GO:0009860);; Biological Process: response to metal i…	Metal tolerance protein B GN=F16P2.21 OS=Arabidopsis thaliana (Mouse-ear cress) PE=2 SV=1
pear_newGene_4444	6.87191e-09	3.7279	up	--	--	--	--
Pbr023153	0.000167259	2.41708	up	[I]	Lipid transport and metabolism	Biological Process: pentacyclic triterpenoid biosynthetic process (GO:0019745);; Molecular Function: lupeol synthase activity (GO:0042299);; Molecular Function: beta-amyrin synthase activity (GO:0042300);; Biological Process: cuticle development (GO:0042335);; Molecular Function: alpha-amyrin synthase activity (GO:0042561);; Molecular Function: camelliol C synthase activity (GO:0090438);;	Beta-amyrin synthase GN=OSCBPY OS=Betula platyphylla (Asian white birch) PE=1 SV=1
Pbr001371	2.1905e-10	-3.88152	down	[G]	Carbohydrate transport and metabolism	Molecular Function: nucleotide binding (GO:0000166);; Molecular Function: RNA binding (GO:0003723);; Molecular Function: protein binding (GO:0005515);; Cellular Component: extracellular region (GO:0005576);; Cellular Component: nucleus (GO:0005634);; Biological Process: generation of precursor metabolites and energy (GO:0006091);; Biological Process: regulation of transcription, DNA-dependent (GO…	Putative glycine-rich cell wall structural protein 1 (Precursor) GN=GRP-1 OS=Oryza sativa subsp. indica (Rice) PE=4 SV=1
Pbr006304	0.00015545	-2.7753	down	[R]	General function prediction only	Cellular Component: mitochondrion (GO:0005739);; Cellular Component: plasma membrane (GO:0005886);;	DUF21 domain-containing protein At4g14240 OS=Arabidopsis thaliana (Mouse-ear cress) PE=2 SV=1
Pbr026610	0.00389424	2.03314	up	[P]	Inorganic ion transport and metabolism	Molecular Function: voltage-gated chloride channel activity (GO:0005247);; Cellular Component: nucleus (GO:0005634);; Cellular Component: plasma membrane (GO:0005886);; Biological Process: chloride transport (GO:0006821);; Molecular Function: nitrate:hydrogen symporter activity (GO:0009671);; Cellular Component: plant-type vacuole membrane (GO:0009705);; Cellular Component: integral to membrane (…	Chloride channel protein CLC-c GN=K9P8.3 OS=Arabidopsis thaliana (Mouse-ear cress) PE=1 SV=1
Pbr002038	1.11213e-06	3.8791	up	[K]	Transcription	Molecular Function: DNA binding (GO:0003677);; Molecular Function: sequence-specific DNA binding transcription factor activity (GO:0003700);; Molecular Function: protein binding (GO:0005515);; Cellular Component: nucleus (GO:0005634);; Cellular Component: cytoplasm (GO:0005737);; Biological Process: regulation of transcription, DNA-dependent (GO:0006355);; Biological Process: protein folding (GO:…	Heat stress transcription factor B-3 GN=T32G6.21 OS=Arabidopsis thaliana (Mouse-ear cress) PE=2 SV=1
Pbr000280	0.000450113	-2.35137	down	--	--	Biological Process: response to osmotic stress (GO:0006970);; Biological Process: response to hormone stimulus (GO:0009725);; Biological Process: response to organic nitrogen (GO:0010243);;	F-box protein SKIP27 GN=SKIP27 OS=Arabidopsis thaliana (Mouse-ear cress) PE=1 SV=2
Pbr012363	1.16835e-11	-6.27754	down	--	--	Biological Process: phloem development (GO:0010088);; Biological Process: phloem transport (GO:0010233);; Biological Process: cotyledon vascular tissue pattern formation (GO:0010588);; Cellular Component: apical plasma membrane (GO:0016324);; Biological Process: root system development (GO:0022622);;	UPF0503 protein At3g09070, chloroplastic (Precursor) GN=At3g09070 OS=Arabidopsis thaliana (Mouse-ear cress) PE=1 SV=1
pear_newGene_314	0.00434047	3.06957	up	--	--	--	Probable chalcone--flavonone isomerase 3 GN=K18I23.7 OS=Arabidopsis thaliana (Mouse-ear cress) PE=1 SV=1
Pbr005262	0.00768819	-2.35656	down	[P]	Inorganic ion transport and metabolism	Biological Process: immune system process (GO:0002376);; Molecular Function: binding (GO:0005488);; Molecular Function: protein binding (GO:0005515);; Cellular Component: vacuole (GO:0005773);; Biological Process: cation transport (GO:0006812);; Biological Process: anion transport (GO:0006820);; Biological Process: defense response (GO:0006952);; Molecular Function: cation transmembrane transport…	Calcium-transporting ATPase 12, plasma membrane-type GN=ACA12 OS=Arabidopsis thaliana (Mouse-ear cress) PE=2 SV=1
pear_newGene_4407	0.00199706	2.13392	up	--	--	--	--
pear_newGene_165	0.00378983	3.74871	up	--	--	--	--
Pbr011500	0.00607384	1.99294	up	[RTKL]	--	Biological Process: MAPK cascade (GO:0000165);; Molecular Function: calmodulin-dependent protein kinase activity (GO:0004683);; Molecular Function: calcium-dependent protein kinase C activity (GO:0004698);; Molecular Function: calcium ion binding (GO:0005509);; Molecular Function: ATP binding (GO:0005524);; Cellular Component: nucleus (GO:0005634);; Cellular Component: vacuole (GO:0005773);; Cell…	Calcium-dependent protein kinase 10 GN=F6A14.1 OS=Arabidopsis thaliana (Mouse-ear cress) PE=1 SV=1
Pbr040000	4.61434e-05	-3.77553	down	--	--	--	--
Pbr002820	4.68726e-05	-4.04635	down	[S]	Function unknown	Biological Process: immune system process (GO:0002376);; Molecular Function: protein binding (GO:0005515);; Biological Process: defense response (GO:0006952);; Biological Process: multicellular organismal development (GO:0007275);; Cellular Component: chloroplast envelope (GO:0009941);; Cellular Component: membrane (GO:0016020);; Molecular Function: transferase activity (GO:0016740);; Biological …	TMV resistance protein N GN=N OS=Nicotiana glutinosa (Tobacco) PE=1 SV=1
pear_newGene_1604	0.0048571	-3.06865	down	--	--	Molecular Function: nucleic acid binding (GO:0003676);; Cellular Component: intracellular part (GO:0044424);;	Putative AC transposase OS=Zea mays (Maize) PE=2 SV=2
Pbr013369	0	7.59283	up	--	--	Molecular Function: ubiquitin-protein ligase activity (GO:0004842);; Molecular Function: protein binding (GO:0005515);; Cellular Component: vacuolar membrane (GO:0005774);; Biological Process: response to salt stress (GO:0009651);; Biological Process: positive regulation of abscisic acid mediated signaling pathway (GO:0009789);; Biological Process: protein ubiquitination (GO:0016567);; Biological…	E3 ubiquitin-protein ligase RHA2A GN=RHA2A OS=Arabidopsis thaliana (Mouse-ear cress) PE=1 SV=1
Pbr016379	0.0016916	-2.16938	down	--	--	--	--
Pbr014069	2.1599e-07	-3.20114	down	[R]	General function prediction only	Biological Process: maltose metabolic process (GO:0000023);; Biological Process: plasma membrane pyruvate transport (GO:0006849);; Molecular Function: bile acid:sodium symporter activity (GO:0008508);; Cellular Component: chloroplast thylakoid (GO:0009534);; Biological Process: response to wounding (GO:0009611);; Biological Process: response to jasmonic acid stimulus (GO:0009753);; Cellular Compo…	Sodium/pyruvate cotransporter BASS2, chloroplastic (Precursor) GN=F12C20.6 OS=Arabidopsis thaliana (Mouse-ear cress) PE=2 SV=1
Pbr033961	4.22225e-06	-3.08652	down	--	--	--	--
Pbr022703	6.04941e-08	4.53043	up	--	--	Biological Process: defense response (GO:0006952);; Biological Process: response to biotic stimulus (GO:0009607);; Biological Process: response to stimulus (GO:0050896);;	Major allergen Pru ar 1 OS=Prunus armeniaca (Apricot) PE=1 SV=1
Pbr019186	8.06371e-09	-5.09978	down	[KL]	--	Molecular Function: DNA binding (GO:0003677);; Molecular Function: ATP-dependent DNA helicase activity (GO:0004003);; Molecular Function: ATP binding (GO:0005524);; Cellular Component: nucleus (GO:0005634);; Biological Process: DNA-dependent DNA replication (GO:0006261);; Biological Process: response to stress (GO:0006950);; Biological Process: chromosome segregation (GO:0007059);; Biological Pro…	DNA repair helicase UVH6 GN=F15K9.20 OS=Arabidopsis thaliana (Mouse-ear cress) PE=1 SV=1
Pbr033324	2.27397e-06	-3.05171	down	--	--	Biological Process: polysaccharide biosynthetic process (GO:0000271);; Biological Process: polysaccharide catabolic process (GO:0000272);; Molecular Function: sequence-specific DNA binding transcription factor activity (GO:0003700);; Molecular Function: alpha-amylase activity (GO:0004556);; Molecular Function: calcium ion binding (GO:0005509);; Cellular Component: extracellular region (GO:0005576…	Beta-amylase GN=BMY1 OS=Trifolium repens (Creeping white clover) PE=2 SV=1
Pbr015045	0.00816224	2.00494	up	--	--	Biological Process: cell morphogenesis (GO:0000902);; Biological Process: developmental process involved in reproduction (GO:0003006);; Cellular Component: chloroplast stroma (GO:0009570);; Biological Process: post-embryonic development (GO:0009791);; Biological Process: tissue development (GO:0009888);; Biological Process: cell growth (GO:0016049);; Biological Process: root development (GO:00483…	Extensin (Precursor) GN=HRGPNT3 OS=Nicotiana tabacum (Common tobacco) PE=2 SV=1
pear_newGene_1866	4.83264e-10	-3.83278	down	[I]	Lipid transport and metabolism	Biological Process: developmental process involved in reproduction (GO:0003006);; Molecular Function: carboxylesterase activity (GO:0004091);; Cellular Component: cytosol (GO:0005829);; Biological Process: defense response (GO:0006952);; Biological Process: metabolic process (GO:0008152);; Biological Process: anatomical structure morphogenesis (GO:0009653);; Biological Process: post-embryonic dev…	Probable carboxylesterase 5 GN=CXE5 OS=Arabidopsis thaliana (Mouse-ear cress) PE=2 SV=1
Pbr017727	3.21965e-15	4.96288	up	--	--	Cellular Component: nucleus (GO:0005634);; Molecular Function: zinc ion binding (GO:0008270);;	F-box protein At1g67340 GN=At1g67340 OS=Arabidopsis thaliana (Mouse-ear cress) PE=1 SV=1
pear_newGene_2300	0.000401314	4.11865	up	--	--	--	--
Pbr042767	1.41788e-11	-4.13628	down	--	--	Cellular Component: vacuole (GO:0005773);; Biological Process: ion transport (GO:0006811);; Biological Process: response to cold (GO:0009409);; Biological Process: response to wounding (GO:0009611);; Cellular Component: chloroplast outer membrane (GO:0009707);; Biological Process: response to sucrose stimulus (GO:0009744);; Biological Process: response to glucose stimulus (GO:0009749);; Biologica…	Outer envelope pore protein 16, chloroplastic GN=OEP16 OS=Pisum sativum (Garden pea) PE=1 SV=1
Pbr027117	6.61746e-08	-3.30891	down	[RTKL]	--	Biological Process: cytokinesis (GO:0000910);; Molecular Function: protein kinase activity (GO:0004672);; Molecular Function: protein serine/threonine kinase activity (GO:0004674);; Molecular Function: protein binding (GO:0005515);; Molecular Function: ATP binding (GO:0005524);; Cellular Component: nucleus (GO:0005634);; Cellular Component: cytosol (GO:0005829);; Cellular Component: plasma membra…	Probable serine/threonine-protein kinase At1g54610 GN=At1g54610 OS=Arabidopsis thaliana (Mouse-ear cress) PE=1 SV=1
Pbr007371	0.00138482	-2.49651	down	--	--	--	--
Pbr035798	0.000395909	-2.53569	down	[Z]	Cytoskeleton	Biological Process: cell morphogenesis involved in differentiation (GO:0000904);; Biological Process: cytokinesis by cell plate formation (GO:0000911);; Molecular Function: microtubule motor activity (GO:0003777);; Molecular Function: ATP binding (GO:0005524);; Cellular Component: microtubule (GO:0005874);; Cellular Component: microtubule associated complex (GO:0005875);; Biological Process: DNA …	Kinesin-like protein NACK2 GN=NACK2 OS=Nicotiana tabacum (Common tobacco) PE=1 SV=1
Pbr019532	0.00997005	2.1389	up	[Q]	Secondary metabolites biosynthesis, transport and catabolism	Biological Process: biosynthetic process (GO:0009058);; Biological Process: chalcone biosynthetic process (GO:0009715);; Biological Process: flavonoid biosynthetic process (GO:0009813);; Molecular Function: naringenin-chalcone synthase activity (GO:0016210);; Cellular Component: polyketide synthase complex (GO:0034081);;	Chalcone synthase 2 GN=CHS2 OS=Camellia sinensis (Tea) PE=2 SV=1
Pbr021158	0.00336228	2.1558	up	--	--	Biological Process: MAPK cascade (GO:0000165);; Biological Process: response to molecule of bacterial origin (GO:0002237);; Biological Process: respiratory burst involved in defense response (GO:0002679);; Cellular Component: nucleus (GO:0005634);; Biological Process: regulation of transcription, DNA-dependent (GO:0006355);; Biological Process: protein targeting to membrane (GO:0006612);; Biologi…	Indole-3-acetic acid-amido synthetase GH3.6 GN=F24B18.13 OS=Arabidopsis thaliana (Mouse-ear cress) PE=1 SV=1
Pbr042666	0.00193651	-2.91729	down	[Q]	Secondary metabolites biosynthesis, transport and catabolism	Cellular Component: mitochondrion (GO:0005739);; Cellular Component: chloroplast stroma (GO:0009570);; Biological Process: stomatal complex morphogenesis (GO:0010103);; Molecular Function: hydrolase activity (GO:0016787);; Biological Process: cysteine biosynthetic process (GO:0019344);;	Endo-1,3;1,4-beta-D-glucanase (Precursor) OS=Zea mays (Maize) PE=1 SV=1
pear_newGene_4045	5.86487e-06	4.00421	up	--	--	--	--
Pbr013202	0.000162084	-2.71051	down	[D]	Cell cycle control, cell division, chromosome partitioning	Biological Process: developmental process involved in reproduction (GO:0003006);; Molecular Function: binding (GO:0005488);; Cellular Component: nucleus (GO:0005634);; Biological Process: primary metabolic process (GO:0044238);; Biological Process: cellular macromolecule metabolic process (GO:0044260);; Biological Process: system development (GO:0048731);; Biological Process: chromosome organizat…	WPP domain-interacting tail-anchored protein 2 GN=WIT2 OS=Arabidopsis thaliana (Mouse-ear cress) PE=1 SV=1
Pbr001309	6.70312e-08	-4.86338	down	[V]	Defense mechanisms	Molecular Function: ATP binding (GO:0005524);; Cellular Component: mitochondrion (GO:0005739);; Cellular Component: plasma membrane (GO:0005886);; Biological Process: ATP catabolic process (GO:0006200);; Biological Process: response to water deprivation (GO:0009414);; Cellular Component: chloroplast (GO:0009507);; Biological Process: response to abscisic acid stimulus (GO:0009737);; Biological Pr…	ABC transporter G family member 22 GN=F15M7.6 OS=Arabidopsis thaliana (Mouse-ear cress) PE=1 SV=1
Pbr020056	2.90459e-06	3.66181	up	[R]	General function prediction only	Molecular Function: nucleotide binding (GO:0000166);; Molecular Function: binding (GO:0005488);; Cellular Component: cytoplasm (GO:0005737);; Cellular Component: heterotrimeric G-protein complex (GO:0005834);; Biological Process: cellular membrane fusion (GO:0006944);; Molecular Function: myosin heavy chain kinase activity (GO:0016905);; Biological Process: developmental process (GO:0032502);; Ce…	Vegetative cell wall protein gp1 (Precursor) GN=GP1 OS=Chlamydomonas reinhardtii (Chlamydomonas smithii) PE=2 SV=1
Pbr026388	0.00840548	-2.57699	down	[E]	Amino acid transport and metabolism	Molecular Function: aminopeptidase activity (GO:0004177);; Cellular Component: mitochondrion (GO:0005739);; Cellular Component: vacuole (GO:0005773);; Biological Process: proteolysis (GO:0006508);; Molecular Function: metallopeptidase activity (GO:0008237);; Molecular Function: zinc ion binding (GO:0008270);; Cellular Component: chloroplast stroma (GO:0009570);; Molecular Function: metal ion bind…	Probable aspartyl aminopeptidase GN=RCOM_1506700 OS=Ricinus communis (Castor bean) PE=2 SV=2
Pbr013506	3.64008e-09	3.54461	up	--	--	--	--
Pbr022692	0.000513579	-2.93732	down	--	--	--	--
pear_newGene_3182	4.91939e-10	5.77343	up	--	--	--	--
Pbr001560	3.10735e-11	3.96338	up	[I]	Lipid transport and metabolism	Molecular Function: hydroxymethylglutaryl-CoA synthase activity (GO:0004421);; Biological Process: isoprenoid biosynthetic process (GO:0008299);;	Hydroxymethylglutaryl-CoA synthase GN=T26M18.30 OS=Arabidopsis thaliana (Mouse-ear cress) PE=1 SV=2
Pbr018950	0.00532522	-2.00146	down	[GEPR]	--	Molecular Function: sugar:hydrogen symporter activity (GO:0005351);; Molecular Function: fructose transmembrane transporter activity (GO:0005353);; Molecular Function: glucose transmembrane transporter activity (GO:0005355);; Cellular Component: plasma membrane (GO:0005886);; Biological Process: carbohydrate transport (GO:0008643);; Cellular Component: chloroplast (GO:0009507);; Biological Proces…	D-xylose-proton symporter-like 3, chloroplastic (Precursor) GN=At5g59250 OS=Arabidopsis thaliana (Mouse-ear cress) PE=1 SV=2
Pbr030663	3.50032e-10	-3.86852	down	--	--	--	Ankyrin repeat-containing protein At5g02620 GN=At5g02620 OS=Arabidopsis thaliana (Mouse-ear cress) PE=1 SV=1
Pbr008208	0.00077955	-4.08133	down	[R]	General function prediction only	--	--
pear_newGene_517	6.15216e-11	5.98212	up	--	--	--	--
Pbr037428	0	6.99529	up	--	--	Cellular Component: cytoplasm (GO:0005737);; Biological Process: defense response (GO:0006952);; Biological Process: cell communication (GO:0007154);; Biological Process: response to biotic stimulus (GO:0009607);; Biological Process: response to organic substance (GO:0010033);; Cellular Component: intracellular membrane-bounded organelle (GO:0043231);; Biological Process: cellular metabolic proce…	Protein LURP-one-related 6 GN=At2g05910 OS=Arabidopsis thaliana (Mouse-ear cress) PE=2 SV=1
Pbr029648	0.00158597	2.12425	up	[P]	Inorganic ion transport and metabolism	Molecular Function: inward rectifier potassium channel activity (GO:0005242);; Molecular Function: potassium channel activity (GO:0005267);; Molecular Function: calcium ion binding (GO:0005509);; Biological Process: purine nucleobase transport (GO:0006863);; Cellular Component: chloroplast (GO:0009507);; Cellular Component: plant-type vacuole membrane (GO:0009705);; Molecular Function: outward re…	Two-pore potassium channel 3 GN=F15J5.130 OS=Arabidopsis thaliana (Mouse-ear cress) PE=2 SV=1
Pbr040922	0.00123394	2.32953	up	--	--	Molecular Function: RNA binding (GO:0003723);; Molecular Function: helicase activity (GO:0004386);; Cellular Component: nucleus (GO:0005634);; Cellular Component: cytoplasm (GO:0005737);; Biological Process: protein glycosylation (GO:0006486);; Molecular Function: organic cyclic compound binding (GO:0097159);;	Splicing factor U2af large subunit B GN=U2AF65B OS=Oryza sativa subsp. japonica (Rice) PE=2 SV=2
Pbr039450	0.000752724	3.04632	up	[J]	Translation, ribosomal structure and biogenesis	Molecular Function: structural constituent of ribosome (GO:0003735);; Cellular Component: ribosome (GO:0005840);; Biological Process: DNA-dependent transcription, elongation (GO:0006354);; Biological Process: translation (GO:0006412);; Cellular Component: nucleoid (GO:0009295);; Cellular Component: chloroplast stroma (GO:0009570);; Cellular Component: chloroplast envelope (GO:0009941);; Biologica…	50S ribosomal protein L29, chloroplastic (Precursor) GN=RPL29 OS=Arabidopsis thaliana (Mouse-ear cress) PE=1 SV=1
Pbr009062	0.00183142	-2.1464	down	--	--	Cellular Component: nucleus (GO:0005634);; Cellular Component: vacuole (GO:0005773);; Cellular Component: plasma membrane (GO:0005886);; Cellular Component: plastid (GO:0009536);; Molecular Function: magnesium ion transmembrane transporter activity (GO:0015095);; Biological Process: magnesium ion transport (GO:0015693);; Cellular Component: membrane (GO:0016020);; Cellular Component: integral to …	Magnesium transporter MRS2-2 GN=MUB3.8 OS=Arabidopsis thaliana (Mouse-ear cress) PE=2 SV=1
Pbr014372	1.28564e-13	-5.35203	down	[RTKL]	--	Molecular Function: protein serine/threonine kinase activity (GO:0004674);; Molecular Function: ATP binding (GO:0005524);; Cellular Component: nucleus (GO:0005634);; Cellular Component: cytosol (GO:0005829);; Cellular Component: plasma membrane (GO:0005886);; Biological Process: polysaccharide metabolic process (GO:0005976);; Biological Process: protein phosphorylation (GO:0006468);; Biological P…	Proline-rich receptor-like protein kinase PERK13 GN=F24J13.3 OS=Arabidopsis thaliana (Mouse-ear cress) PE=2 SV=1
pear_newGene_1366	0.0085101	-3.65988	down	--	--	Molecular Function: protein binding (GO:0005515);; Cellular Component: mitochondrion (GO:0005739);; Biological Process: defense response (GO:0006952);; Cellular Component: plasmodesma (GO:0009506);; Cellular Component: chloroplast (GO:0009507);; Biological Process: response to ozone (GO:0010193);; Cellular Component: intracellular organelle part (GO:0044446);;	Putative disease resistance protein At4g11170 GN=At4g11170 OS=Arabidopsis thaliana (Mouse-ear cress) PE=2 SV=1
Pbr027847	0.000139004	-2.67354	down	--	--	--	--
pear_newGene_3658	0.00119273	3.94551	up	--	--	--	--
Pbr000563	0.00077955	-4.08133	down	--	--	Biological Process: fatty acid catabolic process (GO:0009062);; Biological Process: response to gibberellin stimulus (GO:0009739);;	--
Pbr009870	2.43635e-05	-4.60165	down	--	--	Biological Process: reproduction (GO:0000003);; Cellular Component: cytoplasm (GO:0005737);; Biological Process: organelle organization (GO:0006996);; Cellular Component: nuclear lumen (GO:0031981);;	Uncharacterized protein At4g38062 GN=At4g38062 OS=Arabidopsis thaliana (Mouse-ear cress) PE=2 SV=1
Pbr039320	1.32335e-05	2.69717	up	[O]	Posttranslational modification, protein turnover, chaperones	Biological Process: response to reactive oxygen species (GO:0000302);; Molecular Function: plastid sigma factor activity (GO:0001053);; Molecular Function: DNA binding (GO:0003677);; Molecular Function: sequence-specific DNA binding transcription factor activity (GO:0003700);; Molecular Function: DNA-directed RNA polymerase activity (GO:0003899);; Molecular Function: protein binding (GO:0005515);…	UPF0051 protein ABCI8, chloroplastic (Precursor) GN=T4B21.16 OS=Arabidopsis thaliana (Mouse-ear cress) PE=2 SV=1
Pbr019748	2.72402e-05	-2.89045	down	--	--	Biological Process: ubiquitin-dependent protein catabolic process (GO:0006511);; Biological Process: lipid transport (GO:0006869);; Biological Process: proline transport (GO:0015824);; Molecular Function: ligase activity (GO:0016874);; Biological Process: photosynthesis, light reaction (GO:0019684);; Cellular Component: intracellular part (GO:0044424);; Cellular Component: membrane part (GO:00444…	F-box/kelch-repeat protein At5g43190 GN=At5g43190 OS=Arabidopsis thaliana (Mouse-ear cress) PE=2 SV=1
pear_newGene_1925	0.000282982	4.17203	up	--	--	--	--
pear_newGene_4321	0.00378983	3.74871	up	--	--	--	--
pear_newGene_2920	2.6752e-06	-4.89689	down	--	--	Molecular Function: protein binding (GO:0005515);; Cellular Component: extracellular region (GO:0005576);; Cellular Component: plasma membrane (GO:0005886);; Cellular Component: plasmodesma (GO:0009506);; Biological Process: response to salt stress (GO:0009651);; Biological Process: response to abscisic acid stimulus (GO:0009737);; Biological Process: gibberellic acid mediated signaling pathway (…	Protein GAST1 (Precursor) GN=GAST1 OS=Solanum lycopersicum (Tomato) PE=2 SV=1
pear_newGene_1904	0.000572954	4.06321	up	--	--	--	--
Pbr014456	0.00330937	-2.95912	down	--	--	--	Formin-like protein 20 GN=MBK20.20/MBK20.21 OS=Arabidopsis thaliana (Mouse-ear cress) PE=2 SV=3
Pbr031705	4.26816e-06	-4.8363	down	--	--	--	--
pear_newGene_1504	9.43041e-05	3.64562	up	--	--	--	--
Pbr009694	2.38132e-12	-4.34939	down	--	--	Molecular Function: nucleic acid binding (GO:0003676);; Molecular Function: metal ion binding (GO:0046872);; Molecular Function: organic cyclic compound binding (GO:0097159);;	Zinc finger CCCH domain-containing protein 53 GN=OSJNBa0008J01.35 OS=Oryza sativa subsp. japonica (Rice) PE=2 SV=1
pear_newGene_2129	0.000572954	4.06321	up	--	--	--	--
Pbr042908	0.000682355	-2.46149	down	--	--	Cellular Component: nucleus (GO:0005634);; Cellular Component: cytosol (GO:0005829);; Cellular Component: plasma membrane (GO:0005886);; Biological Process: actin filament organization (GO:0007015);; Biological Process: chloroplast avoidance movement (GO:0009903);; Biological Process: chloroplast accumulation movement (GO:0009904);; Biological Process: cellular response to blue light (GO:0071483)…	J domain-containing protein required for chloroplast accumulation response 1 GN=JAC1 OS=Arabidopsis thaliana (Mouse-ear cress) PE=1 SV=1
pear_newGene_2725	7.44664e-05	4.36777	up	--	--	Molecular Function: hydrolase activity, acting on ester bonds (GO:0016788);;	--
Pbr010858	1.02952e-05	-2.97141	down	[RTKL]	--	Molecular Function: protein kinase activity (GO:0004672);; Molecular Function: protein serine/threonine kinase activity (GO:0004674);; Molecular Function: non-membrane spanning protein tyrosine kinase activity (GO:0004715);; Molecular Function: ATP binding (GO:0005524);; Cellular Component: plasma membrane (GO:0005886);; Biological Process: glucose catabolic process (GO:0006007);; Biological Proc…	Probable receptor-like protein kinase At5g24010 (Precursor) GN=At5g24010 OS=Arabidopsis thaliana (Mouse-ear cress) PE=1 SV=1
Pbr004083	7.61367e-07	4.24714	up	--	--	Molecular Function: ubiquitin-protein ligase activity (GO:0004842);; Cellular Component: nucleus (GO:0005634);; Biological Process: purine nucleobase transport (GO:0006863);; Biological Process: signal transduction (GO:0007165);; Molecular Function: zinc ion binding (GO:0008270);; Biological Process: response to light stimulus (GO:0009416);; Cellular Component: chloroplast (GO:0009507);; Biologic…	RING-H2 finger protein ATL67 GN=ATL67 OS=Arabidopsis thaliana (Mouse-ear cress) PE=2 SV=1
Pbr007423	7.77156e-16	5.39869	up	--	--	Cellular Component: mitochondrion (GO:0005739);; Cellular Component: endoplasmic reticulum (GO:0005783);; Biological Process: response to auxin stimulus (GO:0009733);; Biological Process: brassinosteroid mediated signaling pathway (GO:0009742);; Biological Process: cell growth (GO:0016049);; Biological Process: regulation of cell proliferation (GO:0042127);; Biological Process: positive regulatio…	--
Pbr021042	6.99175e-06	-2.81396	down	[G]	Carbohydrate transport and metabolism	Molecular Function: aldose 1-epimerase activity (GO:0004034);; Cellular Component: nucleus (GO:0005634);; Biological Process: carbohydrate metabolic process (GO:0005975);; Biological Process: galactose metabolic process (GO:0006012);; Molecular Function: carbohydrate binding (GO:0030246);; Molecular Function: glucose-6-phosphate 1-epimerase activity (GO:0047938);;	Putative glucose-6-phosphate 1-epimerase OS=Cenchrus ciliaris (Buffelgrass) PE=2 SV=1
pear_newGene_3789	5.51997e-06	3.58639	up	--	--	--	--
Pbr042215	4.15729e-09	-5.66168	down	--	--	--	Indole-3-acetic acid-induced protein ARG7 GN=ARG7 OS=Vigna radiata var. radiata (Mung bean) PE=2 SV=1
Pbr021412	0.00149495	-3.97294	down	--	--	Molecular Function: transferase activity (GO:0016740);;	--
Pbr026328	0.000874637	3.15227	up	--	--	Cellular Component: extracellular region (GO:0005576);; Cellular Component: vacuolar membrane (GO:0005774);;	Uncharacterized protein At5g01610 GN=At5g01610 OS=Arabidopsis thaliana (Mouse-ear cress) PE=1 SV=1
Pbr004857	5.8949e-06	-3.18196	down	[L]	Replication, recombination and repair	Biological Process: multicellular organismal development (GO:0007275);; Biological Process: pollination (GO:0009856);; Biological Process: response to stimulus (GO:0050896);;	Probable helicase MAGATAMA 3 GN=MAA3 OS=Arabidopsis thaliana (Mouse-ear cress) PE=2 SV=1
Pbr029103	7.17474e-05	-4.44816	down	--	--	Biological Process: water transport (GO:0006833);; Biological Process: response to salt stress (GO:0009651);; Biological Process: response to fructose stimulus (GO:0009750);; Biological Process: regulation of meristem growth (GO:0010075);; Biological Process: cellular cation homeostasis (GO:0030003);; Cellular Component: anchored to plasma membrane (GO:0046658);; Biological Process: divalent meta…	Uncharacterized GPI-anchored protein At3g06035 (Precursor) GN=At3g06035 OS=Arabidopsis thaliana (Mouse-ear cress) PE=2 SV=1
Pbr018455	0.00118543	-2.19969	down	--	--	Cellular Component: chloroplast (GO:0009507);; Molecular Function: metal ion binding (GO:0046872);;	DeSI-like protein At4g17486 GN=At4g17486 OS=Arabidopsis thaliana (Mouse-ear cress) PE=2 SV=1
Pbr029147	0.00435448	-2.07567	down	--	--	Molecular Function: nucleic acid binding (GO:0003676);; Molecular Function: protein binding (GO:0005515);; Cellular Component: plant-type cell wall (GO:0009505);; Cellular Component: plasmodesma (GO:0009506);; Molecular Function: hydrolase activity (GO:0016787);;	Glycine-rich cell wall structural protein (Precursor) GN=GRP OS=Hordeum vulgare (Barley) PE=2 SV=1
Pbr014569	0.00077955	-4.08133	down	--	--	Cellular Component: mitochondrion (GO:0005739);; Biological Process: response to stress (GO:0006950);; Biological Process: response to carbohydrate stimulus (GO:0009743);; Biological Process: cytidine to uridine editing (GO:0016554);;	Pentatricopeptide repeat-containing protein At1g32415, mitochondrial (Precursor) GN=PCMP-E56 OS=Arabidopsis thaliana (Mouse-ear cress) PE=2 SV=1
Pbr035925	1.28227e-05	-2.74558	down	[RTKL]	--	Molecular Function: protein kinase activity (GO:0004672);; Molecular Function: protein binding (GO:0005515);; Molecular Function: ATP binding (GO:0005524);; Cellular Component: nucleus (GO:0005634);; Cellular Component: vacuole (GO:0005773);; Cellular Component: plasma membrane (GO:0005886);; Biological Process: protein phosphorylation (GO:0006468);; Biological Process: N-terminal protein myristo…	Probable serine/threonine-protein kinase At5g41260 GN=At5g41260 OS=Arabidopsis thaliana (Mouse-ear cress) PE=1 SV=1
Pbr006810	0.00105332	-2.45553	down	--	--	--	Cadmium-induced protein AS8 GN=At4g19070 OS=Arabidopsis thaliana (Mouse-ear cress) PE=2 SV=1
Pbr017207	2.58214e-07	4.64301	up	--	--	Molecular Function: sequence-specific DNA binding transcription factor activity (GO:0003700);; Molecular Function: protein binding (GO:0005515);; Cellular Component: nucleus (GO:0005634);; Cellular Component: plasma membrane (GO:0005886);; Biological Process: transcription, DNA-dependent (GO:0006351);; Biological Process: response to oxidative stress (GO:0006979);; Biological Process: circadian r…	Isoeugenol synthase 1 GN=IGS1 OS=Petunia hybrida (Petunia) PE=1 SV=1
pear_newGene_525	1.93742e-11	-4.73727	down	--	--	--	--
Pbr007409	0	9.90054	up	[M]	Cell wall/membrane/envelope biogenesis	Molecular Function: polygalacturonase activity (GO:0004650);; Cellular Component: extracellular region (GO:0005576);; Cellular Component: cell wall (GO:0005618);; Biological Process: carbohydrate metabolic process (GO:0005975);; Cellular Component: plant-type cell wall (GO:0009505);; Biological Process: plant-type cell wall modification (GO:0009827);; Biological Process: fruit ripening (GO:000983…	Polygalacturonase (Precursor) OS=Prunus persica (Peach) PE=2 SV=1
Pbr005835	0.000160458	-3.03347	down	--	--	--	--
Pbr017113	7.99361e-15	-5.60874	down	[GEPR]	--	Cellular Component: nucleus (GO:0005634);; Cellular Component: Golgi apparatus (GO:0005794);; Biological Process: response to water deprivation (GO:0009414);; Biological Process: response to salt stress (GO:0009651);; Cellular Component: plant-type vacuole membrane (GO:0009705);; Biological Process: response to abscisic acid stimulus (GO:0009737);; Biological Process: positive regulation of seed …	Sugar transporter ERD6-like 5 GN=At1g54730 OS=Arabidopsis thaliana (Mouse-ear cress) PE=2 SV=2
pear_newGene_1490	0.00378983	3.74871	up	--	--	--	--
Pbr008125	0.0085101	-3.65988	down	--	--	--	--
pear_newGene_1682	3.82622e-06	4.76524	up	--	--	--	--
Pbr001413	0.00643366	-1.95547	down	[R]	General function prediction only	Molecular Function: carboxylesterase activity (GO:0004091);; Cellular Component: cytosol (GO:0005829);; Cellular Component: plasma membrane (GO:0005886);; Biological Process: response to fungus (GO:0009620);; Biological Process: systemic acquired resistance (GO:0009627);; Biological Process: jasmonic acid metabolic process (GO:0009694);; Biological Process: salicylic acid metabolic process (GO:00…	Methylesterase 17 GN=MES17 OS=Arabidopsis thaliana (Mouse-ear cress) PE=1 SV=1
pear_newGene_1827	0.0085101	-3.65988	down	--	--	--	--
Pbr018496	0.00277835	-2.0775	down	--	--	Cellular Component: Golgi apparatus (GO:0005794);; Cellular Component: membrane (GO:0016020);; Molecular Function: transferase activity (GO:0016740);; Molecular Function: transferase activity, transferring glycosyl groups (GO:0016757);; Biological Process: cell wall biogenesis (GO:0042546);;	Probable glycosyltransferase At5g03795 GN=At5g03795 OS=Arabidopsis thaliana (Mouse-ear cress) PE=3 SV=2
Pbr012415	0.000818732	2.21184	up	[MG]	--	Cellular Component: cytoplasm (GO:0005737);; Cellular Component: plasma membrane (GO:0005886);; Biological Process: response to oxidative stress (GO:0006979);; Molecular Function: oxidoreductase activity, acting on the CH-CH group of donors, NAD or NADP as acceptor (GO:0016628);; Biological Process: response to cadmium ion (GO:0046686);; Biological Process: oxidation-reduction process (GO:0055114…	Isoflavone reductase homolog OS=Solanum tuberosum (Potato) PE=2 SV=1
Pbr039481	0.00416116	-3.79336	down	[Q]	Secondary metabolites biosynthesis, transport and catabolism	Molecular Function: copper ion binding (GO:0005507);; Cellular Component: extracellular region (GO:0005576);; Molecular Function: L-ascorbate oxidase activity (GO:0008447);; Cellular Component: plant-type cell wall (GO:0009505);; Biological Process: phenylpropanoid metabolic process (GO:0009698);; Biological Process: response to inorganic substance (GO:0010035);; Biological Process: oxidation-red…	L-ascorbate oxidase (Precursor) GN=AAO OS=Nicotiana tabacum (Common tobacco) PE=2 SV=1
pear_newGene_2930	5.04394e-06	4.73007	up	--	--	--	--
Pbr018542	0.000306536	-4.23003	down	--	--	Cellular Component: nucleus (GO:0005634);; Cellular Component: cytosol (GO:0005829);; Cellular Component: plasmodesma (GO:0009506);; Biological Process: cellular process (GO:0009987);;	Ubiquitin carboxyl-terminal hydrolase 12 GN=UBP12 OS=Arabidopsis thaliana (Mouse-ear cress) PE=1 SV=2
Pbr039230	0.00274385	-2.1109	down	[MG]	--	Molecular Function: translation initiation factor activity (GO:0003743);; Biological Process: rRNA processing (GO:0006364);; Cellular Component: chloroplast thylakoid (GO:0009534);; Biological Process: response to blue light (GO:0009637);; Biological Process: response to red light (GO:0010114);; Biological Process: photosystem II assembly (GO:0010207);; Biological Process: response to far red lig…	Uncharacterized protein ycf39 GN=ycf39 OS=Cyanophora paradoxa PE=3 SV=1
Pbr018109	0.00923739	-2.36963	down	[R]	General function prediction only	Cellular Component: cytoplasm (GO:0005737);; Biological Process: terpene metabolic process (GO:0042214);; Biological Process: response to chemical stimulus (GO:0042221);; Molecular Function: (+)-pulegone reductase, (+)-isomenthone as substrate, activity (GO:0052579);; Molecular Function: (+)-pulegone reductase, (-)-menthone as substrate, activity (GO:0052580);; Molecular Function: NADPH binding (…	2-alkenal reductase (NADP(+)-dependent) GN=DBR OS=Nicotiana tabacum (Common tobacco) PE=1 SV=1
Pbr038780	8.80134e-05	-2.54965	down	--	--	Molecular Function: alpha-mannosidase activity (GO:0004559);; Cellular Component: extracellular region (GO:0005576);; Cellular Component: vacuolar membrane (GO:0005774);; Cellular Component: cytosol (GO:0005829);; Cellular Component: plasma membrane (GO:0005886);; Biological Process: mannose metabolic process (GO:0006013);; Biological Process: cell adhesion (GO:0007155);; Molecular Function: zinc…	--
Pbr010537	0.00149495	-3.97294	down	[S]	Function unknown	Molecular Function: protein binding (GO:0005515);; Cellular Component: plasma membrane (GO:0005886);; Biological Process: plant-type hypersensitive response (GO:0009626);;	Disease resistance protein RPM1 GN=F17A9.20 OS=Arabidopsis thaliana (Mouse-ear cress) PE=1 SV=1
Pbr004851	3.30507e-06	-3.92748	down	[P]	Inorganic ion transport and metabolism	Molecular Function: nucleotide binding (GO:0000166);; Biological Process: respiratory burst involved in defense response (GO:0002679);; Molecular Function: calcium-transporting ATPase activity (GO:0005388);; Molecular Function: calmodulin binding (GO:0005516);; Molecular Function: ATP binding (GO:0005524);; Cellular Component: endoplasmic reticulum membrane (GO:0005789);; Cellular Component: Golg…	Calcium-transporting ATPase 9, plasma membrane-type GN=ACA9 OS=Arabidopsis thaliana (Mouse-ear cress) PE=2 SV=2
Pbr017444	9.18703e-05	-3.4969	down	--	--	Cellular Component: nucleus (GO:0005634);; Cellular Component: plasma membrane (GO:0005886);; Cellular Component: plasmodesma (GO:0009506);; Cellular Component: integral to membrane (GO:0016021);;	--
Pbr031319	5.62483e-06	-2.86363	down	--	--	Cellular Component: extracellular region (GO:0005576);; Cellular Component: endosome (GO:0005768);; Cellular Component: Golgi apparatus (GO:0005794);; Cellular Component: trans-Golgi network (GO:0005802);; Molecular Function: transferase activity (GO:0016740);;	--
Pbr010159	1.87889e-05	-4.6376	down	--	--	Biological Process: protein folding (GO:0006457);; Biological Process: response to heat (GO:0009408);; Biological Process: response to high light intensity (GO:0009644);; Biological Process: response to hydrogen peroxide (GO:0042542);;	--
Pbr002062	9.13553e-05	2.47735	up	[P]	Inorganic ion transport and metabolism	Biological Process: response to oxygen radical (GO:0000305);; Molecular Function: carbonate dehydratase activity (GO:0004089);; Cellular Component: extracellular region (GO:0005576);; Biological Process: one-carbon metabolic process (GO:0006730);; Biological Process: regulation of pH (GO:0006885);; Molecular Function: zinc ion binding (GO:0008270);; Molecular Function: monodehydroascorbate reduct…	Nectarin-2 (Precursor) GN=NEC3 OS=Nicotiana langsdorffii x Nicotiana sanderae (Ornamental tobacco) PE=1 SV=1
Pbr017196	0.000619757	2.24223	up	[V]	Defense mechanisms	Molecular Function: ATP binding (GO:0005524);; Cellular Component: nucleus (GO:0005634);; Cellular Component: plasma membrane (GO:0005886);; Biological Process: ATP catabolic process (GO:0006200);; Biological Process: fatty acid catabolic process (GO:0009062);; Cellular Component: plasmodesma (GO:0009506);; Cellular Component: chloroplast (GO:0009507);; Biological Process: response to wounding (G…	ABC transporter G family member 15 GN=MSA6.13 OS=Arabidopsis thaliana (Mouse-ear cress) PE=2 SV=2
Pbr017152	0.00247474	2.35367	up	[F]	Nucleotide transport and metabolism	Biological Process: RNA splicing, via endonucleolytic cleavage and ligation (GO:0000394);; Molecular Function: adenylate kinase activity (GO:0004017);; Molecular Function: protein binding (GO:0005515);; Cellular Component: nucleus (GO:0005634);; Biological Process: transcription from RNA polymerase II promoter (GO:0006366);; Biological Process: unidimensional cell growth (GO:0009826);; Molecular …	Adenylate kinase isoenzyme 6 homolog GN=AAK6 OS=Arabidopsis thaliana (Mouse-ear cress) PE=1 SV=1
Pbr018220	0.000859713	-2.23427	down	--	--	Biological Process: developmental process involved in reproduction (GO:0003006);; Molecular Function: actin binding (GO:0003779);; Cellular Component: plasma membrane (GO:0005886);; Biological Process: phosphate-containing compound metabolic process (GO:0006796);; Biological Process: pollination (GO:0009856);; Biological Process: cellular component organization (GO:0016043);; Molecular Function: …	Putative 1-phosphatidylinositol-3-phosphate 5-kinase FAB1D GN=FAB1D OS=Arabidopsis thaliana (Mouse-ear cress) PE=3 SV=1
pear_newGene_2634	0.000572954	4.06321	up	--	--	--	--
Pbr016930	0.00480384	2.04551	up	[OC]	--	Molecular Function: protein binding (GO:0005515);; Cellular Component: mitochondrion (GO:0005739);; Cellular Component: cytosol (GO:0005829);; Biological Process: glycerol ether metabolic process (GO:0006662);; Molecular Function: enzyme activator activity (GO:0008047);; Molecular Function: electron carrier activity (GO:0009055);; Cellular Component: chloroplast thylakoid (GO:0009534);; Cellular …	Thioredoxin-like 1-1, chloroplastic (Precursor) GN=At1g08570 OS=Arabidopsis thaliana (Mouse-ear cress) PE=2 SV=1
Pbr041695	4.72424e-05	-3.45146	down	--	--	Biological Process: phosphate-containing compound metabolic process (GO:0006796);; Cellular Component: chloroplast thylakoid membrane (GO:0009535);; Biological Process: chloroplast relocation (GO:0009902);; Biological Process: leaf morphogenesis (GO:0009965);; Biological Process: thylakoid membrane organization (GO:0010027);; Biological Process: carotenoid biosynthetic process (GO:0016117);; Mole…	--
pear_newGene_906	0.00378983	3.74871	up	--	--	--	--
Pbr011266	9.14324e-05	2.60584	up	--	--	Molecular Function: nucleoside transmembrane transporter activity (GO:0005337);; Cellular Component: plasma membrane (GO:0005886);; Biological Process: transport (GO:0006810);; Biological Process: purine nucleobase transport (GO:0006863);; Biological Process: pyrimidine nucleoside transport (GO:0015864);; Cellular Component: integral to membrane (GO:0016021);;	Equilibrative nucleotide transporter 3 OS=Arabidopsis thaliana (Mouse-ear cress) PE=1 SV=1
Pbr006623	0.000167111	-2.4427	down	[E]	Amino acid transport and metabolism	Molecular Function: glutamate decarboxylase activity (GO:0004351);; Molecular Function: calmodulin binding (GO:0005516);; Cellular Component: nucleus (GO:0005634);; Cellular Component: cytosol (GO:0005829);; Biological Process: glutamate metabolic process (GO:0006536);; Biological Process: protein targeting to membrane (GO:0006612);; Biological Process: lipid metabolic process (GO:0006629);; Biol…	Glutamate decarboxylase GN=GAD OS=Petunia hybrida (Petunia) PE=1 SV=1
Pbr039890	0.00293899	-3.85573	down	[I]	Lipid transport and metabolism	Biological Process: long-chain fatty acid metabolic process (GO:0001676);; Biological Process: defense response to insect (GO:0002213);; Molecular Function: long-chain fatty acid-CoA ligase activity (GO:0004467);; Cellular Component: nucleus (GO:0005634);; Cellular Component: peroxisome (GO:0005777);; Cellular Component: endoplasmic reticulum (GO:0005783);; Cellular Component: Golgi apparatus (GO…	Long chain acyl-CoA synthetase 2 GN=F13F21.14 OS=Arabidopsis thaliana (Mouse-ear cress) PE=2 SV=1
Pbr021222	1.20681e-13	-6.22192	down	[C]	Energy production and conversion	Biological Process: response to hypoxia (GO:0001666);; Molecular Function: alcohol dehydrogenase (NAD) activity (GO:0004022);; Cellular Component: cytosol (GO:0005829);; Cellular Component: plasma membrane (GO:0005886);; Molecular Function: zinc ion binding (GO:0008270);; Biological Process: response to salt stress (GO:0009651);; Biological Process: response to cadmium ion (GO:0046686);; Molecula…	Alcohol dehydrogenase GN=ADH OS=Malus domestica (Apple) PE=2 SV=1
Pbr038865	0.00219041	2.1066	up	[RTKL]	--	Biological Process: MAPK cascade (GO:0000165);; Molecular Function: MAP kinase activity (GO:0004707);; Molecular Function: ATP binding (GO:0005524);; Cellular Component: nucleus (GO:0005634);; Cellular Component: mitochondrion (GO:0005739);; Cellular Component: vacuole (GO:0005773);; Cellular Component: cytosol (GO:0005829);; Cellular Component: plasma membrane (GO:0005886);; Biological Process: …	Mitogen-activated protein kinase 9 GN=MPK9 OS=Arabidopsis thaliana (Mouse-ear cress) PE=2 SV=2
Pbr011008	1.24502e-11	-5.7722	down	--	--	--	--
Pbr015749	7.9492e-14	-6.76579	down	--	--	Molecular Function: protein binding (GO:0005515);; Cellular Component: endoplasmic reticulum (GO:0005783);; Cellular Component: cytosol (GO:0005829);; Cellular Component: plasma membrane (GO:0005886);; Biological Process: protein folding (GO:0006457);; Cellular Component: plasmodesma (GO:0009506);; Biological Process: cellular response to heat (GO:0034605);; Biological Process: cellular response …	BAG family molecular chaperone regulator 7 GN=BAG7 OS=Arabidopsis thaliana (Mouse-ear cress) PE=1 SV=1
Pbr020181	0.00873252	2.25803	up	--	--	Biological Process: polysaccharide biosynthetic process (GO:0000271);; Biological Process: polysaccharide catabolic process (GO:0000272);; Cellular Component: mitochondrial respiratory chain complex III (GO:0005750);; Cellular Component: vacuolar membrane (GO:0005774);; Cellular Component: plasma membrane (GO:0005886);; Biological Process: starch metabolic process (GO:0005982);; Biological Proces…	COBRA-like protein 4 (Precursor) GN=COBL4 OS=Arabidopsis thaliana (Mouse-ear cress) PE=2 SV=2
Pbr040484	0.00708557	-2.24538	down	--	--	Biological Process: response to stress (GO:0006950);; Biological Process: response to water deprivation (GO:0009414);; Biological Process: response to water stimulus (GO:0009415);; Biological Process: response to endogenous stimulus (GO:0009719);; Cellular Component: cell part (GO:0044464);; Biological Process: cellular response to abiotic stimulus (GO:0071214);; Biological Process: response to a…	Dehydrin DHN3 GN=DHN3 OS=Hordeum vulgare (Barley) PE=2 SV=1
Pbr042779	0.00106096	-3.31923	down	[I]	Lipid transport and metabolism	Cellular Component: nucleus (GO:0005634);; Biological Process: tricyclic triterpenoid biosynthetic process (GO:0010263);; Biological Process: tetracyclic triterpenoid biosynthetic process (GO:0010686);; Biological Process: sterol biosynthetic process (GO:0016126);; Biological Process: pentacyclic triterpenoid biosynthetic process (GO:0019745);; Molecular Function: marneral synthase activity (GO:0…	Beta-amyrin synthase GN=OSCBPY OS=Betula platyphylla (Asian white birch) PE=1 SV=1
Pbr039370	0.0085101	-3.65988	down	[J]	Translation, ribosomal structure and biogenesis	Molecular Function: nucleotide binding (GO:0000166);; Molecular Function: RNA binding (GO:0003723);; Molecular Function: protein histidine kinase activity (GO:0004673);; Molecular Function: glutamate-tRNA ligase activity (GO:0004818);; Molecular Function: receptor activity (GO:0004872);; Molecular Function: protein binding (GO:0005515);; Cellular Component: mitochondrion (GO:0005739);; Cellular C…	Glutamate--tRNA ligase, chloroplastic/mitochondrial (Precursor) GN=At5g64050 OS=Arabidopsis thaliana (Mouse-ear cress) PE=1 SV=1
Pbr013866	3.26153e-09	3.71584	up	[MG]	--	Molecular Function: RNA binding (GO:0003723);; Molecular Function: 3-beta-hydroxy-delta5-steroid dehydrogenase activity (GO:0003854);; Molecular Function: protein binding (GO:0005515);; Cellular Component: nucleus (GO:0005634);; Biological Process: RNA processing (GO:0006396);; Biological Process: steroid biosynthetic process (GO:0006694);; Biological Process: response to osmotic stress (GO:00069…	Cinnamoyl-CoA reductase 2 GN=CCR2 OS=Arabidopsis thaliana (Mouse-ear cress) PE=1 SV=1
Pbr042317	4.89032e-05	-2.58917	down	[E]	Amino acid transport and metabolism	Molecular Function: protein binding (GO:0005515);; Cellular Component: Golgi apparatus (GO:0005794);; Cellular Component: plasma membrane (GO:0005886);; Biological Process: nitrogen compound metabolic process (GO:0006807);; Biological Process: lipid transport (GO:0006869);; Biological Process: intra-Golgi vesicle-mediated transport (GO:0006891);; Biological Process: response to water deprivation …	Peptide transporter PTR5 GN=PTR5 OS=Arabidopsis thaliana (Mouse-ear cress) PE=2 SV=1
Pbr017478	0.00218065	-2.36671	down	[S]	Function unknown	Molecular Function: protein kinase activity (GO:0004672);; Molecular Function: protein binding (GO:0005515);; Cellular Component: cytoplasm (GO:0005737);; Biological Process: transport (GO:0006810);; Biological Process: defense response (GO:0006952);; Biological Process: macromolecule biosynthetic process (GO:0009059);; Biological Process: response to bacterium (GO:0009617);; Biological Process: …	LRR receptor-like serine/threonine-protein kinase GSO1 (Precursor) GN=GSO1 OS=Arabidopsis thaliana (Mouse-ear cress) PE=2 SV=1
Pbr024241	0.00753147	-2.01331	down	--	--	--	--
Pbr029467	0.000288075	2.35012	up	[J]	Translation, ribosomal structure and biogenesis	Molecular Function: translation initiation factor activity (GO:0003743);; Cellular Component: cytoplasm (GO:0005737);; Biological Process: translational initiation (GO:0006413);; Biological Process: regulation of translation (GO:0006417);;	Protein translation factor SUI1 homolog OS=Sporobolus stapfianus (Ressurection grass) PE=3 SV=1
Pbr000620	0	-7.51043	down	[S]	Function unknown	Molecular Function: catalytic activity (GO:0003824);; Cellular Component: extracellular region (GO:0005576);; Cellular Component: vacuole (GO:0005773);; Biological Process: metabolic process (GO:0008152);; Cellular Component: plant-type cell wall (GO:0009505);;	--
Pbr041997	0.00194206	-2.62059	down	[C]	Energy production and conversion	Molecular Function: retinal dehydrogenase activity (GO:0001758);; Molecular Function: 3-chloroallyl aldehyde dehydrogenase activity (GO:0004028);; Molecular Function: ATP binding (GO:0005524);; Cellular Component: cell wall (GO:0005618);; Cellular Component: mitochondrion (GO:0005739);; Cellular Component: peroxisome (GO:0005777);; Cellular Component: cytosol (GO:0005829);; Molecular Function: be…	Aldehyde dehydrogenase family 2 member C4 GN=MOB24.3 OS=Arabidopsis thaliana (Mouse-ear cress) PE=1 SV=2
Pbr026168	0	5.46589	up	--	--	--	--
Pbr019116	0.00499392	2.02379	up	[C]	Energy production and conversion	Molecular Function: malate dehydrogenase (decarboxylating) activity (GO:0004471);; Molecular Function: malate dehydrogenase (oxaloacetate-decarboxylating) (NADP+) activity (GO:0004473);; Molecular Function: ATP binding (GO:0005524);; Cellular Component: cell wall (GO:0005618);; Cellular Component: mitochondrion (GO:0005739);; Cellular Component: vacuolar membrane (GO:0005774);; Cellular Component…	NADP-dependent malic enzyme 4, chloroplastic (Precursor) GN=NADP-ME4 OS=Arabidopsis thaliana (Mouse-ear cress) PE=1 SV=1
Pbr000856	0.00107628	-4.02815	down	--	--	Biological Process: post-embryonic development (GO:0009791);; Biological Process: cellular process (GO:0009987);; Cellular Component: cell part (GO:0044464);; Biological Process: response to stimulus (GO:0050896);;	Late embryogenesis abundant protein 76 OS=Brassica napus (Rape) PE=2 SV=2
pear_newGene_3204	7.90884e-07	4.95993	up	--	--	--	--
Pbr003758	0.00158245	-2.33204	down	[R]	General function prediction only	Molecular Function: tRNA binding (GO:0000049);; Molecular Function: methionine-tRNA ligase activity (GO:0004825);; Molecular Function: ATP binding (GO:0005524);; Cellular Component: cytosol (GO:0005829);; Biological Process: methionyl-tRNA aminoacylation (GO:0006431);; Biological Process: pyrimidine ribonucleotide biosynthetic process (GO:0009220);; Cellular Component: plasmodesma (GO:0009506);; …	Probable methionine--tRNA ligase OS=Oryza sativa subsp. japonica (Rice) PE=2 SV=2
Pbr005228	9.62119e-13	-4.47163	down	--	--	--	Fruit protein pKIWI501 GN=pKIWI501 OS=Actinidia deliciosa (Kiwi) PE=2 SV=1
Pbr038760	0.0014153	2.15321	up	[R]	General function prediction only	Molecular Function: nucleotide binding (GO:0000166);; Molecular Function: protein binding (GO:0005515);; Cellular Component: nucleus (GO:0005634);; Cellular Component: cytoplasm (GO:0005737);; Biological Process: DNA metabolic process (GO:0006259);; Biological Process: protein targeting to membrane (GO:0006612);; Biological Process: anthocyanin-containing compound biosynthetic process (GO:0009718…	WD repeat-containing protein LWD1 GN=F13K23.16 OS=Arabidopsis thaliana (Mouse-ear cress) PE=2 SV=1
Pbr019911	0.00943411	1.87523	up	--	--	Cellular Component: nucleus (GO:0005634);; Cellular Component: chloroplast thylakoid membrane (GO:0009535);; Cellular Component: chloroplast thylakoid lumen (GO:0009543);;	--
Pbr000573	0.00565236	-2.64468	down	[V]	Defense mechanisms	Biological Process: polysaccharide biosynthetic process (GO:0000271);; Biological Process: response to superoxide (GO:0000303);; Molecular Function: protein binding (GO:0005515);; Molecular Function: ATP binding (GO:0005524);; Cellular Component: nucleus (GO:0005634);; Cellular Component: plasma membrane (GO:0005886);; Biological Process: nucleobase-containing compound metabolic process (GO:00061…	ABC transporter B family member 9 GN=F15J5.20 OS=Arabidopsis thaliana (Mouse-ear cress) PE=3 SV=2
pear_newGene_2172	0.000401314	4.11865	up	--	--	--	--
Pbr010602	1.42128e-06	3.12509	up	--	--	Biological Process: respiratory burst involved in defense response (GO:0002679);; Molecular Function: protein serine/threonine kinase activity (GO:0004674);; Molecular Function: ATP binding (GO:0005524);; Cellular Component: nucleus (GO:0005634);; Cellular Component: plasma membrane (GO:0005886);; Biological Process: protein phosphorylation (GO:0006468);; Biological Process: pollen-pistil interac…	Receptor-like serine/threonine-protein kinase SD1-8 (Precursor) GN=T6K22.110 OS=Arabidopsis thaliana (Mouse-ear cress) PE=1 SV=1
Pbr040343	0.000823702	4.00556	up	--	--	Biological Process: defense response (GO:0006952);; Biological Process: response to biotic stimulus (GO:0009607);;	Major allergen Mal d 1 OS=Malus domestica (Apple) PE=1 SV=3
Pbr026488	0.000355546	-3.07098	down	--	--	--	--
Pbr042683	4.43019e-10	3.70726	up	[R]	General function prediction only	Molecular Function: calmodulin binding (GO:0005516);; Cellular Component: nucleus (GO:0005634);; Cellular Component: mitochondrion (GO:0005739);; Cellular Component: plasma membrane (GO:0005886);; Biological Process: iron ion transport (GO:0006826);; Molecular Function: quercetin 2,3-dioxygenase activity (GO:0008127);; Cellular Component: plastid (GO:0009536);; Biological Process: response to abs…	Pirin-like protein OS=Solanum lycopersicum (Tomato) PE=2 SV=1
Pbr012098	4.10065e-09	3.76487	up	--	--	Cellular Component: vacuole (GO:0005773);; Cellular Component: plasma membrane (GO:0005886);; Biological Process: response to oxidative stress (GO:0006979);; Biological Process: negative regulation of cell proliferation (GO:0008285);; Biological Process: pollen sperm cell differentiation (GO:0048235);;	Protein PLANT CADMIUM RESISTANCE 2 GN=PCR2 OS=Arabidopsis thaliana (Mouse-ear cress) PE=1 SV=1
Pbr009332	0.000521674	-2.76764	down	[S]	Function unknown	Molecular Function: nucleotide binding (GO:0000166);; Biological Process: defense response (GO:0006952);; Biological Process: cellular biosynthetic process (GO:0044249);; Biological Process: response to other organism (GO:0051707);;	Probable disease resistance protein At5g66900 GN=At5g66900 OS=Arabidopsis thaliana (Mouse-ear cress) PE=3 SV=1
Pbr011395	0.00649547	-2.06592	down	--	--	Cellular Component: membrane (GO:0016020);; Molecular Function: transferase activity (GO:0016740);; Biological Process: cell wall biogenesis (GO:0042546);; Cellular Component: intracellular membrane-bounded organelle (GO:0043231);; Cellular Component: cytoplasmic part (GO:0044444);;	Probable glycosyltransferase At5g03795 GN=At5g03795 OS=Arabidopsis thaliana (Mouse-ear cress) PE=3 SV=2
pear_newGene_322	7.68729e-10	3.74799	up	--	--	--	Sulfated surface glycoprotein 185 (Precursor) OS=Volvox carteri (Green alga) PE=1 SV=1
pear_newGene_3693	0.000401314	4.11865	up	--	--	--	--
pear_newGene_2796	0.000590663	-2.71012	down	--	--	Molecular Function: catalytic activity (GO:0003824);; Biological Process: anthocyanin-containing compound biosynthetic process (GO:0009718);; Biological Process: cellular metabolic process (GO:0044237);; Molecular Function: dihydrokaempferol 4-reductase activity (GO:0045552);; Molecular Function: coenzyme binding (GO:0050662);; Biological Process: oxidation-reduction process (GO:0055114);;	Dihydroflavonol-4-reductase GN=A OS=Dianthus caryophyllus (Carnation) PE=2 SV=1
pear_newGene_3468	1.52012e-09	3.77371	up	--	--	Molecular Function: RNA binding (GO:0003723);; Molecular Function: RNA-directed DNA polymerase activity (GO:0003964);; Biological Process: RNA-dependent DNA replication (GO:0006278);;	--
Pbr001382	5.9641e-08	-3.31883	down	--	--	--	--
pear_newGene_1442	1.81188e-13	4.52598	up	--	--	Biological Process: polysaccharide catabolic process (GO:0000272);; Molecular Function: lysozyme activity (GO:0003796);; Molecular Function: chitinase activity (GO:0004568);; Cellular Component: extracellular space (GO:0005615);; Cellular Component: vacuole (GO:0005773);; Biological Process: chitin catabolic process (GO:0006032);; Biological Process: defense response to fungus (GO:0050832);;	Acidic endochitinase SE2 (Precursor) GN=SE2 OS=Beta vulgaris (Sugar beet) PE=1 SV=1
Pbr003375	1.58607e-07	-3.21601	down	--	--	Cellular Component: cell wall (GO:0005618);; Cellular Component: nuclear pore (GO:0005643);; Cellular Component: cytosol (GO:0005829);; Biological Process: carbohydrate metabolic process (GO:0005975);; Biological Process: cellular protein modification process (GO:0006464);; Biological Process: intracellular protein transport (GO:0006886);; Molecular Function: protein transporter activity (GO:0008…	Transportin-1 GN=TRN1 OS=Arabidopsis thaliana (Mouse-ear cress) PE=1 SV=1
Pbr036631	0	-7.73784	down	[S]	Function unknown	Biological Process: maltose biosynthetic process (GO:0000024);; Biological Process: MAPK cascade (GO:0000165);; Biological Process: polysaccharide biosynthetic process (GO:0000271);; Biological Process: response to molecule of bacterial origin (GO:0002237);; Molecular Function: protein serine/threonine kinase activity (GO:0004674);; Molecular Function: MAP kinase activity (GO:0004707);; Molecular…	Leucine-rich repeat receptor-like protein kinase PXL1 (Precursor) GN=PXL1 OS=Arabidopsis thaliana (Mouse-ear cress) PE=2 SV=1
Pbr033077	0.00215677	-2.8012	down	--	--	Molecular Function: RNA binding (GO:0003723);; Molecular Function: protein binding (GO:0005515);; Cellular Component: nucleus (GO:0005634);; Biological Process: nucleocytoplasmic transport (GO:0006913);; Biological Process: response to stress (GO:0006950);; Cellular Component: plasmodesma (GO:0009506);; Biological Process: abscisic acid mediated signaling pathway (GO:0009738);; Biological Process…	Ninja-family protein AFP3 GN=AFP3 OS=Arabidopsis thaliana (Mouse-ear cress) PE=1 SV=1
Pbr015395	0.000572954	4.06321	up	--	--	Cellular Component: nucleus (GO:0005634);;	--
pear_newGene_1264	0.00243965	2.99412	up	--	--	--	--
pear_newGene_650	0.000572954	4.06321	up	--	--	--	--
Pbr012263	1.5091e-11	-4.32605	down	--	--	Molecular Function: protein binding (GO:0005515);; Cellular Component: cytosol (GO:0005829);; Biological Process: transport (GO:0006810);; Cellular Component: chloroplast (GO:0009507);; Biological Process: response to abiotic stimulus (GO:0009628);; Biological Process: trichome differentiation (GO:0010026);; Biological Process: regulation of epidermal cell division (GO:0010482);; Biological Proce…	GEM-like protein 4 GN=At5g08350 OS=Arabidopsis thaliana (Mouse-ear cress) PE=2 SV=1
Pbr036192	0.000187774	-2.45239	down	--	--	Biological Process: chromatin silencing (GO:0006342);; Biological Process: flower development (GO:0009908);; Biological Process: histone modification (GO:0016570);; Molecular Function: U1 snRNA binding (GO:0030619);; Molecular Function: U2 snRNA binding (GO:0030620);;	--
Pbr014678	0	-6.76038	down	--	--	Cellular Component: plasma membrane (GO:0005886);;	Alpha/beta-gliadin clone PW1215 (Precursor) OS=Triticum aestivum (Wheat) PE=3 SV=1
Pbr001902	1.15808e-10	3.86866	up	[E]	Amino acid transport and metabolism	Molecular Function: L-alanine:2-oxoglutarate aminotransferase activity (GO:0004021);; Molecular Function: L-tyrosine:2-oxoglutarate aminotransferase activity (GO:0004838);; Cellular Component: nucleus (GO:0005634);; Cellular Component: cytoplasm (GO:0005737);; Biological Process: shade avoidance (GO:0009641);; Biological Process: indoleacetic acid biosynthetic process (GO:0009684);; Biological Pr…	Tryptophan aminotransferase-related protein 2 GN=TAR2 OS=Arabidopsis thaliana (Mouse-ear cress) PE=2 SV=1
Pbr041550	0.00133881	-3.10485	down	--	--	Cellular Component: cytoplasm (GO:0005737);; Biological Process: flavonoid biosynthetic process (GO:0009813);; Biological Process: response to nitrate (GO:0010167);; Biological Process: suberin biosynthetic process (GO:0010345);; Biological Process: nitrate transport (GO:0015706);; Molecular Function: N-acyltransferase activity (GO:0016410);; Molecular Function: O-acetyltransferase activity (GO:0…	Omega-hydroxypalmitate O-feruloyl transferase GN=MEE6.11 OS=Arabidopsis thaliana (Mouse-ear cress) PE=1 SV=1
Pbr000758	0.000416105	-4.18214	down	--	--	Molecular Function: protein binding (GO:0005515);; Cellular Component: plasma membrane (GO:0005886);; Biological Process: polyamine catabolic process (GO:0006598);; Biological Process: phenylpropanoid metabolic process (GO:0009698);; Biological Process: cysteine biosynthetic process (GO:0019344);; Cellular Component: anchored to membrane (GO:0031225);; Biological Process: cellular modified amino …	Arabinogalactan peptide 14 (Precursor) GN=AGP14 OS=Arabidopsis thaliana (Mouse-ear cress) PE=1 SV=1
pear_newGene_1008	0.00416116	-3.79336	down	--	--	Molecular Function: phosphoprotein phosphatase activity (GO:0004721);; Molecular Function: protein binding (GO:0005515);; Molecular Function: ATP binding (GO:0005524);; Cellular Component: mitochondrion (GO:0005739);; Biological Process: defense response (GO:0006952);; Biological Process: signal transduction (GO:0007165);; Cellular Component: plasmodesma (GO:0009506);; Biological Process: respons…	TMV resistance protein N GN=N OS=Nicotiana glutinosa (Tobacco) PE=1 SV=1
Pbr019215	1.15224e-07	-3.48521	down	--	--	Molecular Function: calcium ion binding (GO:0005509);; Cellular Component: nucleus (GO:0005634);; Biological Process: response to cold (GO:0009409);;	Uncharacterized calcium-binding protein At1g02270 GN=At1g02270 OS=Arabidopsis thaliana (Mouse-ear cress) PE=2 SV=2
Pbr034736	8.5885e-07	3.0016	up	--	--	Cellular Component: nucleus (GO:0005634);; Molecular Function: oxidoreductase activity (GO:0016491);; Biological Process: oxidation-reduction process (GO:0055114);;	Clavaminate synthase-like protein At3g21360 GN=At3g21360 OS=Arabidopsis thaliana (Mouse-ear cress) PE=1 SV=1
Pbr042272	6.28233e-05	-3.54877	down	--	--	--	--
Pbr038112	5.89865e-05	2.52971	up	--	--	--	F-box protein SKIP23 GN=SKIP23 OS=Arabidopsis thaliana (Mouse-ear cress) PE=1 SV=1
Pbr036225	1.64591e-12	4.51761	up	--	--	Molecular Function: binding (GO:0005488);; Cellular Component: cell wall (GO:0005618);; Biological Process: rRNA processing (GO:0006364);; Cellular Component: photosystem II (GO:0009523);; Cellular Component: chloroplast stromal thylakoid (GO:0009533);; Cellular Component: chloroplast thylakoid membrane (GO:0009535);; Biological Process: plastid organization (GO:0009657);; Biological Process: pho…	Photosystem II protein psbY-2, chloroplastic (Precursor) GN=PSBY OS=Spinacia oleracea (Spinach) PE=1 SV=2
Pbr030114	6.48509e-08	-5.35119	down	--	--	Molecular Function: protein binding (GO:0005515);; Cellular Component: vacuole (GO:0005773);; Cellular Component: plasma membrane (GO:0005886);; Cellular Component: plasmodesma (GO:0009506);; Molecular Function: galacturonate binding (GO:0048032);;	Uncharacterized protein At3g61260 GN=At3g61260 OS=Arabidopsis thaliana (Mouse-ear cress) PE=1 SV=1
Pbr020491	1.72867e-09	-3.69277	down	[S]	Function unknown	Biological Process: developmental process involved in reproduction (GO:0003006);; Molecular Function: protein kinase activity (GO:0004672);; Molecular Function: binding (GO:0005488);; Biological Process: cellular aromatic compound metabolic process (GO:0006725);; Biological Process: ion transport (GO:0006811);; Biological Process: metabolic process (GO:0008152);; Biological Process: detection of …	LRR receptor-like serine/threonine-protein kinase FLS2 (Precursor) GN=FLS2 OS=Arabidopsis thaliana (Mouse-ear cress) PE=1 SV=1
Pbr023307	0.00202876	2.2329	up	--	--	Molecular Function: ACP phosphopantetheine attachment site binding involved in fatty acid biosynthetic process (GO:0000036);; Molecular Function: oleoyl-[acyl-carrier-protein] hydrolase activity (GO:0004320);; Biological Process: fatty acid biosynthetic process (GO:0006633);; Cellular Component: chloroplast (GO:0009507);; Molecular Function: myristoyl-[acyl-carrier-protein] hydrolase activity (GO…	Oleoyl-acyl carrier protein thioesterase 1, chloroplastic (Precursor) GN=MJL12.5 OS=Arabidopsis thaliana (Mouse-ear cress) PE=1 SV=1
pear_newGene_3736	0.000162084	-2.71051	down	--	--	Molecular Function: protein binding (GO:0005515);; Biological Process: defense response (GO:0006952);; Cellular Component: intracellular membrane-bounded organelle (GO:0043231);; Cellular Component: cytoplasmic part (GO:0044444);;	TMV resistance protein N GN=N OS=Nicotiana glutinosa (Tobacco) PE=1 SV=1
Pbr025965	0.00293899	-3.85573	down	[S]	Function unknown	Biological Process: maltose metabolic process (GO:0000023);; Biological Process: activation of MAPKK activity (GO:0000186);; Biological Process: polysaccharide biosynthetic process (GO:0000271);; Biological Process: response to molecule of bacterial origin (GO:0002237);; Biological Process: regionalization (GO:0003002);; Molecular Function: protein kinase activity (GO:0004672);; Molecular Functio…	Receptor-like protein kinase HSL1 (Precursor) GN=HSL1 OS=Arabidopsis thaliana (Mouse-ear cress) PE=2 SV=1
Pbr013822	0.000227014	-4.27637	down	--	--	Cellular Component: mitochondrion (GO:0005739);; Biological Process: post-embryonic development (GO:0009791);; Biological Process: reproductive structure development (GO:0048608);;	Pentatricopeptide repeat-containing protein At1g06710, mitochondrial (Precursor) GN=At1g06710 OS=Arabidopsis thaliana (Mouse-ear cress) PE=2 SV=1
Pbr035528	1.08962e-06	-5.01092	down	[S]	Function unknown	Molecular Function: protein binding (GO:0005515);; Biological Process: defense response (GO:0006952);; Cellular Component: plasmodesma (GO:0009506);; Cellular Component: chloroplast (GO:0009507);; Cellular Component: intracellular organelle part (GO:0044446);;	TMV resistance protein N GN=N OS=Nicotiana glutinosa (Tobacco) PE=1 SV=1
pear_newGene_3950	0.00378983	3.74871	up	--	--	--	--
Pbr016216	0.00142425	-2.18092	down	--	--	--	Protein E6 GN=E6 OS=Gossypium hirsutum (Upland cotton) PE=2 SV=1
Pbr037588	0.000200836	4.22352	up	--	--	--	--
pear_newGene_1251	1.70438e-08	-4.18776	down	--	--	Molecular Function: protein binding (GO:0005515);; Biological Process: cellular process (GO:0009987);; Biological Process: innate immune response (GO:0045087);;	Putative disease resistance protein RGA3 GN=RGA3 OS=Solanum bulbocastanum (Wild potato) PE=2 SV=2
Pbr016501	7.74762e-07	2.99339	up	[I]	Lipid transport and metabolism	Biological Process: unsaturated fatty acid biosynthetic process (GO:0006636);; Biological Process: phosphatidylglycerol biosynthetic process (GO:0006655);; Biological Process: defense response (GO:0006952);; Biological Process: metabolic process (GO:0008152);; Molecular Function: long-chain fatty acid [acyl-carrier-protein] ligase activity (GO:0008922);; Cellular Component: chloroplast envelope (…	Probable acyl-activating enzyme 16, chloroplastic (Precursor) GN=AAE16 OS=Arabidopsis thaliana (Mouse-ear cress) PE=2 SV=1
Pbr041489	0.00866314	-2.29885	down	--	--	Biological Process: transition metal ion transport (GO:0000041);; Cellular Component: cytosol (GO:0005829);; Biological Process: anion transport (GO:0006820);; Biological Process: metabolic process (GO:0008152);; Molecular Function: abscisic acid glucosyltransferase activity (GO:0010294);; Cellular Component: membrane (GO:0016020);; Molecular Function: transferase activity, transferring glycosyl …	UDP-glycosyltransferase 91C1 GN=UGT91C1 OS=Arabidopsis thaliana (Mouse-ear cress) PE=2 SV=1
Pbr003629	0.000129921	-3.21154	down	[HI]	--	Molecular Function: 1-deoxy-D-xylulose-5-phosphate synthase activity (GO:0008661);; Biological Process: thiamine biosynthetic process (GO:0009228);; Cellular Component: plastid (GO:0009536);; Cellular Component: chloroplast stroma (GO:0009570);; Biological Process: chlorophyll biosynthetic process (GO:0015995);; Biological Process: terpenoid biosynthetic process (GO:0016114);; Molecular Function:…	Probable 1-deoxy-D-xylulose-5-phosphate synthase 2, chloroplastic (Precursor) OS=Oryza sativa subsp. japonica (Rice) PE=2 SV=1
pear_newGene_1382	0.00756433	-3.24623	down	--	--	Cellular Component: mediator complex (GO:0016592);;	Mediator of RNA polymerase II transcription subunit 9 GN=T7N22.3 OS=Arabidopsis thaliana (Mouse-ear cress) PE=1 SV=1
Pbr030047	0.000136296	2.42433	up	--	--	Cellular Component: nucleus (GO:0005634);; Molecular Function: ligase activity (GO:0016874);;	F-box/FBD/LRR-repeat protein At1g13570 GN=At1g13570 OS=Arabidopsis thaliana (Mouse-ear cress) PE=2 SV=1
Pbr035635	1.07665e-10	3.83586	up	[O]	Posttranslational modification, protein turnover, chaperones	Biological Process: metabolic process (GO:0008152);; Molecular Function: amino acid binding (GO:0016597);;	Unknown protein DS12 from 2D-PAGE of leaf, chloroplastic (Precursor) OS=Oryza sativa subsp. japonica (Rice) PE=2 SV=2
Pbr002157	0	-8.7599	down	--	--	--	--
Pbr001647	0.000253917	2.43878	up	--	--	--	--
Pbr001939	1.06103e-11	-4.28662	down	--	--	Biological Process: DNA metabolic process (GO:0006259);; Biological Process: meiosis (GO:0007126);; Molecular Function: transferase activity (GO:0016740);; Biological Process: regulation of cellular process (GO:0050794);; Biological Process: response to stimulus (GO:0050896);; Biological Process: chromosome organization (GO:0051276);;	Serine/threonine-protein kinase ATM GN=ATM OS=Arabidopsis thaliana (Mouse-ear cress) PE=2 SV=1
Pbr028827	1.35381e-12	6.34957	up	--	--	--	--
Pbr034593	5.98375e-05	3.96766	up	[P]	Inorganic ion transport and metabolism	Biological Process: transition metal ion transport (GO:0000041);; Cellular Component: plasma membrane (GO:0005886);; Biological Process: oligopeptide transport (GO:0006857);; Molecular Function: secondary active sulfate transmembrane transporter activity (GO:0008271);; Biological Process: sulfate transport (GO:0008272);; Cellular Component: plasmodesma (GO:0009506);; Cellular Component: chloropla…	Probable sulfate transporter 3.4 GN=SULTR3;4 OS=Arabidopsis thaliana (Mouse-ear cress) PE=2 SV=1
Pbr000534	1.91783e-07	-3.85211	down	[L]	Replication, recombination and repair	Molecular Function: DNA binding (GO:0003677);; Molecular Function: DNA-directed DNA polymerase activity (GO:0003887);; Molecular Function: ATP binding (GO:0005524);; Cellular Component: nucleus (GO:0005634);; Cellular Component: plasma membrane (GO:0005886);; Biological Process: DNA replication (GO:0006260);; Cellular Component: DNA polymerase III complex (GO:0009360);; Biological Process: anatom…	Protein STICHEL-like 3 GN=At4g18820 OS=Arabidopsis thaliana (Mouse-ear cress) PE=3 SV=1
Pbr015547	0.00571271	-2.56557	down	--	--	Biological Process: maltose biosynthetic process (GO:0000024);; Molecular Function: signal transducer activity (GO:0004871);; Molecular Function: protein binding (GO:0005515);; Biological Process: starch catabolic process (GO:0005983);; Biological Process: cellular protein modification process (GO:0006464);; Biological Process: organelle organization (GO:0006996);; Biological Process: pattern spe…	Leucine-rich repeat extensin-like protein 6 (Precursor) GN=LRX6 OS=Arabidopsis thaliana (Mouse-ear cress) PE=2 SV=1
Pbr033651	5.62217e-13	-4.48414	down	--	--	Cellular Component: endoplasmic reticulum (GO:0005783);; Cellular Component: cytosol (GO:0005829);; Biological Process: virus induced gene silencing (GO:0009616);; Biological Process: wax biosynthetic process (GO:0010025);; Biological Process: vegetative phase change (GO:0010050);; Biological Process: production of ta-siRNAs involved in RNA interference (GO:0010267);; Molecular Function: hydrolas…	Protein SUPPRESSOR OF GENE SILENCING 3 GN=SGS3 OS=Solanum lycopersicum (Tomato) PE=1 SV=1
Pbr007822	2.25164e-08	-4.98642	down	--	--	Cellular Component: cytoplasm (GO:0005737);; Cellular Component: plasma membrane (GO:0005886);; Cellular Component: chloroplast (GO:0009507);; Cellular Component: secondary cell wall (GO:0009531);; Biological Process: plant-type cell wall organization (GO:0009664);; Biological Process: auxin polar transport (GO:0009926);; Biological Process: xylem development (GO:0010089);; Biological Process: re…	Rho GTPase-activating protein 3 GN=ROPGAP3 OS=Arabidopsis thaliana (Mouse-ear cress) PE=2 SV=1
Pbr042289	9.27016e-05	-2.52261	down	[R]	General function prediction only	Cellular Component: vacuole (GO:0005773);; Cellular Component: plasma membrane (GO:0005886);; Biological Process: response to auxin stimulus (GO:0009733);; Molecular Function: FMN binding (GO:0010181);; Molecular Function: oxidoreductase activity, acting on NADH or NADPH, quinone or similar compound as acceptor (GO:0016655);; Biological Process: negative regulation of transcription, DNA-dependent…	--
Pbr028976	3.34169e-11	-6.17118	down	[G]	Carbohydrate transport and metabolism	Cellular Component: protein storage vacuole (GO:0000326);; Cellular Component: cell wall (GO:0005618);; Cellular Component: endoplasmic reticulum (GO:0005783);; Cellular Component: plasma membrane (GO:0005886);; Biological Process: glycolysis (GO:0006096);; Biological Process: polyamine catabolic process (GO:0006598);; Biological Process: calcium ion transport (GO:0006816);; Biological Process: i…	Aquaporin TIP1-3 GN=TIP1-3 OS=Arabidopsis thaliana (Mouse-ear cress) PE=1 SV=1
Pbr028610	0.000743256	-2.25125	down	[G]	Carbohydrate transport and metabolism	Molecular Function: 6-phosphofructokinase activity (GO:0003872);; Molecular Function: ATP binding (GO:0005524);; Cellular Component: plasma membrane (GO:0005886);; Cellular Component: 6-phosphofructokinase complex (GO:0005945);; Biological Process: fructose 6-phosphate metabolic process (GO:0006002);; Biological Process: gluconeogenesis (GO:0006094);; Biological Process: glycolysis (GO:0006096);;…	6-phosphofructokinase 7 GN=PFK7 OS=Arabidopsis thaliana (Mouse-ear cress) PE=1 SV=1
Pbr013033	9.40159e-08	-4.53872	down	--	--	Cellular Component: mitochondrion (GO:0005739);; Cellular Component: cytosol (GO:0005829);; Biological Process: postreplication repair (GO:0006301);; Biological Process: calcium ion transport (GO:0006816);; Biological Process: water transport (GO:0006833);; Biological Process: response to heat (GO:0009408);; Biological Process: response to cold (GO:0009409);; Biological Process: response to salt …	BAG family molecular chaperone regulator 4 GN=BAG4 OS=Arabidopsis thaliana (Mouse-ear cress) PE=1 SV=1
Pbr015136	0	-6.00187	down	--	--	Cellular Component: nucleus (GO:0005634);; Cellular Component: plasma membrane (GO:0005886);;	Uncharacterized protein At1g76660 GN=At1g76660 OS=Arabidopsis thaliana (Mouse-ear cress) PE=1 SV=1
Pbr006697	0	-5.76751	down	--	--	Molecular Function: aspartic-type endopeptidase activity (GO:0004190);; Cellular Component: extracellular region (GO:0005576);; Cellular Component: vacuole (GO:0005773);; Cellular Component: cytosol (GO:0005829);; Biological Process: glycolysis (GO:0006096);; Biological Process: proteolysis (GO:0006508);; Biological Process: protein targeting to vacuole (GO:0006623);; Biological Process: lipid me…	Aspartic proteinase (Precursor) GN=OJ1127_B08.13 OS=Oryza sativa subsp. japonica (Rice) PE=2 SV=2
Pbr012180	0.00307391	-3.40591	down	--	--	--	Protein XRI1 GN=XRI1 OS=Arabidopsis thaliana (Mouse-ear cress) PE=1 SV=2
Pbr003341	0.00851854	-2.67118	down	--	--	Cellular Component: extracellular region (GO:0005576);; Cellular Component: cell wall (GO:0005618);; Biological Process: polyamine catabolic process (GO:0006598);; Cellular Component: chloroplast (GO:0009507);; Biological Process: systemic acquired resistance (GO:0009627);; Biological Process: lignan biosynthetic process (GO:0009807);; Biological Process: actin filament-based movement (GO:0030048…	Dirigent protein 20 (Precursor) GN=DIR20 OS=Arabidopsis thaliana (Mouse-ear cress) PE=2 SV=1
Pbr013538	5.26557e-05	2.73398	up	[O]	Posttranslational modification, protein turnover, chaperones	Molecular Function: binding (GO:0005488);; Molecular Function: ATP binding (GO:0005524);; Biological Process: nucleobase-containing compound metabolic process (GO:0006139);; Biological Process: proteolysis (GO:0006508);; Biological Process: biosynthetic process (GO:0009058);; Biological Process: response to light stimulus (GO:0009416);; Cellular Component: thylakoid (GO:0009579);; Cellular Compon…	Leucine-rich repeat extensin-like protein 5 (Precursor) GN=LRX5 OS=Arabidopsis thaliana (Mouse-ear cress) PE=2 SV=2
Pbr040466	0.000153167	2.6779	up	[GEPR]	--	Molecular Function: sugar:hydrogen symporter activity (GO:0005351);; Molecular Function: galactose transmembrane transporter activity (GO:0005354);; Molecular Function: glucose transmembrane transporter activity (GO:0005355);; Molecular Function: myo-inositol transmembrane transporter activity (GO:0005365);; Cellular Component: vacuolar membrane (GO:0005774);; Cellular Component: plasma membrane …	Putative polyol transporter 1 GN=PLT1 OS=Arabidopsis thaliana (Mouse-ear cress) PE=3 SV=1
Pbr009069	8.37919e-07	-3.04167	down	--	--	Biological Process: polysaccharide biosynthetic process (GO:0000271);; Molecular Function: acid phosphatase activity (GO:0003993);; Cellular Component: nucleus (GO:0005634);; Cellular Component: mitochondrion (GO:0005739);; Cellular Component: endosome (GO:0005768);; Cellular Component: Golgi apparatus (GO:0005794);; Cellular Component: trans-Golgi network (GO:0005802);; Biological Process: regul…	Auxin-induced protein AUX28 GN=AUX28 OS=Glycine max (Soybean) PE=2 SV=1
pear_newGene_621	1.16785e-07	5.18438	up	--	--	--	--
Pbr006639	0.00516678	2.57439	up	--	--	Cellular Component: cytosol (GO:0005829);; Biological Process: multicellular organismal development (GO:0007275);; Biological Process: lipid biosynthetic process (GO:0008610);; Biological Process: anthocyanin-containing compound biosynthetic process (GO:0009718);; Molecular Function: acetyltransferase activity (GO:0016407);; Molecular Function: N-acyltransferase activity (GO:0016410);; Biological…	Phenolic glucoside malonyltransferase 1 GN=PMAT1 OS=Arabidopsis thaliana (Mouse-ear cress) PE=1 SV=1
Pbr003979	0.00430205	-2.01361	down	[J]	Translation, ribosomal structure and biogenesis	Molecular Function: amidase activity (GO:0004040);; Molecular Function: protein binding (GO:0005515);; Cellular Component: mitochondrion (GO:0005739);; Cellular Component: cytosol (GO:0005829);; Biological Process: protein targeting to mitochondrion (GO:0006626);; Biological Process: amino acid transport (GO:0006865);; Biological Process: nucleotide biosynthetic process (GO:0009165);; Biological …	Amidase 1 GN=F7G19.15 OS=Arabidopsis thaliana (Mouse-ear cress) PE=1 SV=1
Pbr015655	0	7.65446	up	--	--	Molecular Function: extracellular ligand-gated ion channel activity (GO:0005230);; Biological Process: transport (GO:0006810);; Cellular Component: membrane (GO:0016020);;	--
pear_newGene_2626	4.26765e-06	-4.36419	down	--	--	Cellular Component: nucleus (GO:0005634);; Biological Process: defense response (GO:0006952);;	Probable disease resistance protein At5g66900 GN=At5g66900 OS=Arabidopsis thaliana (Mouse-ear cress) PE=3 SV=1
Pbr029765	5.79922e-06	2.8224	up	[S]	Function unknown	Molecular Function: binding (GO:0005488);; Biological Process: defense response (GO:0006952);;	Putative disease resistance RPP13-like protein 1 GN=RPPL1 OS=Arabidopsis thaliana (Mouse-ear cress) PE=3 SV=1
Pbr011976	1.11022e-16	6.10839	up	[G]	Carbohydrate transport and metabolism	Cellular Component: vacuolar membrane (GO:0005774);; Biological Process: carbohydrate metabolic process (GO:0005975);; Molecular Function: beta-glucosidase activity (GO:0008422);; Molecular Function: xylan 1,4-beta-xylosidase activity (GO:0009044);; Cellular Component: plant-type cell wall (GO:0009505);; Biological Process: seed coat development (GO:0010214);; Biological Process: arabinan catabol…	Beta-D-xylosidase 1 (Precursor) GN=K7J8.3 OS=Arabidopsis thaliana (Mouse-ear cress) PE=1 SV=1
Pbr029324	1.22236e-13	-6.7246	down	[S]	Function unknown	Molecular Function: binding (GO:0005488);; Cellular Component: mitochondrion (GO:0005739);; Biological Process: response to ozone (GO:0010193);;	TMV resistance protein N GN=N OS=Nicotiana glutinosa (Tobacco) PE=1 SV=1
Pbr035815	0.00208941	-3.91552	down	--	--	Biological Process: defense response to nematode (GO:0002215);; Molecular Function: peroxidase activity (GO:0004601);; Cellular Component: extracellular region (GO:0005576);; Cellular Component: vacuolar membrane (GO:0005774);; Cellular Component: Golgi apparatus (GO:0005794);; Cellular Component: cytosol (GO:0005829);; Cellular Component: plasma membrane (GO:0005886);; Biological Process: respon…	Peroxidase 53 (Precursor) GN=MPH15.8 OS=Arabidopsis thaliana (Mouse-ear cress) PE=1 SV=1
Pbr036392	0.00424712	-2.45337	down	--	--	--	--
pear_newGene_4257	2.04853e-08	-3.83514	down	[S]	Function unknown	Molecular Function: protein binding (GO:0005515);; Cellular Component: mitochondrion (GO:0005739);; Biological Process: ion transport (GO:0006811);; Biological Process: defense response (GO:0006952);; Cellular Component: plasmodesma (GO:0009506);; Biological Process: response to ozone (GO:0010193);; Biological Process: cellular response to stimulus (GO:0051716);;	TMV resistance protein N GN=N OS=Nicotiana glutinosa (Tobacco) PE=1 SV=1
Pbr040351	3.70827e-08	3.37036	up	--	--	Biological Process: defense response (GO:0006952);; Biological Process: response to biotic stimulus (GO:0009607);;	Major allergen Mal d 1 OS=Malus domestica (Apple) PE=1 SV=3
Pbr018115	0.000353069	2.80533	up	[Q]	Secondary metabolites biosynthesis, transport and catabolism	Biological Process: polysaccharide biosynthetic process (GO:0000271);; Molecular Function: copper ion binding (GO:0005507);; Cellular Component: vacuolar membrane (GO:0005774);; Cellular Component: cytosol (GO:0005829);; Molecular Function: L-ascorbate oxidase activity (GO:0008447);; Biological Process: nucleotide biosynthetic process (GO:0009165);; Cellular Component: plant-type cell wall (GO:00…	L-ascorbate oxidase homolog (Precursor) GN=Bp10 OS=Brassica napus (Rape) PE=2 SV=1
pear_newGene_1653	0.00364701	2.70751	up	--	--	Cellular Component: nucleus (GO:0005634);; Biological Process: ribosome biogenesis (GO:0042254);;	Ribosome biogenesis regulatory protein homolog GN=At2g37990 OS=Arabidopsis thaliana (Mouse-ear cress) PE=2 SV=2
Pbr037440	0.00126189	2.25876	up	--	--	Cellular Component: chloroplast (GO:0009507);; Biological Process: response to salicylic acid stimulus (GO:0009751);;	--
Pbr033539	7.47326e-05	2.62991	up	--	--	Molecular Function: structural constituent of cell wall (GO:0005199);; Cellular Component: extracellular region (GO:0005576);; Cellular Component: cytosol (GO:0005829);; Biological Process: syncytium formation (GO:0006949);; Cellular Component: plant-type cell wall (GO:0009505);; Cellular Component: plasmodesma (GO:0009506);; Cellular Component: chloroplast (GO:0009507);; Biological Process: plan…	Expansin-A4 (Precursor) GN=F17A14.7 OS=Arabidopsis thaliana (Mouse-ear cress) PE=1 SV=1
pear_newGene_4498	2.14394e-05	4.5401	up	--	--	Molecular Function: RNA-directed DNA polymerase activity (GO:0003964);; Molecular Function: binding (GO:0005488);; Molecular Function: transferase activity (GO:0016740);; Molecular Function: hydrolase activity (GO:0016787);; Biological Process: macromolecule metabolic process (GO:0043170);; Biological Process: primary metabolic process (GO:0044238);;	Endonuclease OS=Nicotiana tabacum (Common tobacco) PE=2 SV=1
pear_newGene_3589	0.00173998	3.88284	up	[J]	Translation, ribosomal structure and biogenesis	--	Protein ycf2 GN=ycf2-B OS=Oenothera argillicola (Appalachian evening primrose) PE=3 SV=1
Pbr027183	0.000670151	-2.28144	down	--	--	Biological Process: multicellular organismal development (GO:0007275);; Biological Process: response to hormone stimulus (GO:0009725);; Biological Process: response to carbohydrate stimulus (GO:0009743);; Biological Process: dephosphorylation (GO:0016311);; Biological Process: organophosphate metabolic process (GO:0019637);; Molecular Function: 2-alkenal reductase [NAD(P)] activity (GO:0032440);;…	Type I inositol 1,4,5-trisphosphate 5-phosphatase 1 GN=F12G12.6 OS=Arabidopsis thaliana (Mouse-ear cress) PE=1 SV=2
Pbr032169	3.20167e-05	3.07227	up	[IQR]	--	Molecular Function: 3-oxoacyl-[acyl-carrier-protein] reductase (NADPH) activity (GO:0004316);; Molecular Function: copper ion binding (GO:0005507);; Cellular Component: cytosol (GO:0005829);; Biological Process: proline biosynthetic process (GO:0006561);; Biological Process: response to heat (GO:0009408);; Biological Process: response to water deprivation (GO:0009414);; Biological Process: respon…	Momilactone A synthase OS=Oryza sativa subsp. japonica (Rice) PE=2 SV=1
Pbr024734	0.00208941	-3.91552	down	--	--	Molecular Function: nucleotide binding (GO:0000166);; Molecular Function: protein binding (GO:0005515);; Cellular Component: mitochondrion (GO:0005739);; Cellular Component: vacuolar membrane (GO:0005774);; Biological Process: defense response (GO:0006952);; Biological Process: signal transduction (GO:0007165);; Biological Process: plant-type hypersensitive response (GO:0009626);; Biological Proc…	TMV resistance protein N GN=N OS=Nicotiana glutinosa (Tobacco) PE=1 SV=1
Pbr037318	0.00215422	2.0962	up	--	--	Cellular Component: chromatin (GO:0000785);; Molecular Function: DNA binding (GO:0003677);; Molecular Function: chromatin binding (GO:0003682);; Molecular Function: sequence-specific DNA binding transcription factor activity (GO:0003700);; Cellular Component: nucleus (GO:0005634);; Cellular Component: cytoplasm (GO:0005737);; Biological Process: acetyl-CoA metabolic process (GO:0006084);; Biologi…	High mobility group B protein 3 GN=At1g20696 OS=Arabidopsis thaliana (Mouse-ear cress) PE=1 SV=1
Pbr023915	7.51139e-06	-2.92055	down	--	--	Biological Process: transition metal ion transport (GO:0000041);; Cellular Component: extracellular region (GO:0005576);; Cellular Component: Golgi apparatus (GO:0005794);; Cellular Component: plasma membrane (GO:0005886);; Biological Process: microtubule nucleation (GO:0007020);; Biological Process: aging (GO:0007568);; Cellular Component: plasmodesma (GO:0009506);; Biological Process: response …	Tetraspanin-6 GN=TET6 OS=Arabidopsis thaliana (Mouse-ear cress) PE=2 SV=1
Pbr013251	0.0059309	-3.72816	down	--	--	Cellular Component: mitochondrion (GO:0005739);; Biological Process: shoot development (GO:0048367);;	--
Pbr004658	0.00528253	-2.88033	down	--	--	Molecular Function: protein binding (GO:0005515);; Cellular Component: nucleus (GO:0005634);; Biological Process: response to stress (GO:0006950);; Biological Process: response to abiotic stimulus (GO:0009628);; Biological Process: hormone-mediated signaling pathway (GO:0009755);; Biological Process: lateral root formation (GO:0010311);; Cellular Component: cytoplasmic part (GO:0044444);; Biologi…	Auxin-responsive protein IAA9 GN=IAA9 OS=Arabidopsis thaliana (Mouse-ear cress) PE=1 SV=1
Pbr022466	0.00107628	-4.02815	down	--	--	Molecular Function: protein binding (GO:0005515);; Cellular Component: vacuolar membrane (GO:0005774);; Cellular Component: plasma membrane (GO:0005886);; Biological Process: unidimensional cell growth (GO:0009826);; Biological Process: regulation of hormone levels (GO:0010817);; Biological Process: amino acid export (GO:0032973);; Molecular Function: L-amino acid efflux transmembrane transporter…	WAT1-related protein At1g25270 GN=At1g25270 OS=Arabidopsis thaliana (Mouse-ear cress) PE=2 SV=1
Pbr035963	1.4655e-09	-3.90106	down	--	--	Molecular Function: DNA binding (GO:0003677);; Molecular Function: chromatin binding (GO:0003682);; Molecular Function: sequence-specific DNA binding transcription factor activity (GO:0003700);; Cellular Component: nucleus (GO:0005634);; Biological Process: regulation of transcription, DNA-dependent (GO:0006355);; Cellular Component: chloroplast (GO:0009507);; Biological Process: gravitropism (GO…	Transcription factor DIVARICATA GN=DIVARICATA OS=Antirrhinum majus (Garden snapdragon) PE=2 SV=1
Pbr010756	3.17172e-05	-4.56478	down	[G]	Carbohydrate transport and metabolism	Biological Process: polysaccharide biosynthetic process (GO:0000271);; Biological Process: pattern specification process (GO:0007389);; Biological Process: regulation of cell size (GO:0008361);; Biological Process: plant-type cell wall organization (GO:0009664);; Biological Process: defense response, incompatible interaction (GO:0009814);; Biological Process: auxin polar transport (GO:0009926);; …	Probable pectate lyase 13 (Precursor) GN=PMR6 OS=Arabidopsis thaliana (Mouse-ear cress) PE=1 SV=1
Pbr030782	9.61395e-07	-4.07628	down	--	--	Cellular Component: chromosome (GO:0005694);;	HMG-Y-related protein B (Fragment) OS=Glycine max (Soybean) PE=2 SV=1
Pbr011051	0.00213779	2.08887	up	--	--	--	--
Pbr018269	0.000107025	-2.59655	down	--	--	Biological Process: reproduction (GO:0000003);; Cellular Component: mitochondrion (GO:0005739);; Biological Process: organelle organization (GO:0006996);; Cellular Component: nuclear lumen (GO:0031981);; Cellular Component: cytoplasmic part (GO:0044444);; Biological Process: establishment of localization in cell (GO:0051649);;	Putative WEB family protein At1g65010, chloroplastic (Precursor) GN=At1g65010 OS=Arabidopsis thaliana (Mouse-ear cress) PE=1 SV=1
Pbr040640	0.00383686	-2.08606	down	--	--	Cellular Component: nucleus (GO:0005634);;	--
Pbr025332	1.18477e-05	-2.7507	down	--	--	Biological Process: microtubule cytoskeleton organization (GO:0000226);; Biological Process: mitotic cell cycle (GO:0000278);; Biological Process: double-strand break repair via homologous recombination (GO:0000724);; Biological Process: cytokinesis by cell plate formation (GO:0000911);; Molecular Function: nucleic acid binding (GO:0003676);; Molecular Function: DNA binding (GO:0003677);; Molecul…	Poly [ADP-ribose] polymerase 1 GN=PARP1 OS=Arabidopsis thaliana (Mouse-ear cress) PE=1 SV=2
Pbr023473	2.5614e-12	-4.28447	down	[V]	Defense mechanisms	Cellular Component: plant-type vacuole (GO:0000325);; Molecular Function: binding (GO:0005488);; Molecular Function: ATP binding (GO:0005524);; Cellular Component: nucleus (GO:0005634);; Cellular Component: vacuolar membrane (GO:0005774);; Cellular Component: Golgi apparatus (GO:0005794);; Cellular Component: plasma membrane (GO:0005886);; Biological Process: ATP catabolic process (GO:0006200);; …	ABC transporter C family member 3 GN=MJG19.3 OS=Arabidopsis thaliana (Mouse-ear cress) PE=1 SV=1
Pbr030096	1.13026e-05	-4.70692	down	[V]	Defense mechanisms	Biological Process: polysaccharide biosynthetic process (GO:0000271);; Biological Process: response to superoxide (GO:0000303);; Molecular Function: calmodulin binding (GO:0005516);; Molecular Function: ATP binding (GO:0005524);; Cellular Component: nucleus (GO:0005634);; Cellular Component: plasma membrane (GO:0005886);; Biological Process: ATP catabolic process (GO:0006200);; Biological Process…	ABC transporter B family member 1 GN=T1J8.9 OS=Arabidopsis thaliana (Mouse-ear cress) PE=1 SV=1
Pbr000321	1.63811e-06	-3.09529	down	--	--	Molecular Function: catechol oxidase activity (GO:0004097);; Molecular Function: monophenol monooxygenase activity (GO:0004503);; Molecular Function: copper ion binding (GO:0005507);; Cellular Component: vacuolar lumen (GO:0005775);; Cellular Component: plastid (GO:0009536);; Molecular Function: aureusidin synthase activity (GO:0033793);; Biological Process: pigment biosynthetic process (GO:00461…	Polyphenol oxidase, chloroplastic (Precursor) OS=Malus domestica (Apple) PE=2 SV=1
Pbr004610	2.32883e-07	3.12043	up	[R]	General function prediction only	Molecular Function: hydrolase activity (GO:0016787);;	--
Pbr027743	0.00244274	-2.29118	down	[G]	Carbohydrate transport and metabolism	Biological Process: biosynthetic process (GO:0009058);; Molecular Function: strictosidine synthase activity (GO:0016844);;	Strictosidine synthase 1 (Precursor) GN=SS1 OS=Arabidopsis thaliana (Mouse-ear cress) PE=2 SV=2
Pbr023493	3.11149e-06	-2.92142	down	--	--	Molecular Function: ferric-chelate reductase activity (GO:0000293);; Cellular Component: nucleus (GO:0005634);; Cellular Component: mitochondrion (GO:0005739);; Cellular Component: plasma membrane (GO:0005886);; Biological Process: response to osmotic stress (GO:0006970);; Biological Process: catabolic process (GO:0009056);; Biological Process: response to temperature stimulus (GO:0009266);; Biol…	Ferric reduction oxidase 7, chloroplastic (Precursor) GN=FRO7 OS=Arabidopsis thaliana (Mouse-ear cress) PE=2 SV=1
Pbr002823	0	-8.87539	down	[O]	Posttranslational modification, protein turnover, chaperones	Molecular Function: serine-type endopeptidase activity (GO:0004252);; Cellular Component: cell wall (GO:0005618);; Biological Process: proteolysis (GO:0006508);; Biological Process: asymmetric cell division (GO:0008356);; Cellular Component: plant-type cell wall (GO:0009505);; Cellular Component: external side of plasma membrane (GO:0009897);; Biological Process: stomatal complex morphogenesis (G…	Subtilisin-like protease (Precursor) GN=K8K14.8 OS=Arabidopsis thaliana (Mouse-ear cress) PE=1 SV=1
Pbr013357	4.21885e-15	-5.87869	down	[I]	Lipid transport and metabolism	Molecular Function: acid phosphatase activity (GO:0003993);; Cellular Component: cytoplasm (GO:0005737);; Cellular Component: plasma membrane (GO:0005886);; Cellular Component: integral to plasma membrane (GO:0005887);; Biological Process: phospholipid metabolic process (GO:0006644);; Biological Process: response to stress (GO:0006950);; Molecular Function: phosphatidate phosphatase activity (GO:…	Putative lipid phosphate phosphatase 3, chloroplastic (Precursor) GN=LPP3 OS=Arabidopsis thaliana (Mouse-ear cress) PE=2 SV=1
Pbr031198	0.00991539	-2.47172	down	--	--	Molecular Function: sequence-specific DNA binding transcription factor activity (GO:0003700);; Molecular Function: protein binding (GO:0005515);; Cellular Component: nucleus (GO:0005634);; Biological Process: circadian rhythm (GO:0007623);; Biological Process: response to abiotic stimulus (GO:0009628);; Biological Process: chloroplast organization (GO:0009658);; Biological Process: cytokinin medi…	Probable transcription factor GLK2 OS=Oryza sativa subsp. japonica (Rice) PE=2 SV=1
pear_newGene_4587	0.000282982	4.17203	up	--	--	--	--
Pbr028072	9.30386e-09	-5.08412	down	--	--	Molecular Function: anion channel activity (GO:0005253);; Cellular Component: plant-type vacuole membrane (GO:0009705);; Biological Process: response to aluminum ion (GO:0010044);; Biological Process: stomatal movement (GO:0010118);; Cellular Component: endomembrane system (GO:0012505);; Molecular Function: malate transmembrane transporter activity (GO:0015140);; Biological Process: malate transp…	Aluminum-activated malate transporter 2 GN=ALMT2 OS=Arabidopsis thaliana (Mouse-ear cress) PE=2 SV=2
Pbr011795	0	8.89413	up	--	--	Molecular Function: nucleic acid binding (GO:0003676);; Biological Process: DNA metabolic process (GO:0006259);; Molecular Function: zinc ion binding (GO:0008270);;	--
Pbr009085	2.08944e-12	4.18597	up	[R]	General function prediction only	Molecular Function: iron ion binding (GO:0005506);; Cellular Component: cytoplasm (GO:0005737);; Biological Process: gibberellin biosynthetic process (GO:0009686);; Biological Process: jasmonic acid metabolic process (GO:0009694);; Biological Process: response to jasmonic acid stimulus (GO:0009753);; Biological Process: post-embryonic development (GO:0009791);; Biological Process: flavonoid biosy…	Gibberellin 2-beta-dioxygenase 1 GN=GA2OX1 OS=Pisum sativum (Garden pea) PE=1 SV=1
Pbr038135	0.000189551	2.41233	up	[P]	Inorganic ion transport and metabolism	Cellular Component: proteasome complex (GO:0000502);; Molecular Function: binding (GO:0005488);; Molecular Function: ATP binding (GO:0005524);; Cellular Component: vacuolar membrane (GO:0005774);; Cellular Component: cytosol (GO:0005829);; Cellular Component: plasma membrane (GO:0005886);; Biological Process: copper ion transport (GO:0006825);; Biological Process: response to stress (GO:0006950);…	Cadmium/zinc-transporting ATPase HMA2 GN=HMA2 OS=Arabidopsis thaliana (Mouse-ear cress) PE=2 SV=1
Pbr031900	1.3356e-13	-6.71622	down	--	--	Cellular Component: endosome (GO:0005768);; Cellular Component: Golgi apparatus (GO:0005794);; Cellular Component: trans-Golgi network (GO:0005802);; Biological Process: methylation-dependent chromatin silencing (GO:0006346);; Biological Process: protein glycosylation (GO:0006486);; Biological Process: pollen exine formation (GO:0010584);; Cellular Component: integral to membrane (GO:0016021);; B…	Probable beta-1,3-galactosyltransferase 2 GN=B3GALT2 OS=Arabidopsis thaliana (Mouse-ear cress) PE=2 SV=1
Pbr008838	0.000615858	3.63188	up	[R]	General function prediction only	Cellular Component: Golgi apparatus (GO:0005794);; Biological Process: metabolic process (GO:0008152);; Biological Process: regulation of systemic acquired resistance (GO:0010112);; Cellular Component: cytoplasmic membrane-bounded vesicle (GO:0016023);; Molecular Function: hydrolase activity (GO:0016787);;	IAA-amino acid hydrolase ILR1-like 4 (Precursor) GN=F19C24.4 OS=Arabidopsis thaliana (Mouse-ear cress) PE=1 SV=2
Pbr038547	0.00686817	2.02699	up	[GEPR]	--	Molecular Function: sugar:hydrogen symporter activity (GO:0005351);; Molecular Function: galactose transmembrane transporter activity (GO:0005354);; Molecular Function: glucose transmembrane transporter activity (GO:0005355);; Molecular Function: myo-inositol transmembrane transporter activity (GO:0005365);; Cellular Component: vacuolar membrane (GO:0005774);; Cellular Component: plasma membrane …	Putative polyol transporter 1 GN=PLT1 OS=Arabidopsis thaliana (Mouse-ear cress) PE=3 SV=1
Pbr037606	1.22125e-15	-5.05895	down	[O]	Posttranslational modification, protein turnover, chaperones	Molecular Function: serine-type endopeptidase activity (GO:0004252);; Cellular Component: extracellular region (GO:0005576);; Cellular Component: cell wall (GO:0005618);; Biological Process: proteolysis (GO:0006508);; Biological Process: metabolic process (GO:0008152);; Molecular Function: serine-type peptidase activity (GO:0008236);; Biological Process: cellular process (GO:0009987);; Biological…	Subtilisin-like protease (Precursor) GN=K8K14.8 OS=Arabidopsis thaliana (Mouse-ear cress) PE=1 SV=1
Pbr029919	8.56122e-08	3.20892	up	--	--	Cellular Component: chloroplast (GO:0009507);; Biological Process: response to absence of light (GO:0009646);;	--
Pbr002773	0.00293899	-3.85573	down	[H]	Coenzyme transport and metabolism	Biological Process: pentose-phosphate shunt (GO:0006098);; Biological Process: rRNA processing (GO:0006364);; Biological Process: aromatic amino acid family biosynthetic process (GO:0009073);; Cellular Component: chloroplast thylakoid membrane (GO:0009535);; Biological Process: chloroplast relocation (GO:0009902);; Biological Process: leaf morphogenesis (GO:0009965);; Biological Process: thylakoi…	Chlorophyll synthase, chloroplastic (Precursor) GN=CHLG OS=Arabidopsis thaliana (Mouse-ear cress) PE=2 SV=1
Pbr017989	0.000200836	4.22352	up	--	--	--	--
Pbr040074	0.00672599	1.96183	up	[K]	Transcription	Molecular Function: transcription regulatory region sequence-specific DNA binding (GO:0000976);; Molecular Function: sequence-specific DNA binding transcription factor activity (GO:0003700);; Cellular Component: nucleus (GO:0005634);; Biological Process: regulation of transcription, DNA-dependent (GO:0006355);; Biological Process: response to desiccation (GO:0009269);; Biological Process: respons…	Homeobox-leucine zipper protein ATHB-12 GN=ATHB-12 OS=Arabidopsis thaliana (Mouse-ear cress) PE=2 SV=1
Pbr031279	0.0085101	-3.65988	down	[S]	Function unknown	Biological Process: maltose metabolic process (GO:0000023);; Biological Process: activation of MAPKK activity (GO:0000186);; Biological Process: polysaccharide biosynthetic process (GO:0000271);; Biological Process: response to molecule of bacterial origin (GO:0002237);; Biological Process: regionalization (GO:0003002);; Molecular Function: protein kinase activity (GO:0004672);; Molecular Functio…	Receptor-like protein kinase HSL1 (Precursor) GN=HSL1 OS=Arabidopsis thaliana (Mouse-ear cress) PE=2 SV=1
Pbr036405	7.18092e-12	4.97792	up	--	--	Biological Process: MAPK cascade (GO:0000165);; Biological Process: respiratory burst involved in defense response (GO:0002679);; Cellular Component: extracellular region (GO:0005576);; Cellular Component: cell wall (GO:0005618);; Cellular Component: vacuole (GO:0005773);; Biological Process: protein targeting to membrane (GO:0006612);; Biological Process: cellular membrane fusion (GO:0006944);; …	Thaumatin-like protein 1a (Precursor) GN=TL1 OS=Malus domestica (Apple) PE=1 SV=1
pear_newGene_3408	3.95399e-05	4.45651	up	--	--	--	--
Pbr012438	0.00416116	-3.79336	down	--	--	Molecular Function: transporter activity (GO:0005215);; Biological Process: cell tip growth (GO:0009932);; Biological Process: root epidermal cell differentiation (GO:0010053);;	Patellin-3 GN=PATL3 OS=Arabidopsis thaliana (Mouse-ear cress) PE=1 SV=2
Pbr015253	0.0085101	-3.65988	down	--	--	Cellular Component: cell part (GO:0044464);;	Formin-like protein 7 GN=FH7 OS=Arabidopsis thaliana (Mouse-ear cress) PE=2 SV=1
Pbr020586	3.87971e-08	-3.39726	down	--	--	Biological Process: microtubule bundle formation (GO:0001578);; Biological Process: establishment or maintenance of cell polarity (GO:0007163);; Biological Process: multidimensional cell growth (GO:0009825);; Biological Process: trichome branching (GO:0010091);; Cellular Component: cortical microtubule (GO:0055028);;	Protein WVD2-like 1 GN=WDL1 OS=Arabidopsis thaliana (Mouse-ear cress) PE=2 SV=1
pear_newGene_2384	6.73945e-09	-5.60832	down	--	--	--	--
Pbr025271	0	6.05649	up	[Q]	Secondary metabolites biosynthesis, transport and catabolism	Molecular Function: beta-carotene 15,15'-monooxygenase activity (GO:0003834);; Molecular Function: protein binding (GO:0005515);; Biological Process: cellular aromatic compound metabolic process (GO:0006725);; Biological Process: response to cold (GO:0009409);; Biological Process: response to water deprivation (GO:0009414);; Cellular Component: chloroplast thylakoid membrane (GO:0009535);; Cellul…	9-cis-epoxycarotenoid dioxygenase NCED1, chloroplastic (Precursor) GN=NCED1 OS=Phaseolus vulgaris (Kidney bean) PE=2 SV=1
Pbr015091	0.00269059	-2.15268	down	--	--	Cellular Component: mitochondrion (GO:0005739);; Molecular Function: voltage-gated anion channel activity (GO:0008308);; Molecular Function: porin activity (GO:0015288);; Cellular Component: integral to chloroplast outer membrane (GO:0031359);; Cellular Component: etioplast membrane (GO:0034426);; Biological Process: regulation of anion transport (GO:0044070);;	Outer envelope pore protein 21, chloroplastic GN=OEP21 OS=Pisum sativum (Garden pea) PE=1 SV=1
Pbr004165	0.0010991	-2.30928	down	[K]	Transcription	Cellular Component: cell wall (GO:0005618);; Cellular Component: plasma membrane (GO:0005886);; Biological Process: plant-type cell wall organization (GO:0009664);; Molecular Function: hydrolase activity, acting on ester bonds (GO:0016788);; Cellular Component: intracellular membrane-bounded organelle (GO:0043231);; Biological Process: primary metabolic process (GO:0044238);; Cellular Component: …	Classical arabinogalactan protein 1 (Precursor) GN=AGP1 OS=Arabidopsis thaliana (Mouse-ear cress) PE=2 SV=2
pear_newGene_1084	2.67939e-09	-4.1492	down	--	--	Cellular Component: nucleus (GO:0005634);; Biological Process: vacuole organization (GO:0007033);; Biological Process: signal transduction (GO:0007165);; Biological Process: response to abscisic acid stimulus (GO:0009737);; Biological Process: multidimensional cell growth (GO:0009825);; Biological Process: trichome morphogenesis (GO:0010090);;	--
Pbr031908	1.63092e-13	4.40941	up	[EH]	--	Biological Process: sulfate assimilation (GO:0000103);; Molecular Function: phosphoadenylyl-sulfate reductase (thioredoxin) activity (GO:0004604);; Biological Process: response to stress (GO:0006950);; Cellular Component: chloroplast thylakoid (GO:0009534);; Cellular Component: chloroplast stroma (GO:0009570);; Biological Process: indoleacetic acid biosynthetic process (GO:0009684);; Molecular Fu…	5&apos;-adenylylsulfate reductase 1, chloroplastic (Precursor) GN=F4H6.13 OS=Arabidopsis thaliana (Mouse-ear cress) PE=1 SV=2
Pbr027136	1.76368e-07	3.2192	up	[P]	Inorganic ion transport and metabolism	Cellular Component: mitochondrion (GO:0005739);; Cellular Component: vacuolar membrane (GO:0005774);; Cellular Component: peroxisome (GO:0005777);; Cellular Component: Golgi apparatus (GO:0005794);; Cellular Component: cytosol (GO:0005829);; Biological Process: response to oxidative stress (GO:0006979);; Biological Process: multicellular organismal development (GO:0007275);; Cellular Component: p…	L-ascorbate peroxidase T, chloroplastic (Precursor) GN=APXT OS=Arabidopsis thaliana (Mouse-ear cress) PE=2 SV=2
pear_newGene_1040	4.65683e-12	4.5222	up	--	--	--	--
Pbr042357	9.50139e-05	-4.40709	down	[O]	Posttranslational modification, protein turnover, chaperones	Cellular Component: cytoplasm (GO:0005737);; Biological Process: response to osmotic stress (GO:0006970);; Biological Process: response to heat (GO:0009408);; Biological Process: response to high light intensity (GO:0009644);; Biological Process: cellular process (GO:0009987);; Biological Process: response to hydrogen peroxide (GO:0042542);;	17.6 kDa class I heat shock protein GN=HSP17.6-L OS=Glycine max (Soybean) PE=3 SV=1
Pbr002664	0.000279922	2.67706	up	[L]	Replication, recombination and repair	Molecular Function: nucleic acid binding (GO:0003676);; Molecular Function: protein binding (GO:0005515);; Biological Process: DNA metabolic process (GO:0006259);; Biological Process: cellular macromolecule biosynthetic process (GO:0034645);; Cellular Component: intracellular membrane-bounded organelle (GO:0043231);;	Replication protein A 32 kDa subunit A GN=T28I24.22 OS=Arabidopsis thaliana (Mouse-ear cress) PE=1 SV=2
Pbr013259	6.33947e-06	2.90415	up	--	--	Biological Process: two-component signal transduction system (phosphorelay) (GO:0000160);; Molecular Function: sequence-specific DNA binding transcription factor activity (GO:0003700);; Molecular Function: binding (GO:0005488);; Molecular Function: protein binding (GO:0005515);; Cellular Component: cell wall (GO:0005618);; Cellular Component: nucleus (GO:0005634);; Biological Process: regulation …	Probable transcription factor GLK2 OS=Oryza sativa subsp. japonica (Rice) PE=2 SV=1
pear_newGene_1445	0	5.84142	up	--	--	Biological Process: polysaccharide catabolic process (GO:0000272);; Molecular Function: lysozyme activity (GO:0003796);; Molecular Function: chitinase activity (GO:0004568);; Cellular Component: extracellular space (GO:0005615);; Cellular Component: vacuole (GO:0005773);; Biological Process: chitin catabolic process (GO:0006032);; Biological Process: defense response to fungus (GO:0050832);;	Acidic endochitinase SE2 (Precursor) GN=SE2 OS=Beta vulgaris (Sugar beet) PE=1 SV=1
Pbr027699	1.7846e-08	-4.72387	down	--	--	Cellular Component: mitochondrion (GO:0005739);;	--
Pbr027868	0.00180673	-2.68536	down	[M]	Cell wall/membrane/envelope biogenesis	Biological Process: response to hypoxia (GO:0001666);; Cellular Component: nucleus (GO:0005634);; Cellular Component: cytosol (GO:0005829);; Cellular Component: plasma membrane (GO:0005886);; Biological Process: sucrose biosynthetic process (GO:0005986);; Cellular Component: plasmodesma (GO:0009506);; Biological Process: regulation of meristem growth (GO:0010075);; Biological Process: pollen wall…	Probable sucrose-phosphate synthase 1 GN=SPS1 OS=Citrus unshiu (Satsuma mandarin) PE=2 SV=1
pear_newGene_1740	2.673e-05	4.07584	up	--	--	--	--
Pbr026575	0.00349726	-2.04496	down	[J]	Translation, ribosomal structure and biogenesis	Molecular Function: structural constituent of ribosome (GO:0003735);; Cellular Component: cell wall (GO:0005618);; Cellular Component: nucleolus (GO:0005730);; Cellular Component: vacuole (GO:0005773);; Cellular Component: plasma membrane (GO:0005886);; Biological Process: translation (GO:0006412);; Cellular Component: cytosolic large ribosomal subunit (GO:0022625);;	60S ribosomal protein L3-2 GN=T25B24.7 OS=Arabidopsis thaliana (Mouse-ear cress) PE=2 SV=4
Pbr011487	0.000401314	4.11865	up	--	--	--	--
pear_newGene_1784	8.97965e-10	4.63068	up	--	--	Cellular Component: endoplasmic reticulum (GO:0005783);; Biological Process: transport (GO:0006810);; Molecular Function: water channel activity (GO:0015250);; Cellular Component: integral to membrane (GO:0016021);; Cellular Component: cytoplasmic membrane-bounded vesicle (GO:0016023);; Biological Process: response to arsenic-containing substance (GO:0046685);;	Aquaporin SIP1-1 GN=SIP1-1 OS=Zea mays (Maize) PE=2 SV=1
Pbr030761	1.48381e-12	-4.48069	down	--	--	Molecular Function: translation initiation factor activity (GO:0003743);; Molecular Function: endoribonuclease activity (GO:0004521);; Molecular Function: protein binding (GO:0005515);; Cellular Component: nuclear euchromatin (GO:0005719);; Cellular Component: nucleolus (GO:0005730);; Cellular Component: cytosol (GO:0005829);; Biological Process: DNA methylation (GO:0006306);; Biological Process:…	Protein argonaute 16 OS=Oryza sativa subsp. japonica (Rice) PE=2 SV=2
Pbr000410	8.34828e-05	-2.52336	down	[S]	Function unknown	Biological Process: maltose biosynthetic process (GO:0000024);; Biological Process: polysaccharide biosynthetic process (GO:0000271);; Biological Process: response to molecule of bacterial origin (GO:0002237);; Biological Process: regionalization (GO:0003002);; Molecular Function: sequence-specific DNA binding transcription factor activity (GO:0003700);; Molecular Function: protein serine/threoni…	Receptor-like protein kinase HSL1 (Precursor) GN=HSL1 OS=Arabidopsis thaliana (Mouse-ear cress) PE=2 SV=1
Pbr001074	0.00208941	-3.91552	down	--	--	Cellular Component: extracellular region (GO:0005576);; Cellular Component: Golgi apparatus (GO:0005794);; Biological Process: cell proliferation (GO:0008283);; Biological Process: organ morphogenesis (GO:0009887);; Biological Process: cell differentiation (GO:0030154);; Cellular Component: extracellular matrix (GO:0031012);; Biological Process: developmental process (GO:0032502);; Biological Pro…	Phytosulfokine-beta (Precursor) GN=T16K5.130 OS=Arabidopsis thaliana (Mouse-ear cress) PE=2 SV=2
Pbr038313	2.75225e-10	-3.92186	down	[S]	Function unknown	Molecular Function: nucleotide binding (GO:0000166);; Molecular Function: peptide receptor activity (GO:0001653);; Molecular Function: protein serine/threonine kinase activity (GO:0004674);; Molecular Function: transmembrane signaling receptor activity (GO:0004888);; Molecular Function: protein binding (GO:0005515);; Cellular Component: plasma membrane (GO:0005886);; Biological Process: polysacch…	Receptor-like protein 2 (Precursor) GN=RLP2 OS=Arabidopsis thaliana (Mouse-ear cress) PE=2 SV=1
Pbr002976	0.000830793	-2.41297	down	[P]	Inorganic ion transport and metabolism	Cellular Component: vacuolar membrane (GO:0005774);; Cellular Component: plasma membrane (GO:0005886);; Biological Process: potassium ion transport (GO:0006813);; Biological Process: cell tip growth (GO:0009932);; Molecular Function: potassium ion transmembrane transporter activity (GO:0015079);; Cellular Component: membrane (GO:0016020);; Cellular Component: cytoplasmic membrane-bounded vesicle …	Putative potassium transporter 8 GN=OsJ_10761 OS=Oryza sativa subsp. japonica (Rice) PE=2 SV=2
Pbr005372	0.000322043	2.39038	up	--	--	Biological Process: water transport (GO:0006833);; Biological Process: response to cold (GO:0009409);; Biological Process: response to light stimulus (GO:0009416);; Cellular Component: chloroplast thylakoid membrane (GO:0009535);; Cellular Component: plastid (GO:0009536);; Cellular Component: chloroplast stroma (GO:0009570);; Biological Process: response to salt stress (GO:0009651);; Biological P…	Unknown protein DS12 from 2D-PAGE of leaf, chloroplastic (Precursor) OS=Oryza sativa subsp. japonica (Rice) PE=2 SV=2
Pbr017346	3.17172e-05	-4.56478	down	--	--	--	--
Pbr016253	0.0018126	2.67372	up	[RTKL]	--	Biological Process: transition metal ion transport (GO:0000041);; Biological Process: MAPK cascade (GO:0000165);; Molecular Function: RNA binding (GO:0003723);; Molecular Function: RNA-directed DNA polymerase activity (GO:0003964);; Molecular Function: protein serine/threonine kinase activity (GO:0004674);; Molecular Function: transmembrane receptor protein serine/threonine kinase activity (GO:00…	L-type lectin-domain containing receptor kinase VII.1 (Precursor) GN=LECRK71 OS=Arabidopsis thaliana (Mouse-ear cress) PE=2 SV=1
pear_newGene_1865	0.00208941	-3.91552	down	--	--	Molecular Function: nucleic acid binding (GO:0003676);; Cellular Component: nucleus (GO:0005634);;	--
Pbr012455	9.97327e-05	-2.50498	down	[Z]	Cytoskeleton	Biological Process: microtubule cytoskeleton organization (GO:0000226);; Biological Process: cell morphogenesis involved in differentiation (GO:0000904);; Biological Process: cytokinesis (GO:0000910);; Molecular Function: microtubule motor activity (GO:0003777);; Molecular Function: ATP binding (GO:0005524);; Cellular Component: nucleus (GO:0005634);; Cellular Component: mitochondrion (GO:0005739…	Diatom spindle kinesin 1 GN=DSK1 OS=Cylindrotheca fusiformis (Marine diatom) PE=2 SV=1
Pbr020913	0.00297348	2.06384	up	[Q]	Secondary metabolites biosynthesis, transport and catabolism	Biological Process: biosynthetic process (GO:0009058);; Biological Process: chalcone biosynthetic process (GO:0009715);; Biological Process: flavonoid biosynthetic process (GO:0009813);; Molecular Function: naringenin-chalcone synthase activity (GO:0016210);; Cellular Component: polyketide synthase complex (GO:0034081);;	Chalcone synthase 2 GN=CHS2 OS=Camellia sinensis (Tea) PE=2 SV=1
pear_newGene_4338	0.000572954	4.06321	up	--	--	--	--
Pbr016921	0.00307391	-3.40591	down	--	--	--	Putative glucose-6-phosphate 1-epimerase OS=Cenchrus ciliaris (Buffelgrass) PE=2 SV=1
Pbr005910	0.0059309	-3.72816	down	--	--	Molecular Function: DNA binding (GO:0003677);; Molecular Function: sequence-specific DNA binding transcription factor activity (GO:0003700);; Cellular Component: nucleus (GO:0005634);; Cellular Component: cytosol (GO:0005829);; Biological Process: cellular amino acid metabolic process (GO:0006520);; Biological Process: fatty acid metabolic process (GO:0006631);; Biological Process: coenzyme metab…	BEL1-like homeodomain protein 11 GN=BLH11 OS=Arabidopsis thaliana (Mouse-ear cress) PE=2 SV=1
Pbr001201	2.9651e-07	5.07651	up	--	--	Biological Process: maltose metabolic process (GO:0000023);; Molecular Function: calcium ion binding (GO:0005509);; Biological Process: pentose-phosphate shunt (GO:0006098);; Biological Process: rRNA processing (GO:0006364);; Cellular Component: chloroplast thylakoid membrane (GO:0009535);; Cellular Component: chloroplast thylakoid lumen (GO:0009543);; Biological Process: response to blue light (…	PsbP domain-containing protein 3, chloroplastic (Precursor) GN=PPD3 OS=Arabidopsis thaliana (Mouse-ear cress) PE=1 SV=2
Pbr025524	1.50939e-10	-6.01595	down	[RTKL]	--	Molecular Function: nucleotide binding (GO:0000166);; Molecular Function: protein kinase activity (GO:0004672);; Biological Process: cellular protein modification process (GO:0006464);; Biological Process: phosphorus metabolic process (GO:0006793);; Biological Process: signal transduction (GO:0007165);; Biological Process: pattern specification process (GO:0007389);; Biological Process: anatomica…	Receptor protein kinase-like protein At4g34220 (Precursor) GN=At4g34220 OS=Arabidopsis thaliana (Mouse-ear cress) PE=2 SV=1
Pbr042823	7.52054e-05	-3.98021	down	--	--	--	--
Pbr033826	0.00279451	-2.1779	down	--	--	Biological Process: RNA splicing, via endonucleolytic cleavage and ligation (GO:0000394);; Molecular Function: ubiquitin-protein ligase activity (GO:0004842);; Molecular Function: protein binding (GO:0005515);; Cellular Component: nucleus (GO:0005634);; Cellular Component: cytosol (GO:0005829);; Biological Process: postreplication repair (GO:0006301);; Biological Process: ubiquitin-dependent prot…	E3 ubiquitin-protein ligase EL5 OS=Oryza sativa subsp. japonica (Rice) PE=1 SV=1
pear_newGene_727	2.33858e-07	5.10425	up	--	--	--	--
Pbr016274	9.18703e-05	-3.4969	down	--	--	Cellular Component: chloroplast (GO:0009507);;	Extensin (Precursor) GN=HRGPNT3 OS=Nicotiana tabacum (Common tobacco) PE=2 SV=1
Pbr028873	5.96896e-05	-2.82225	down	[I]	Lipid transport and metabolism	Cellular Component: endoplasmic reticulum membrane (GO:0005789);; Biological Process: fatty acid biosynthetic process (GO:0006633);; Biological Process: unsaturated fatty acid biosynthetic process (GO:0006636);; Biological Process: response to cold (GO:0009409);; Cellular Component: chloroplast envelope (GO:0009941);; Cellular Component: integral to membrane (GO:0016021);; Molecular Function: oxi…	Omega-3 fatty acid desaturase, chloroplastic (Precursor) GN=FAD7 OS=Sesamum indicum (Oriental sesame) PE=2 SV=1
Pbr012768	0.00167239	-3.06977	down	[RTKL]	--	Biological Process: MAPK cascade (GO:0000165);; Molecular Function: nucleotide binding (GO:0000166);; Biological Process: response to molecule of bacterial origin (GO:0002237);; Molecular Function: protein kinase activity (GO:0004672);; Molecular Function: protein serine/threonine kinase activity (GO:0004674);; Cellular Component: plasma membrane (GO:0005886);; Biological Process: regulation of t…	Probable receptor-like protein kinase At1g67000 (Precursor) GN=At1g67000 OS=Arabidopsis thaliana (Mouse-ear cress) PE=2 SV=2
Pbr039451	0.000418212	3.26045	up	[J]	Translation, ribosomal structure and biogenesis	Molecular Function: structural constituent of ribosome (GO:0003735);; Cellular Component: ribosome (GO:0005840);; Biological Process: DNA-dependent transcription, elongation (GO:0006354);; Biological Process: translation (GO:0006412);; Cellular Component: nucleoid (GO:0009295);; Cellular Component: chloroplast stroma (GO:0009570);; Cellular Component: chloroplast envelope (GO:0009941);; Biologica…	50S ribosomal protein L29, chloroplastic (Precursor) GN=RPL29 OS=Arabidopsis thaliana (Mouse-ear cress) PE=1 SV=1
pear_newGene_2622	0.00173998	3.88284	up	--	--	--	--
Pbr013935	4.60491e-06	-2.8605	down	--	--	Cellular Component: nucleus (GO:0005634);; Cellular Component: mitochondrion (GO:0005739);; Cellular Component: cytosol (GO:0005829);; Biological Process: postreplication repair (GO:0006301);; Biological Process: calcium ion transport (GO:0006816);; Biological Process: water transport (GO:0006833);; Biological Process: response to heat (GO:0009408);; Biological Process: response to cold (GO:00094…	BAG family molecular chaperone regulator 1 GN=BAG1 OS=Arabidopsis thaliana (Mouse-ear cress) PE=1 SV=1
Pbr003547	3.63573e-06	4.33	up	[M]	Cell wall/membrane/envelope biogenesis	Cellular Component: mitochondrion (GO:0005739);; Cellular Component: endoplasmic reticulum (GO:0005783);; Cellular Component: Golgi apparatus (GO:0005794);; Cellular Component: plasma membrane (GO:0005886);; Biological Process: response to osmotic stress (GO:0006970);; Biological Process: plant-type cell wall organization (GO:0009664);; Biological Process: plant-type cell wall biogenesis (GO:0009…	Cellulose synthase-like protein E6 GN=P0556A05.32 OS=Oryza sativa subsp. japonica (Rice) PE=2 SV=1
Pbr033649	0.000541485	-2.29276	down	[Z]	Cytoskeleton	Biological Process: maltose metabolic process (GO:0000023);; Biological Process: RNA splicing, via endonucleolytic cleavage and ligation (GO:0000394);; Biological Process: cytokinesis by cell plate formation (GO:0000911);; Molecular Function: sequence-specific DNA binding transcription factor activity (GO:0003700);; Molecular Function: microtubule motor activity (GO:0003777);; Molecular Function:…	Kinesin-3 OS=Arabidopsis thaliana (Mouse-ear cress) PE=2 SV=1
Pbr042632	0.00229716	-3.45543	down	--	--	--	Synaptotagmin-3 GN=F21E1.140 OS=Arabidopsis thaliana (Mouse-ear cress) PE=2 SV=1
Pbr004180	0.00382552	-2.70934	down	[R]	General function prediction only	Molecular Function: protein binding (GO:0005515);; Molecular Function: GTP binding (GO:0005525);; Cellular Component: nucleus (GO:0005634);; Biological Process: response to stress (GO:0006950);; Biological Process: signal transduction (GO:0007165);; Biological Process: small GTPase mediated signal transduction (GO:0007264);; Biological Process: response to abiotic stimulus (GO:0009628);; Biologic…	Ras-related protein RABH1b GN=F16B22.10 OS=Arabidopsis thaliana (Mouse-ear cress) PE=1 SV=1
Pbr025604	1.25336e-09	3.73244	up	--	--	Molecular Function: SNAP receptor activity (GO:0005484);; Cellular Component: nucleus (GO:0005634);; Cellular Component: endoplasmic reticulum (GO:0005783);; Cellular Component: plasma membrane (GO:0005886);; Biological Process: protein targeting to membrane (GO:0006612);; Biological Process: cellular membrane fusion (GO:0006944);; Molecular Function: protein transporter activity (GO:0008565);; C…	Syntaxin-72 GN=SYP72 OS=Arabidopsis thaliana (Mouse-ear cress) PE=2 SV=1
Pbr014178	1.38556e-13	-5.06298	down	[E]	Amino acid transport and metabolism	Cellular Component: plasma membrane (GO:0005886);; Biological Process: nitrogen compound metabolic process (GO:0006807);; Biological Process: transport (GO:0006810);; Biological Process: response to stress (GO:0006950);; Cellular Component: plasmodesma (GO:0009506);; Biological Process: response to nematode (GO:0009624);; Cellular Component: plant-type vacuole membrane (GO:0009705);; Biological P…	Nitrate excretion transporter 1 GN=NAXT1 OS=Arabidopsis thaliana (Mouse-ear cress) PE=1 SV=1
Pbr037476	0.00934813	-1.97371	down	[E]	Amino acid transport and metabolism	Biological Process: amino acid transmembrane transport (GO:0003333);; Molecular Function: catalase activity (GO:0004096);; Molecular Function: L-glutamate transmembrane transporter activity (GO:0005313);; Molecular Function: protein binding (GO:0005515);; Cellular Component: cytoplasm (GO:0005737);; Cellular Component: mitochondrion (GO:0005739);; Cellular Component: peroxisome (GO:0005777);; Cel…	Cationic amino acid transporter 1 GN=F7J7.60 OS=Arabidopsis thaliana (Mouse-ear cress) PE=1 SV=1
Pbr013503	0.000204534	2.50686	up	[R]	General function prediction only	Cellular Component: Golgi apparatus (GO:0005794);; Biological Process: proteolysis (GO:0006508);; Biological Process: metabolic process (GO:0008152);; Molecular Function: metallopeptidase activity (GO:0008237);; Biological Process: auxin metabolic process (GO:0009850);; Biological Process: regulation of systemic acquired resistance (GO:0010112);; Molecular Function: IAA-amino acid conjugate hydro…	IAA-amino acid hydrolase ILR1-like 5 (Precursor) GN=OSJNBa0019D11.19 OS=Oryza sativa subsp. japonica (Rice) PE=2 SV=1
Pbr009412	0.000697055	-3.20523	down	--	--	--	--
Pbr023529	0	-7.79008	down	[C]	Energy production and conversion	Molecular Function: formamidase activity (GO:0004328);; Cellular Component: vacuole (GO:0005773);; Biological Process: metabolic process (GO:0008152);;	--
Pbr019967	0.000119744	2.45174	up	[PR]	--	Biological Process: cellular amino acid metabolic process (GO:0006520);; Biological Process: sulfur compound metabolic process (GO:0006790);; Biological Process: response to stress (GO:0006950);; Cellular Component: thylakoid (GO:0009579);; Cellular Component: chloroplast inner membrane (GO:0009706);; Biological Process: post-embryonic development (GO:0009791);; Molecular Function: chlorophyllide…	Protein TIC 55, chloroplastic (Precursor) GN=TIC55 OS=Pisum sativum (Garden pea) PE=1 SV=1
Pbr001398	8.85386e-06	-3.40617	down	--	--	Molecular Function: monooxygenase activity (GO:0004497);; Molecular Function: iron ion binding (GO:0005506);; Molecular Function: electron carrier activity (GO:0009055);; Biological Process: cellular process (GO:0009987);; Cellular Component: cytoplasmic membrane-bounded vesicle (GO:0016023);; Biological Process: brassinosteroid biosynthetic process (GO:0016132);; Molecular Function: oxidoreducta…	Cytochrome P450 714A1 GN=F6A4.120 OS=Arabidopsis thaliana (Mouse-ear cress) PE=2 SV=1
pear_newGene_3219	0.00119273	3.94551	up	--	--	--	--
Pbr023884	9.15795e-09	-4.06719	down	[S]	Function unknown	Molecular Function: binding (GO:0005488);; Biological Process: defense response (GO:0006952);; Molecular Function: ADP binding (GO:0043531);;	Disease resistance protein RGA2 GN=RGA2 OS=Solanum bulbocastanum (Wild potato) PE=1 SV=1
Pbr011779	0.00669911	-2.83926	down	--	--	Biological Process: microtubule bundle formation (GO:0001578);; Biological Process: establishment or maintenance of cell polarity (GO:0007163);; Biological Process: multidimensional cell growth (GO:0009825);; Biological Process: trichome branching (GO:0010091);; Cellular Component: cortical microtubule (GO:0055028);;	Protein WVD2-like 1 GN=WDL1 OS=Arabidopsis thaliana (Mouse-ear cress) PE=2 SV=1
Pbr035512	5.57827e-07	3.16104	up	--	--	--	--
Pbr023038	0.00610913	3.25611	up	[GEPR]	--	Molecular Function: inorganic phosphate transmembrane transporter activity (GO:0005315);; Molecular Function: sugar:hydrogen symporter activity (GO:0005351);; Cellular Component: extracellular region (GO:0005576);; Cellular Component: nucleus (GO:0005634);; Cellular Component: mitochondrion (GO:0005739);; Cellular Component: vacuole (GO:0005773);; Cellular Component: Golgi apparatus (GO:0005794);…	Probable inorganic phosphate transporter 1-7 GN=PHT1-7 OS=Arabidopsis thaliana (Mouse-ear cress) PE=2 SV=2
Pbr013579	0.000714064	-3.07049	down	--	--	--	--
Pbr011144	0.00496288	2.26986	up	--	--	--	--
Pbr004107	0.000160184	2.50338	up	--	--	Biological Process: polysaccharide biosynthetic process (GO:0000271);; Molecular Function: protein binding (GO:0005515);; Cellular Component: extracellular region (GO:0005576);; Cellular Component: vacuole (GO:0005773);; Cellular Component: Golgi apparatus (GO:0005794);; Molecular Function: carbon-monoxide oxygenase activity (GO:0008805);; Cellular Component: chloroplast (GO:0009507);; Biological…	Transmembrane ascorbate ferrireductase 1 GN=M7J2.60 OS=Arabidopsis thaliana (Mouse-ear cress) PE=1 SV=1
pear_newGene_2059	0.00240026	3.16732	up	--	--	--	Vegetative cell wall protein gp1 (Precursor) GN=GP1 OS=Chlamydomonas reinhardtii (Chlamydomonas smithii) PE=2 SV=1
pear_newGene_4119	0.00464626	-2.67737	down	[O]	Posttranslational modification, protein turnover, chaperones	Cellular Component: nucleus (GO:0005634);; Cellular Component: cytosol (GO:0005829);; Cellular Component: plasma membrane (GO:0005886);; Biological Process: gluconeogenesis (GO:0006094);; Biological Process: ubiquitin-dependent protein catabolic process (GO:0006511);; Biological Process: cytoskeleton organization (GO:0007010);; Cellular Component: proteasome regulatory particle, base subcomplex (…	26S proteasome non-ATPase regulatory subunit 2 homolog A GN=RPN1A OS=Arabidopsis thaliana (Mouse-ear cress) PE=1 SV=2
Pbr002851	2.43635e-05	-4.60165	down	--	--	Biological Process: regulation of cyclin-dependent protein kinase activity (GO:0000079);; Molecular Function: cyclin-dependent protein kinase activity (GO:0004693);; Molecular Function: protein binding (GO:0005515);; Cellular Component: nucleus (GO:0005634);; Biological Process: trichoblast differentiation (GO:0010054);; Biological Process: stomatal lineage progression (GO:0010440);; Molecular Fu…	Cyclin-U4-1 GN=CYCU4-1 OS=Arabidopsis thaliana (Mouse-ear cress) PE=1 SV=1
Pbr036866	0.000103047	4.32127	up	[IQR]	--	Molecular Function: 3-oxoacyl-[acyl-carrier-protein] reductase (NADPH) activity (GO:0004316);; Biological Process: fatty acid metabolic process (GO:0006631);; Biological Process: steroid metabolic process (GO:0008202);; Cellular Component: chloroplast (GO:0009507);; Cellular Component: plastid (GO:0009536);; Biological Process: response to abscisic acid stimulus (GO:0009737);; Biological Process:…	11-beta-hydroxysteroid dehydrogenase 1B GN=HSD1 OS=Arabidopsis thaliana (Mouse-ear cress) PE=1 SV=1
Pbr025462	1.25401e-10	-5.5394	down	--	--	Molecular Function: catalytic activity (GO:0003824);; Cellular Component: nucleus (GO:0005634);; Biological Process: metabolic process (GO:0008152);;	--
Pbr019869	0.00370769	2.42718	up	[LKJ]	--	Molecular Function: nucleic acid binding (GO:0003676);; Molecular Function: translation initiation factor activity (GO:0003743);; Molecular Function: protein binding (GO:0005515);; Molecular Function: ATP binding (GO:0005524);; Cellular Component: nucleolus (GO:0005730);; Cellular Component: vacuolar membrane (GO:0005774);; Cellular Component: Golgi apparatus (GO:0005794);; Cellular Component: cy…	Eukaryotic initiation factor 4A-13 (Fragment) OS=Nicotiana tabacum (Common tobacco) PE=2 SV=1
Pbr000408	7.06402e-05	-2.5658	down	--	--	Molecular Function: inorganic phosphate transmembrane transporter activity (GO:0005315);; Cellular Component: mitochondrion (GO:0005739);; Biological Process: glucose catabolic process (GO:0006007);; Biological Process: purine nucleobase transport (GO:0006863);; Biological Process: vacuole organization (GO:0007033);; Cellular Component: chloroplast thylakoid (GO:0009534);; Biological Process: emb…	Triose phosphate/phosphate translocator, chloroplastic (Precursor) OS=Pisum sativum (Garden pea) PE=1 SV=1
Pbr037885	5.49357e-07	-3.29394	down	--	--	Cellular Component: plant-type cell wall (GO:0009505);; Cellular Component: membrane (GO:0016020);; Cellular Component: cell part (GO:0044464);;	Early nodulin-like protein 2 (Precursor) GN=At4g27520 OS=Arabidopsis thaliana (Mouse-ear cress) PE=1 SV=1
Pbr016116	2.05544e-07	-5.21506	down	--	--	Molecular Function: transporter activity (GO:0005215);; Cellular Component: plasma membrane (GO:0005886);; Cellular Component: plasmodesma (GO:0009506);; Cellular Component: chloroplast (GO:0009507);; Biological Process: determination of bilateral symmetry (GO:0009855);; Biological Process: polarity specification of adaxial/abaxial axis (GO:0009944);; Biological Process: meristem initiation (GO:0…	Nucleobase-ascorbate transporter 2 GN=NAT2 OS=Arabidopsis thaliana (Mouse-ear cress) PE=2 SV=2
pear_newGene_1687	2.98872e-13	6.01752	up	--	--	--	--
pear_newGene_2669	2.66339e-06	2.86523	up	--	--	--	--
pear_newGene_2510	2.6985e-05	-2.99836	down	--	--	Biological Process: immune system process (GO:0002376);; Molecular Function: protein binding (GO:0005515);; Cellular Component: mitochondrion (GO:0005739);; Biological Process: defense response (GO:0006952);; Biological Process: response to virus (GO:0009615);; Biological Process: response to ozone (GO:0010193);; Cellular Component: intracellular organelle part (GO:0044446);; Biological Process: …	TMV resistance protein N GN=N OS=Nicotiana glutinosa (Tobacco) PE=1 SV=1
Pbr018339	1.00059e-05	-3.39117	down	--	--	Molecular Function: catalytic activity (GO:0003824);; Molecular Function: binding (GO:0005488);; Biological Process: regulation of transcription, DNA-dependent (GO:0006355);; Biological Process: cellular process (GO:0009987);; Biological Process: cellular component organization (GO:0016043);; Biological Process: macromolecule metabolic process (GO:0043170);; Biological Process: primary metabolic …	Vegetative cell wall protein gp1 (Precursor) GN=GP1 OS=Chlamydomonas reinhardtii (Chlamydomonas smithii) PE=2 SV=1
Pbr038331	0.00189788	-2.40596	down	--	--	Cellular Component: exocyst (GO:0000145);; Biological Process: response to molecule of bacterial origin (GO:0002237);; Cellular Component: cytosol (GO:0005829);; Biological Process: exocytosis (GO:0006887);;	--
Pbr035733	5.35932e-05	2.5328	up	--	--	--	--
Pbr041454	0	6.44915	up	[G]	Carbohydrate transport and metabolism	Molecular Function: beta-galactosidase activity (GO:0004565);; Cellular Component: cell wall (GO:0005618);; Cellular Component: vacuolar membrane (GO:0005774);; Cellular Component: cytosol (GO:0005829);; Biological Process: carbohydrate metabolic process (GO:0005975);; Biological Process: acetyl-CoA metabolic process (GO:0006084);; Biological Process: polyamine catabolic process (GO:0006598);; Ce…	Beta-galactosidase (Precursor) OS=Malus domestica (Apple) PE=1 SV=1
Pbr002571	8.76277e-07	2.98022	up	--	--	Cellular Component: chloroplast (GO:0009507);;	--
Pbr028398	0	-7.61331	down	[G]	Carbohydrate transport and metabolism	Biological Process: polysaccharide biosynthetic process (GO:0000271);; Molecular Function: hydrolase activity, hydrolyzing O-glycosyl compounds (GO:0004553);; Cellular Component: extracellular region (GO:0005576);; Cellular Component: cell wall (GO:0005618);; Cellular Component: Golgi apparatus (GO:0005794);; Biological Process: cellular glucan metabolic process (GO:0006073);; Biological Process:…	Xyloglucan endotransglucosylase/hydrolase protein 9 (Precursor) GN=F4C21.14 OS=Arabidopsis thaliana (Mouse-ear cress) PE=2 SV=2
Pbr015317	0.000968178	-2.36544	down	[RTKL]	--	Molecular Function: protein kinase activity (GO:0004672);; Biological Process: chromosome segregation (GO:0007059);; Biological Process: meiosis I (GO:0007127);; Cellular Component: plasmodesma (GO:0009506);; Cellular Component: chloroplast (GO:0009507);; Biological Process: response to abiotic stimulus (GO:0009628);; Biological Process: brassinosteroid mediated signaling pathway (GO:0009742);; B…	Probable receptor-like protein kinase At2g23200 (Precursor) GN=At2g23200 OS=Arabidopsis thaliana (Mouse-ear cress) PE=2 SV=1
Pbr019136	0.00482983	2.20239	up	--	--	Molecular Function: G-protein coupled receptor binding (GO:0001664);; Molecular Function: GTPase activity (GO:0003924);; Molecular Function: signal transducer activity (GO:0004871);; Molecular Function: GTP binding (GO:0005525);; Cellular Component: nucleus (GO:0005634);; Cellular Component: cytoplasm (GO:0005737);; Cellular Component: heterotrimeric G-protein complex (GO:0005834);; Biological Pr…	--
Pbr015405	1.26006e-07	-4.50541	down	[O]	Posttranslational modification, protein turnover, chaperones	Cellular Component: cytoplasm (GO:0005737);; Biological Process: response to stress (GO:0006950);; Biological Process: response to abiotic stimulus (GO:0009628);; Biological Process: protein metabolic process (GO:0019538);;	Chaperone protein ClpB1 GN=F1O17.2 OS=Arabidopsis thaliana (Mouse-ear cress) PE=1 SV=2
Pbr025010	7.77426e-07	-3.07167	down	[T]	Signal transduction mechanisms	Molecular Function: protein serine/threonine phosphatase activity (GO:0004722);; Molecular Function: protein binding (GO:0005515);; Cellular Component: nucleus (GO:0005634);; Cellular Component: Golgi apparatus (GO:0005794);; Cellular Component: cytosol (GO:0005829);; Biological Process: negative regulation of protein kinase activity (GO:0006469);; Biological Process: protein dephosphorylation (G…	Protein phosphatase 2C 16 (Precursor) GN=F28P22.4 OS=Arabidopsis thaliana (Mouse-ear cress) PE=1 SV=1
Pbr005786	2.45635e-05	-2.75288	down	[I]	Lipid transport and metabolism	Molecular Function: phospholipase D activity (GO:0004630);; Molecular Function: calcium ion binding (GO:0005509);; Molecular Function: protein binding (GO:0005515);; Molecular Function: phosphatidylinositol-4,5-bisphosphate binding (GO:0005546);; Cellular Component: vacuole (GO:0005773);; Cellular Component: plasma membrane (GO:0005886);; Biological Process: response to oxidative stress (GO:00069…	Phospholipase D delta GN=PLDDELTA OS=Arabidopsis thaliana (Mouse-ear cress) PE=1 SV=2
Pbr017946	2.4844e-06	-3.71514	down	[L]	Replication, recombination and repair	Cellular Component: cytosol (GO:0005829);; Cellular Component: plasma membrane (GO:0005886);; Biological Process: ubiquitin-dependent protein catabolic process (GO:0006511);; Biological Process: photorespiration (GO:0009853);; Biological Process: response to misfolded protein (GO:0051788);; Biological Process: proteasome core complex assembly (GO:0080129);;	Uncharacterized protein At4g28440 GN=At4g28440 OS=Arabidopsis thaliana (Mouse-ear cress) PE=1 SV=1
Pbr017028	0.00191204	2.26841	up	[T]	Signal transduction mechanisms	Biological Process: response to reactive oxygen species (GO:0000302);; Molecular Function: translation elongation factor activity (GO:0003746);; Molecular Function: GTPase activity (GO:0003924);; Molecular Function: GTP binding (GO:0005525);; Cellular Component: plasma membrane (GO:0005886);; Biological Process: GTP catabolic process (GO:0006184);; Biological Process: translational elongation (GO…	Translation factor GUF1 homolog, chloroplastic (Precursor) GN=OSTLU_15891 OS=Ostreococcus lucimarinus (strain CCE9901) PE=3 SV=1
Pbr011101	0.00805541	-2.44495	down	--	--	Molecular Function: ubiquitin-protein ligase activity (GO:0004842);; Molecular Function: protein binding (GO:0005515);; Cellular Component: cytoplasm (GO:0005737);; Molecular Function: zinc ion binding (GO:0008270);; Molecular Function: kinase activity (GO:0016301);; Biological Process: protein ubiquitination (GO:0016567);; Biological Process: defense response to bacterium (GO:0042742);; Molecula…	E3 ubiquitin-protein ligase XB3 OS=Oryza sativa subsp. japonica (Rice) PE=1 SV=1
Pbr041919	9.80612e-08	-3.26641	down	[RTKL]	--	Molecular Function: protein kinase activity (GO:0004672);; Molecular Function: protein binding (GO:0005515);; Molecular Function: ATP binding (GO:0005524);; Cellular Component: nucleus (GO:0005634);; Cellular Component: vacuole (GO:0005773);; Cellular Component: plasma membrane (GO:0005886);; Biological Process: protein phosphorylation (GO:0006468);; Biological Process: N-terminal protein myristo…	Probable serine/threonine-protein kinase At5g41260 GN=At5g41260 OS=Arabidopsis thaliana (Mouse-ear cress) PE=1 SV=1
Pbr032983	1.26565e-14	-4.98037	down	[C]	Energy production and conversion	Biological Process: response to hypoxia (GO:0001666);; Molecular Function: alcohol dehydrogenase (NAD) activity (GO:0004022);; Cellular Component: cytosol (GO:0005829);; Cellular Component: plasma membrane (GO:0005886);; Molecular Function: zinc ion binding (GO:0008270);; Biological Process: response to salt stress (GO:0009651);; Biological Process: response to cadmium ion (GO:0046686);; Biologic…	Alcohol dehydrogenase GN=ADH OS=Malus domestica (Apple) PE=2 SV=1
Pbr000319	4.45799e-09	-3.57854	down	--	--	--	--
Pbr040623	0.000896748	2.20453	up	--	--	Molecular Function: peroxidase activity (GO:0004601);; Molecular Function: copper ion binding (GO:0005507);; Molecular Function: calcium ion binding (GO:0005509);; Molecular Function: ATP binding (GO:0005524);; Molecular Function: calcium-dependent phospholipid binding (GO:0005544);; Cellular Component: cell wall (GO:0005618);; Cellular Component: nucleus (GO:0005634);; Cellular Component: mitoch…	Annexin D5 GN=T23K23.6 OS=Arabidopsis thaliana (Mouse-ear cress) PE=2 SV=2
Pbr041160	1.88358e-11	-4.8782	down	[C]	Energy production and conversion	Biological Process: maltose metabolic process (GO:0000023);; Cellular Component: mitochondrion (GO:0005739);; Cellular Component: cytosol (GO:0005829);; Cellular Component: plasma membrane (GO:0005886);; Biological Process: carbohydrate metabolic process (GO:0005975);; Biological Process: malate metabolic process (GO:0006108);; Biological Process: rRNA processing (GO:0006364);; Cellular Component…	Malate dehydrogenase [NADP], chloroplastic (Precursor) OS=Pisum sativum (Garden pea) PE=1 SV=2
Pbr027892	5.43759e-10	-4.02095	down	[R]	General function prediction only	Molecular Function: DNA binding (GO:0003677);; Cellular Component: nucleus (GO:0005634);; Biological Process: DNA metabolic process (GO:0006259);; Biological Process: response to stress (GO:0006950);; Biological Process: response to light stimulus (GO:0009416);; Biological Process: endosperm development (GO:0009960);; Biological Process: gene silencing (GO:0016458);; Biological Process: histone m…	Histone-lysine N-methyltransferase ATX1 GN=T9H9.17 OS=Arabidopsis thaliana (Mouse-ear cress) PE=1 SV=2
Pbr009957	1.20239e-11	-4.60803	down	--	--	Cellular Component: nucleus (GO:0005634);; Biological Process: vacuole organization (GO:0007033);; Biological Process: signal transduction (GO:0007165);; Biological Process: response to abscisic acid stimulus (GO:0009737);; Biological Process: multidimensional cell growth (GO:0009825);; Biological Process: trichome morphogenesis (GO:0010090);;	--
Pbr026197	0.00866846	-1.92724	down	[S]	Function unknown	Molecular Function: binding (GO:0005488);; Biological Process: defense response (GO:0006952);;	Putative disease resistance RPP13-like protein 1 GN=RPPL1 OS=Arabidopsis thaliana (Mouse-ear cress) PE=3 SV=1
Pbr000461	1.29825e-07	-3.8953	down	[E]	Amino acid transport and metabolism	Molecular Function: carboxylesterase activity (GO:0004091);; Cellular Component: extracellular region (GO:0005576);; Cellular Component: cytosol (GO:0005829);; Biological Process: lipid metabolic process (GO:0006629);; Biological Process: cellular metabolic process (GO:0044237);; Cellular Component: apoplast (GO:0048046);;	GDSL esterase/lipase At5g45920 GN=At5g45920 OS=Arabidopsis thaliana (Mouse-ear cress) PE=2 SV=1
Pbr030149	0.000983979	-3.59456	down	--	--	Cellular Component: plastid (GO:0009536);;	--
pear_newGene_127	3.87114e-07	-3.32227	down	--	--	Biological Process: mitotic cell cycle (GO:0000278);; Biological Process: double-strand break repair via homologous recombination (GO:0000724);; Molecular Function: sequence-specific DNA binding transcription factor activity (GO:0003700);; Molecular Function: protein binding (GO:0005515);; Cellular Component: nucleus (GO:0005634);; Cellular Component: plasma membrane (GO:0005886);; Biological Pro…	Protein FAR1-RELATED SEQUENCE 2 GN=FRS2 OS=Arabidopsis thaliana (Mouse-ear cress) PE=2 SV=1
Pbr011515	3.15008e-07	4.02078	up	[K]	Transcription	Biological Process: RNA splicing, via endonucleolytic cleavage and ligation (GO:0000394);; Molecular Function: translation initiation factor activity (GO:0003743);; Cellular Component: nucleus (GO:0005634);; Cellular Component: cytoplasm (GO:0005737);; Biological Process: DNA-dependent transcription, initiation (GO:0006352);; Biological Process: regulation of transcription, DNA-dependent (GO:0006…	Transcription initiation factor IIB GN=TFIIB1 OS=Glycine max (Soybean) PE=2 SV=1
pear_newGene_4142	0.00416116	-3.79336	down	--	--	--	Uncharacterized mitochondrial protein AtMg00300 GN=AtMg00300 OS=Arabidopsis thaliana (Mouse-ear cress) PE=4 SV=1
Pbr036703	0.000570914	-3.68038	down	[RTKL]	--	Biological Process: respiratory burst involved in defense response (GO:0002679);; Molecular Function: protein serine/threonine kinase activity (GO:0004674);; Molecular Function: receptor signaling protein serine/threonine kinase activity (GO:0004702);; Molecular Function: non-membrane spanning protein tyrosine kinase activity (GO:0004715);; Molecular Function: calmodulin binding (GO:0005516);; Mo…	Probable leucine-rich repeat receptor-like serine/threonine-protein kinase At3g14840 (Precursor) GN=LRR-RLK OS=Arabidopsis thaliana (Mouse-ear cress) PE=1 SV=1
Pbr042161	0.000341619	-2.66998	down	--	--	Biological Process: response to reactive oxygen species (GO:0000302);; Cellular Component: chromatin (GO:0000785);; Molecular Function: protein binding (GO:0005515);; Cellular Component: nucleus (GO:0005634);; Cellular Component: mitochondrion (GO:0005739);; Cellular Component: plasma membrane (GO:0005886);; Biological Process: DNA metabolic process (GO:0006259);; Biological Process: regulation o…	Heavy metal-associated isoprenylated plant protein 26 (Precursor) GN=F20M13.140 OS=Arabidopsis thaliana (Mouse-ear cress) PE=1 SV=1
Pbr033956	0.00685293	-2.70901	down	--	--	Biological Process: mitotic cell cycle (GO:0000278);; Cellular Component: nucleus (GO:0005634);; Biological Process: RNA processing (GO:0006396);; Biological Process: sister chromatid cohesion (GO:0007062);; Biological Process: synapsis (GO:0007129);; Biological Process: reciprocal meiotic recombination (GO:0007131);; Biological Process: positive regulation of cell proliferation (GO:0008284);; Bi…	--
pear_newGene_1076	5.41155e-05	4.41282	up	--	--	--	--
Pbr028262	9.98567e-05	-2.50166	down	--	--	Cellular Component: plasma membrane (GO:0005886);; Cellular Component: anchored to membrane (GO:0031225);; Cellular Component: intracellular membrane-bounded organelle (GO:0043231);; Biological Process: cellular metabolic process (GO:0044237);; Biological Process: primary metabolic process (GO:0044238);; Cellular Component: cytoplasmic part (GO:0044444);;	Blue copper protein (Precursor) OS=Pisum sativum (Garden pea) PE=2 SV=1
Pbr016378	0	-5.56953	down	--	--	Molecular Function: protein kinase activity (GO:0004672);; Cellular Component: extracellular region (GO:0005576);; Biological Process: protein phosphorylation (GO:0006468);; Cellular Component: membrane (GO:0016020);; Biological Process: cellular component organization (GO:0016043);; Cellular Component: cell periphery (GO:0071944);;	Vegetative cell wall protein gp1 (Precursor) GN=GP1 OS=Chlamydomonas reinhardtii (Chlamydomonas smithii) PE=2 SV=1
pear_newGene_1670	0	5.93421	up	[F]	Nucleotide transport and metabolism	Molecular Function: cytidine deaminase activity (GO:0004126);; Cellular Component: nucleus (GO:0005634);; Cellular Component: cytosol (GO:0005829);; Molecular Function: zinc ion binding (GO:0008270);; Biological Process: cytidine deamination (GO:0009972);; Biological Process: cellular component organization (GO:0016043);; Molecular Function: kinase activity (GO:0016301);; Biological Process: prim…	Vegetative cell wall protein gp1 (Precursor) GN=GP1 OS=Chlamydomonas reinhardtii (Chlamydomonas smithii) PE=2 SV=1
Pbr004436	1.69743e-06	-4.95503	down	[I]	Lipid transport and metabolism	Molecular Function: phosphoethanolamine N-methyltransferase activity (GO:0000234);; Molecular Function: glycylpeptide N-tetradecanoyltransferase activity (GO:0004379);; Cellular Component: cytosol (GO:0005829);; Cellular Component: ribosome (GO:0005840);; Biological Process: N-terminal protein myristoylation (GO:0006499);; Biological Process: ubiquitin-dependent protein catabolic process (GO:0006…	Glycylpeptide N-tetradecanoyltransferase 1 GN=NMT1 OS=Arabidopsis thaliana (Mouse-ear cress) PE=1 SV=2
Pbr003673	0.000114797	2.44567	up	--	--	Molecular Function: catalytic activity (GO:0003824);; Cellular Component: chloroplast (GO:0009507);; Biological Process: cellular component organization (GO:0016043);; Biological Process: macromolecule metabolic process (GO:0043170);; Biological Process: primary metabolic process (GO:0044238);; Cellular Component: cell part (GO:0044464);;	Vegetative cell wall protein gp1 (Precursor) GN=GP1 OS=Chlamydomonas reinhardtii (Chlamydomonas smithii) PE=2 SV=1
Pbr004470	9.59064e-09	3.42477	up	--	--	Cellular Component: chloroplast (GO:0009507);;	--
Pbr001370	6.66134e-16	-7.20971	down	--	--	Biological Process: regulation of cyclin-dependent protein kinase activity (GO:0000079);; Molecular Function: cyclin-dependent protein kinase activity (GO:0004693);; Molecular Function: protein binding (GO:0005515);; Cellular Component: nucleus (GO:0005634);; Cellular Component: cytoplasm (GO:0005737);; Biological Process: trichoblast differentiation (GO:0010054);; Biological Process: stomatal li…	Cyclin-U4-1 GN=CYCU4-1 OS=Arabidopsis thaliana (Mouse-ear cress) PE=1 SV=1
pear_newGene_2235	0.000143427	4.27322	up	--	--	--	--
Pbr002697	0	8.22381	up	--	--	Biological Process: developmental process involved in reproduction (GO:0003006);; Biological Process: anatomical structure morphogenesis (GO:0009653);; Biological Process: post-embryonic development (GO:0009791);; Biological Process: cellular component organization (GO:0016043);; Biological Process: system development (GO:0048731);; Biological Process: cellular developmental process (GO:0048869);…	Vegetative cell wall protein gp1 (Precursor) GN=GP1 OS=Chlamydomonas reinhardtii (Chlamydomonas smithii) PE=2 SV=1
pear_newGene_686	0.00378983	3.74871	up	--	--	--	--
Pbr038270	2.24213e-06	2.98068	up	[E]	Amino acid transport and metabolism	Biological Process: regulation of cell growth by extracellular stimulus (GO:0001560);; Molecular Function: L-alanine:2-oxoglutarate aminotransferase activity (GO:0004021);; Molecular Function: L-aspartate:2-oxoglutarate aminotransferase activity (GO:0004069);; Molecular Function: cystathionine beta-lyase activity (GO:0004121);; Molecular Function: L-tyrosine:2-oxoglutarate aminotransferase activi…	Probable aminotransferase TAT2 GN=At5g53970 OS=Arabidopsis thaliana (Mouse-ear cress) PE=2 SV=1
Pbr017864	0.00029833	-2.89269	down	--	--	--	Pentatricopeptide repeat-containing protein At2g15980 GN=At2g15980 OS=Arabidopsis thaliana (Mouse-ear cress) PE=2 SV=1
Pbr020817	3.15722e-07	-3.28451	down	--	--	Cellular Component: extracellular region (GO:0005576);; Biological Process: cell adhesion (GO:0007155);; Cellular Component: plant-type cell wall (GO:0009505);; Biological Process: response to salt stress (GO:0009651);; Biological Process: multidimensional cell growth (GO:0009825);; Cellular Component: external side of plasma membrane (GO:0009897);; Biological Process: root morphogenesis (GO:0010…	Fasciclin-like arabinogalactan protein 4 (Precursor) GN=F12A12.70 OS=Arabidopsis thaliana (Mouse-ear cress) PE=1 SV=1
Pbr033765	0.00322133	3.11927	up	--	--	Cellular Component: mitochondrion (GO:0005739);; Cellular Component: plasma membrane (GO:0005886);; Cellular Component: integral to membrane (GO:0016021);;	CASP-like protein ARALYDRAFT_485429 GN=ARALYDRAFT_485429 OS=Arabidopsis lyrata subsp. lyrata (Lyre-leaved rock-cress) PE=3 SV=2
Pbr007236	0.00177562	2.10616	up	--	--	Biological Process: developmental process involved in reproduction (GO:0003006);; Molecular Function: nucleic acid binding (GO:0003676);; Biological Process: response to stress (GO:0006950);; Biological Process: response to abiotic stimulus (GO:0009628);; Biological Process: response to hormone stimulus (GO:0009725);; Biological Process: primary metabolic process (GO:0044238);; Biological Process…	Zinc finger protein ZAT4 GN=ZAT4 OS=Arabidopsis thaliana (Mouse-ear cress) PE=2 SV=1
Pbr007780	2.75966e-10	-3.84838	down	--	--	Molecular Function: carboxylesterase activity (GO:0004091);; Cellular Component: cytosol (GO:0005829);; Biological Process: metabolic process (GO:0008152);; Molecular Function: retinyl-palmitate esterase activity (GO:0050253);; Molecular Function: methyl indole-3-acetate esterase activity (GO:0080030);; Molecular Function: methyl salicylate esterase activity (GO:0080031);; Molecular Function: met…	Probable carboxylesterase 2 GN=CXE2 OS=Arabidopsis thaliana (Mouse-ear cress) PE=2 SV=1
Pbr025001	0.00255785	3.81734	up	[J]	Translation, ribosomal structure and biogenesis	--	--
Pbr030919	0.00398183	-2.62491	down	--	--	Biological Process: regulation of biological process (GO:0050789);;	F-box protein FBW2 GN=T3H13.1 OS=Arabidopsis thaliana (Mouse-ear cress) PE=1 SV=1
pear_newGene_3305	0.00255785	3.81734	up	--	--	--	--
Pbr019646	9.50139e-05	-4.40709	down	--	--	Molecular Function: protein binding (GO:0005515);; Cellular Component: vacuole (GO:0005773);; Cellular Component: plasma membrane (GO:0005886);; Cellular Component: plasmodesma (GO:0009506);; Molecular Function: galacturonate binding (GO:0048032);;	Remorin GN=DBP OS=Arabidopsis thaliana (Mouse-ear cress) PE=1 SV=1
pear_newGene_696	0.000823702	4.00556	up	--	--	--	--
Pbr013482	0	6.89229	up	[S]	Function unknown	--	Vegetative cell wall protein gp1 (Precursor) GN=GP1 OS=Chlamydomonas reinhardtii (Chlamydomonas smithii) PE=2 SV=1
Pbr025816	3.33067e-16	-5.20064	down	--	--	--	--
Pbr040385	0	6.54059	up	[P]	Inorganic ion transport and metabolism	Cellular Component: mitochondrion (GO:0005739);; Cellular Component: cytosol (GO:0005829);; Biological Process: DNA metabolic process (GO:0006259);; Cellular Component: chloroplast stroma (GO:0009570);; Biological Process: response to abiotic stimulus (GO:0009628);; Biological Process: response to nitrate (GO:0010167);; Biological Process: nitrate transport (GO:0015706);; Cellular Component: memb…	Ferredoxin--nitrite reductase, chloroplastic (Precursor) GN=NIR1 OS=Betula pendula (European white birch) PE=2 SV=1
Pbr008748	4.34621e-07	3.16751	up	[KAD]	--	Biological Process: cytokinesis by cell plate formation (GO:0000911);; Biological Process: cell fate specification (GO:0001708);; Molecular Function: DNA binding (GO:0003677);; Molecular Function: chromatin binding (GO:0003682);; Molecular Function: sequence-specific DNA binding transcription factor activity (GO:0003700);; Molecular Function: transcription coactivator activity (GO:0003713);; Mole…	Transcription factor MYB44 GN=K8K14.2 OS=Arabidopsis thaliana (Mouse-ear cress) PE=2 SV=1
Pbr027853	0.00579202	2.18985	up	[GOU]	--	Molecular Function: nucleotide-sugar transmembrane transporter activity (GO:0005338);; Cellular Component: plasma membrane (GO:0005886);; Biological Process: carbohydrate transport (GO:0008643);; Biological Process: nucleotide-sugar transport (GO:0015780);; Cellular Component: integral to membrane (GO:0016021);; Cellular Component: intracellular organelle (GO:0043229);;	GDP-mannose transporter GONST1 GN=GONST1 OS=Arabidopsis thaliana (Mouse-ear cress) PE=1 SV=2
Pbr004300	0.00250794	-2.12508	down	[I]	Lipid transport and metabolism	Molecular Function: phosphatidylserine decarboxylase activity (GO:0004609);; Cellular Component: mitochondrion (GO:0005739);; Cellular Component: endoplasmic reticulum (GO:0005783);; Biological Process: phospholipid biosynthetic process (GO:0008654);; Cellular Component: plant-type vacuole membrane (GO:0009705);;	--
Pbr025031	0.00410226	-2.22567	down	--	--	Molecular Function: protein binding (GO:0005515);; Biological Process: systemic acquired resistance (GO:0009627);; Biological Process: salicylic acid biosynthetic process (GO:0009697);; Cellular Component: cell part (GO:0044464);;	Putative disease resistance RPP13-like protein 1 GN=RPPL1 OS=Arabidopsis thaliana (Mouse-ear cress) PE=3 SV=1
Pbr015464	0.00714755	-2.02564	down	[D]	Cell cycle control, cell division, chromosome partitioning	Biological Process: maltose metabolic process (GO:0000023);; Molecular Function: ATP binding (GO:0005524);; Cellular Component: cytosol (GO:0005829);; Biological Process: pentose-phosphate shunt (GO:0006098);; Biological Process: rRNA processing (GO:0006364);; Cellular Component: chloroplast stroma (GO:0009570);; Biological Process: chloroplast relocation (GO:0009902);; Biological Process: cellul…	Cytosolic Fe-S cluster assembly factor NBP35 GN=NBP35 OS=Arabidopsis thaliana (Mouse-ear cress) PE=1 SV=1
Pbr029778	0.000290687	2.48814	up	--	--	Biological Process: very long-chain fatty acid metabolic process (GO:0000038);; Molecular Function: catalytic activity (GO:0003824);; Molecular Function: protein binding (GO:0005515);; Molecular Function: GTP binding (GO:0005525);; Cellular Component: nucleus (GO:0005634);; Cellular Component: mitochondrion (GO:0005739);; Cellular Component: plasma membrane (GO:0005886);; Biological Process: cuti…	Flowering-promoting factor 1 GN=FPF1 OS=Arabidopsis thaliana (Mouse-ear cress) PE=2 SV=1
pear_newGene_3550	3.82622e-06	4.76524	up	--	--	--	--
Pbr038111	5.55112e-16	-7.23926	down	--	--	--	F-box protein SKIP23 GN=SKIP23 OS=Arabidopsis thaliana (Mouse-ear cress) PE=1 SV=1
Pbr017474	4.55679e-05	4.00463	up	--	--	Cellular Component: integral to plasma membrane (GO:0005887);; Biological Process: protein folding (GO:0006457);; Biological Process: purine nucleobase transport (GO:0006863);; Molecular Function: sucrose:hydrogen symporter activity (GO:0008506);; Biological Process: carbohydrate transport (GO:0008643);; Biological Process: response to heat (GO:0009408);; Biological Process: response to high ligh…	Hexose carrier protein HEX6 GN=HEX6 OS=Ricinus communis (Castor bean) PE=2 SV=1
Pbr005513	1.21965e-09	-5.795	down	--	--	Biological Process: developmental process (GO:0032502);;	--
Pbr036890	2.22045e-16	5.0829	up	[F]	Nucleotide transport and metabolism	Molecular Function: dCMP deaminase activity (GO:0004132);; Biological Process: metabolic process (GO:0008152);; Molecular Function: zinc ion binding (GO:0008270);; Cellular Component: chloroplast (GO:0009507);; Cellular Component: cytoplasmic membrane-bounded vesicle (GO:0016023);;	--
pear_newGene_1354	4.61836e-07	3.04031	up	--	--	--	--
Pbr007217	6.75532e-07	-3.78133	down	[O]	Posttranslational modification, protein turnover, chaperones	Molecular Function: ATP-dependent peptidase activity (GO:0004176);; Molecular Function: protein binding (GO:0005515);; Molecular Function: ATP binding (GO:0005524);; Cellular Component: cell wall (GO:0005618);; Cellular Component: nucleus (GO:0005634);; Cellular Component: mitochondrion (GO:0005739);; Cellular Component: cytosol (GO:0005829);; Biological Process: protein folding (GO:0006457);; Ce…	Chaperone protein ClpB1 GN=F1O17.2 OS=Arabidopsis thaliana (Mouse-ear cress) PE=1 SV=2
pear_newGene_2173	0.000282982	4.17203	up	--	--	--	--
Pbr039934	9.44591e-08	-5.30723	down	[Q]	Secondary metabolites biosynthesis, transport and catabolism	Cellular Component: endoplasmic reticulum (GO:0005783);; Molecular Function: oxidoreductase activity (GO:0016491);; Molecular Function: oxidoreductase activity, acting on paired donors, with incorporation or reduction of molecular oxygen, NADH or NADPH as one donor, and incorporation of one atom of oxygen (GO:0016709);; Cellular Component: membrane part (GO:0044425);; Molecular Function: metal io…	Cytochrome P450 71D9 GN=CYP71D9 OS=Glycine max (Soybean) PE=2 SV=1
Pbr001867	5.49068e-08	3.26732	up	[J]	Translation, ribosomal structure and biogenesis	Biological Process: very long-chain fatty acid metabolic process (GO:0000038);; Molecular Function: translation elongation factor activity (GO:0003746);; Molecular Function: GTPase activity (GO:0003924);; Molecular Function: protein binding (GO:0005515);; Molecular Function: GTP binding (GO:0005525);; Cellular Component: nucleolus (GO:0005730);; Cellular Component: cytosol (GO:0005829);; Biologic…	Elongation factor Tu, chloroplastic (Precursor) GN=TUFB1 OS=Glycine max (Soybean) PE=3 SV=1
Pbr004899	8.61089e-05	-2.58876	down	[G]	Carbohydrate transport and metabolism	Molecular Function: protein binding (GO:0005515);; Cellular Component: plant-type cell wall (GO:0009505);; Cellular Component: intracellular membrane-bounded organelle (GO:0043231);; Cellular Component: cytoplasmic part (GO:0044444);;	C2 domain-containing protein At1g63220 GN=At1g63220 OS=Arabidopsis thaliana (Mouse-ear cress) PE=1 SV=1
Pbr036163	0.00572531	-2.44961	down	--	--	Molecular Function: carboxylesterase activity (GO:0004091);; Molecular Function: cholinesterase activity (GO:0004104);; Molecular Function: alpha-L-fucosidase activity (GO:0004560);; Cellular Component: extracellular region (GO:0005576);; Biological Process: lipid metabolic process (GO:0006629);; Biological Process: defense response (GO:0006952);; Cellular Component: plant-type cell wall (GO:0009…	GDSL esterase/lipase At3g26430 (Precursor) GN=At3g26430 OS=Arabidopsis thaliana (Mouse-ear cress) PE=2 SV=1
Pbr028017	5.26046e-08	-4.26551	down	--	--	--	--
Pbr003533	0.00255785	3.81734	up	--	--	Molecular Function: DNA binding (GO:0003677);; Molecular Function: sequence-specific DNA binding transcription factor activity (GO:0003700);; Molecular Function: protein binding (GO:0005515);; Cellular Component: nucleus (GO:0005634);; Biological Process: response to red or far red light (GO:0009639);; Biological Process: response to auxin stimulus (GO:0009733);; Biological Process: transmitting …	Transcription factor bHLH85 GN=F17I5.70 OS=Arabidopsis thaliana (Mouse-ear cress) PE=2 SV=1
Pbr031213	7.91759e-06	-4.00734	down	--	--	Cellular Component: vacuole (GO:0005773);; Cellular Component: plasmodesma (GO:0009506);;	--
Pbr004983	2.22274e-06	-2.95721	down	--	--	Cellular Component: 1,3-beta-D-glucan synthase complex (GO:0000148);; Molecular Function: 1,3-beta-D-glucan synthase activity (GO:0003843);; Cellular Component: Golgi apparatus (GO:0005794);; Biological Process: (1->3)-beta-D-glucan biosynthetic process (GO:0006075);; Biological Process: amino acid transport (GO:0006865);; Biological Process: cellular membrane fusion (GO:0006944);; Biological Pro…	Callose synthase 1 OS=Arabidopsis thaliana (Mouse-ear cress) PE=1 SV=2
Pbr034232	0.0059309	-3.72816	down	--	--	Molecular Function: serine-type carboxypeptidase activity (GO:0004185);; Cellular Component: extracellular space (GO:0005615);; Cellular Component: vacuole (GO:0005773);; Biological Process: proteolysis (GO:0006508);; Biological Process: microtubule nucleation (GO:0007020);; Biological Process: brassinosteroid mediated signaling pathway (GO:0009742);; Biological Process: second-messenger-mediated…	Serine carboxypeptidase 24 chain B (Precursor) GN=F17I23.50 OS=Arabidopsis thaliana (Mouse-ear cress) PE=1 SV=1
Pbr023505	0.00288509	-2.07051	down	[KL]	--	Biological Process: double-strand break repair via homologous recombination (GO:0000724);; Molecular Function: DNA binding (GO:0003677);; Molecular Function: DNA helicase activity (GO:0003678);; Molecular Function: chromatin binding (GO:0003682);; Molecular Function: helicase activity (GO:0004386);; Molecular Function: protein binding (GO:0005515);; Molecular Function: ATP binding (GO:0005524);; …	Putative SWI/SNF-related matrix-associated actin-dependent regulator of chromatin subfamily A member 3-like 1 GN=At5g05130 OS=Arabidopsis thaliana (Mouse-ear cress) PE=2 SV=1
pear_newGene_3436	6.6771e-06	4.69403	up	--	--	--	--
Pbr034581	0.000418009	-2.6424	down	--	--	--	--
Pbr036274	0.00229716	-3.45543	down	--	--	Cellular Component: extracellular region (GO:0005576);; Cellular Component: nucleus (GO:0005634);; Cellular Component: endoplasmic reticulum (GO:0005783);; Cellular Component: cytosol (GO:0005829);; Cellular Component: chloroplast thylakoid membrane (GO:0009535);; Biological Process: indoleacetic acid biosynthetic process (GO:0009684);; Biological Process: response to ethylene stimulus (GO:000972…	Probable steroid-binding protein 3 GN=MP3 OS=Arabidopsis thaliana (Mouse-ear cress) PE=1 SV=1
Pbr012532	6.98017e-05	3.01723	up	--	--	--	--
Pbr042299	0.00497387	2.12675	up	--	--	Biological Process: cell morphogenesis (GO:0000902);; Molecular Function: nucleic acid binding (GO:0003676);; Molecular Function: sequence-specific DNA binding transcription factor activity (GO:0003700);; Molecular Function: NAD+ ADP-ribosyltransferase activity (GO:0003950);; Cellular Component: extracellular region (GO:0005576);; Biological Process: regulation of transcription, DNA-dependent (GO…	Proline-rich receptor-like protein kinase PERK2 GN=PERK2 OS=Arabidopsis thaliana (Mouse-ear cress) PE=2 SV=3
Pbr003594	1.61081e-11	-5.1	down	--	--	Molecular Function: ATP transmembrane transporter activity (GO:0005347);; Cellular Component: mitochondrial inner membrane (GO:0005743);; Cellular Component: peroxisome (GO:0005777);; Cellular Component: peroxisomal membrane (GO:0005778);; Biological Process: protein targeting to membrane (GO:0006612);; Biological Process: fatty acid beta-oxidation (GO:0006635);; Biological Process: mitochondrial…	Peroxisomal adenine nucleotide carrier 1 GN=PNC1 OS=Arabidopsis thaliana (Mouse-ear cress) PE=1 SV=1
Pbr032458	0	5.67119	up	--	--	Molecular Function: adenine nucleotide transmembrane transporter activity (GO:0000295);; Molecular Function: dicarboxylic acid transmembrane transporter activity (GO:0005310);; Molecular Function: purine ribonucleotide transmembrane transporter activity (GO:0005346);; Cellular Component: mitochondrial inner membrane (GO:0005743);; Biological Process: glucose catabolic process (GO:0006007);; Biolo…	Mitochondrial uncoupling protein 5 GN=F14M13.10 OS=Arabidopsis thaliana (Mouse-ear cress) PE=2 SV=1
Pbr037783	0.00043748	-3.72145	down	[J]	Translation, ribosomal structure and biogenesis	Biological Process: RNA methylation (GO:0001510);; Molecular Function: structural constituent of ribosome (GO:0003735);; Cellular Component: nucleolus (GO:0005730);; Cellular Component: plasma membrane (GO:0005886);; Biological Process: gluconeogenesis (GO:0006094);; Biological Process: glycolysis (GO:0006096);; Biological Process: chromatin silencing (GO:0006342);; Biological Process: translatio…	60S ribosomal protein L19-3 GN=RPL19C OS=Arabidopsis thaliana (Mouse-ear cress) PE=2 SV=3
pear_newGene_565	1.71064e-06	4.86587	up	--	--	--	--
[truncated: 2,359 more rows]
