# Supplementary material for: Comparative Transcriptome Analysis of Climacteric Fruit of Chinese Pear (Pyrus ussuriensis) Reveals New Insights into Fruit Ripening
Source: PLoS One. 2014 Sep 12;9(9):e107562. doi: 10.1371/journal.pone.0107562 (PMC4162642; doi:10.1371/journal.pone.0107562)
Supplement: Table S2 — List of GO enrichment analysis results: category 'biological process'. (XLSX) [file pone.0107562.s002.xlsx]

## Sheet: Sheet1
Table S2. List of GO enrichment analysis results: category 'biological process'.
Gene Ontology term	Genome frequency of use (30012)	Cluster frequency (2543)			Corrected P-value
GO terms	Number of the elements in the whole transcriptome	Number of elements differentially expressed	Number of elements expected to be differentially expressed	Fold change
regulation of meristem growth	715	112	60.5839	1.84867	2.77e-07
microtubule nucleation	293	54	24.8267	2.17508	8.3e-05
cellular cation homeostasis	315	56	26.6908	2.0981	0.000169
oxidation-reduction process	2368	271	200.647	1.35063	0.000238
sterol biosynthetic process	536	81	45.4168	1.78348	0.000461
defense response	1738	207	147.266	1.40562	0.000508
polysaccharide biosynthetic process	461	72	39.0618	1.84323	0.000595
positive regulation of catalytic activity	248	46	21.0137	2.18905	0.000661
regulation of cell size	363	59	30.758	1.9182	0.0018
root hair elongation	915	119	77.5305	1.53488	0.00326
brassinosteroid biosynthetic process	463	69	39.2313	1.7588	0.00572
plant-type cell wall organization	707	94	59.9061	1.56912	0.016
plant-type cell wall cellulose metabolic process	205	37	17.3702	2.13008	0.0169
polysaccharide catabolic process	229	40	19.4038	2.06145	0.017
response to far red light	426	63	36.0962	1.74534	0.0193
cell tip growth	508	72	43.0442	1.6727	0.0211
carbohydrate metabolic process	548	76	46.4336	1.63675	0.0266
cell wall pectin metabolic process	243	41	20.5901	1.99125	0.0312
response to cold	1810	203	153.366	1.32363	0.0357
acetyl-CoA metabolic process	255	42	21.6069	1.94383	0.0449
cytokinin mediated signaling pathway	183	33	15.5061	2.1282	0.0512
response to ozone	398	58	33.7236	1.71986	0.0651
regulation of hormone levels	363	54	30.758	1.75564	0.0676
response to sucrose stimulus	852	106	72.1923	1.4683	0.0774
starch biosynthetic process	429	61	36.3504	1.67811	0.0864
pattern specification process	521	71	44.1458	1.60831	0.0885
auxin polar transport	358	53	30.3343	1.7472	0.0905
maltose metabolic process	385	56	32.6221	1.71663	0.0926
transmembrane receptor protein tyrosine kinase signaling pathway	240	39	20.3359	1.91779	0.116
anatomical structure formation involved in morphogenesis	362	53	30.6733	1.72789	0.122
histone modification	225	37	19.0649	1.94074	0.137
photosynthetic electron transport in photosystem I	101	21	8.55801	2.45384	0.179
fruit ripening	35	11	2.96565	3.70914	0.181
water transport	530	70	44.9084	1.55873	0.262
response to desiccation	232	37	19.658	1.88219	0.262
cysteine biosynthetic process	570	74	48.2977	1.53216	0.295
multidimensional cell growth	619	79	52.4496	1.50621	0.314
glucosinolate biosynthetic process	496	66	42.0275	1.5704	0.323
cell wall organization	889	106	75.3274	1.40719	0.405
lipid metabolic process	255	39	21.6069	1.80498	0.431
response to fructose stimulus	492	65	41.6885	1.55918	0.441
stomatal complex morphogenesis	456	61	38.6381	1.57875	0.482
regulation of seed maturation	58	14	4.9145	2.84871	0.505
negative regulation of catalytic activity	166	28	14.0656	1.99067	0.638
divalent metal ion transport	217	34	18.387	1.84913	0.668
anthocyanin accumulation in tissues in response to UV light	538	69	45.5862	1.51361	0.682
response to blue light	361	50	30.5885	1.6346	0.744
selenium compound metabolic process	9	5	0.762595	6.55656	0.763
response to nematode	513	66	43.4679	1.51836	0.83
meristem initiation	460	60	38.9771	1.53937	1
regulation of epidermal cell differentiation	24	8	2.03359	3.93394	1
cell adhesion	267	39	22.6237	1.72386	1
regulation of protein localization	294	42	24.9114	1.68597	1
regulation of root morphogenesis	14 out of 30012 0.05%	6			1
phenylpropanoid metabolic process	139 out of 30012 0.46%	24			1
phenylpropanoid biosynthetic process	164 out of 30012 0.55%	27			1
protein trimerization	6 out of 30012 0.02%	4			1
auxin influx	43 out of 30012 0.14%	11			1
response to red light	408 out of 30012 1.36%	54			1
plant-type cell wall biogenesis	427 out of 30012 1.42%	56			1
apical protein localization	20 out of 30012 0.07%	7			1
response to light stimulus	815 out of 30012 2.72%	95 out of 2543 3.74%			1
actin nucleation	310 out of 30012 1.03%	43 out of 2543 1.69%			1
sulfate assimilation	38 out of 30012 0.13%	10 out of 2543 0.39%			1
specification of carpel identity	21 out of 30012 0.07%	7 out of 2543 0.28%			1
mucilage metabolic process involved seed coat development	82 out of 30012 0.27%	16 out of 2543 0.63%			1
mucilage extrusion from seed coat	83 out of 30012 0.28%	16 out of 2543 0.63%			1
localization	262 out of 30012 0.87%	37 out of 2543 1.45%			1
plastid organization	192 out of 30012 0.64%	29 out of 2543 1.14%			1
syncytium formation	63 out of 30012 0.21%	13 out of 2543 0.51%			1
polarity specification of adaxial/abaxial axis	400 out of 30012 1.33%	51 out of 2543 2.01%			1
positive regulation of flavonoid biosynthetic process	429 out of 30012 1.43%	54 out of 2543 2.12%			1
xylan catabolic process	23 out of 30012 0.08%	7 out of 2543 0.28%			1
response to water stimulus	4 out of 30012 0.01%	3 out of 2543 0.12%			1
negative regulation of DNA binding	4 out of 30012 0.01%	3 out of 2543 0.12%			1
positive regulation of actin nucleation	4 out of 30012 0.01%	3 out of 2543 0.12%			1
anthocyanin-containing compound biosynthetic process	278 out of 30012 0.93%	38 out of 2543 1.49%			1
carotenoid biosynthetic process	354 out of 30012 1.18%	46 out of 2543 1.81%			1
cellular response to inorganic substance	18 out of 30012 0.06%	6 out of 2543 0.24%			1
response to karrikin	724 out of 30012 2.41%	83 out of 2543 3.26%			1
response to biotic stimulus	106 out of 30012 0.35%	18 out of 2543 0.71%			1
cellular aromatic compound metabolic process	341 out of 30012 1.14%	44 out of 2543 1.73%			1
anastral spindle assembly involved in male meiosis	14 out of 30012 0.05%	5 out of 2543 0.20%			1
sucrose transport	61 out of 30012 0.20%	12 out of 2543 0.47%			1
response to ethylene stimulus	964 out of 30012 3.21%	105 out of 2543 4.13%			1
pectin catabolic process	161 out of 30012 0.54%	24 out of 2543 0.94%			1
positive regulation of transcription, DNA-dependent	1711 out of 30012 5.70%	175 out of 2543 6.88%			1
response to herbivore	54 out of 30012 0.18%	11 out of 2543 0.43%			1
response to oxidative stress	708 out of 30012 2.36%	80 out of 2543 3.15%			1
stem cell development	5 out of 30012 0.02%	3 out of 2543 0.12%			1
regulation of protein dephosphorylation	467 out of 30012 1.56%	56 out of 2543 2.20%			1
starch catabolic process	145 out of 30012 0.48%	22 out of 2543 0.87%			1
adventitious root development	40 out of 30012 0.13%	9 out of 2543 0.35%			1
gametophyte development	340 out of 30012 1.13%	43 out of 2543 1.69%			1
trichome differentiation	55 out of 30012 0.18%	11 out of 2543 0.43%			1
determination of bilateral symmetry	439 out of 30012 1.46%	53 out of 2543 2.08%			1
oxoacid metabolic process	27 out of 30012 0.09%	7 out of 2543 0.28%			1
developmental growth	531 out of 30012 1.77%	62 out of 2543 2.44%			1
immune system process	174 out of 30012 0.58%	25 out of 2543 0.98%			1
RNA-dependent DNA replication	41 out of 30012 0.14%	9 out of 2543 0.35%			1
plant-type cell wall loosening	41 out of 30012 0.14%	9 out of 2543 0.35%			1
cell communication	211 out of 30012 0.70%	29 out of 2543 1.14%			1
basipetal auxin transport	113 out of 30012 0.38%	18 out of 2543 0.71%			1
microtubule-based movement	113 out of 30012 0.38%	18 out of 2543 0.71%			1
intracellular signal transduction	493 out of 30012 1.64%	58 out of 2543 2.28%			1
response to arsenic-containing substance	240 out of 30012 0.80%	32 out of 2543 1.26%			1
cellular response to sucrose starvation	2 out of 30012 0.01%	2 out of 2543 0.08%			1
cyanide catabolic process	2 out of 30012 0.01%	2 out of 2543 0.08%			1
cellular response to unfolded protein	28 out of 30012 0.09%	7 out of 2543 0.28%			1
nitrate assimilation	28 out of 30012 0.09%	7 out of 2543 0.28%			1
positive regulation of brassinosteroid biosynthetic process	28 out of 30012 0.09%	7 out of 2543 0.28%			1
maltose biosynthetic process	50 out of 30012 0.17%	10 out of 2543 0.39%			1
petal epidermis patterning	16 out of 30012 0.05%	5 out of 2543 0.20%			1
protoderm histogenesis	160 out of 30012 0.53%	23 out of 2543 0.90%			1
lateral root morphogenesis	82 out of 30012 0.27%	14 out of 2543 0.55%			1
circadian rhythm	429 out of 30012 1.43%	51 out of 2543 2.01%			1
chromatin assembly or disassembly	99 out of 30012 0.33%	16 out of 2543 0.63%			1
macromolecule metabolic process	226 out of 30012 0.75%	30 out of 2543 1.18%			1
glutamine biosynthetic process	6 out of 30012 0.02%	3 out of 2543 0.12%			1
cellular response to reactive oxygen species	6 out of 30012 0.02%	3 out of 2543 0.12%			1
cytokinetic process	11 out of 30012 0.04%	4 out of 2543 0.16%			1
photosynthesis, light harvesting in photosystem I	11 out of 30012 0.04%	4 out of 2543 0.16%			1
maltose transport	11 out of 30012 0.04%	4 out of 2543 0.16%			1
cutin transport	23 out of 30012 0.08%	6 out of 2543 0.24%			1
plant-type cell wall modification involved in multidimensional cell growth	37 out of 30012 0.12%	8 out of 2543 0.31%			1
transmembrane transport	690 out of 30012 2.30%	76 out of 2543 2.99%			1
positive gravitropism	248 out of 30012 0.83%	32 out of 2543 1.26%			1
cell differentiation	963 out of 30012 3.21%	102 out of 2543 4.01%			1
developmental growth involved in morphogenesis	395 out of 30012 1.32%	47 out of 2543 1.85%			1
regulation of proton transport	249 out of 30012 0.83%	32 out of 2543 1.26%			1
trichome morphogenesis	477 out of 30012 1.59%	55 out of 2543 2.16%			1
response to xenobiotic stimulus	165 out of 30012 0.55%	23 out of 2543 0.90%			1
protein phosphorylation	1428 out of 30012 4.76%	145 out of 2543 5.70%			1
petal morphogenesis	53 out of 30012 0.18%	10 out of 2543 0.39%			1
pollen exine formation	231 out of 30012 0.77%	30 out of 2543 1.18%			1
killing of cells of other organism	24 out of 30012 0.08%	6 out of 2543 0.24%			1
developmental process	139 out of 30012 0.46%	20 out of 2543 0.79%			1
establishment of localization in cell	54 out of 30012 0.18%	10 out of 2543 0.39%			1
cell growth	961 out of 30012 3.20%	101 out of 2543 3.97%			1
response to chitin	1773 out of 30012 5.91%	176 out of 2543 6.92%			1
DNA damage checkpoint	18 out of 30012 0.06%	5 out of 2543 0.20%			1
cellular response to nitrogen levels	12 out of 30012 0.04%	4 out of 2543 0.16%			1
guard mother cell differentiation	12 out of 30012 0.04%	4 out of 2543 0.16%			1
nitrogen compound metabolic process	177 out of 30012 0.59%	24 out of 2543 0.94%			1
gibberellic acid mediated signaling pathway	371 out of 30012 1.24%	44 out of 2543 1.73%			1
response to abscisic acid stimulus	1995 out of 30012 6.65%	196 out of 2543 7.71%			1
cellular component organization	1470 out of 30012 4.90%	148 out of 2543 5.82%			1
regulation of cell differentiation	123 out of 30012 0.41%	18 out of 2543 0.71%			1
mannitol biosynthetic process	32 out of 30012 0.11%	7 out of 2543 0.28%			1
response to organic substance	807 out of 30012 2.69%	86 out of 2543 3.38%			1
gamma-aminobutyric acid catabolic process	7 out of 30012 0.02%	3 out of 2543 0.12%			1
glutamate decarboxylation to succinate	7 out of 30012 0.02%	3 out of 2543 0.12%			1
guard cell morphogenesis	7 out of 30012 0.02%	3 out of 2543 0.12%			1
hydrogen sulfide biosynthetic process	7 out of 30012 0.02%	3 out of 2543 0.12%			1
sulfate reduction	7 out of 30012 0.02%	3 out of 2543 0.12%			1
isopentenyl diphosphate biosynthetic process, mevalonate-independent pathway	578 out of 30012 1.93%	64 out of 2543 2.52%			1
response to water deprivation	2025 out of 30012 6.75%	198 out of 2543 7.79%			1
stamen development	456 out of 30012 1.52%	52 out of 2543 2.04%			1
raffinose family oligosaccharide biosynthetic process	64 out of 30012 0.21%	11 out of 2543 0.43%			1
cellular response to sulfate starvation	81 out of 30012 0.27%	13 out of 2543 0.51%			1
response to parasitic fungus	19 out of 30012 0.06%	5 out of 2543 0.20%			1
abscisic acid biosynthetic process	73 out of 30012 0.24%	12 out of 2543 0.47%			1
virus induced gene silencing	239 out of 30012 0.80%	30 out of 2543 1.18%			1
tapetal layer development	13 out of 30012 0.04%	4 out of 2543 0.16%			1
actin filament polymerization	13 out of 30012 0.04%	4 out of 2543 0.16%			1
regulation of translation	117 out of 30012 0.39%	17 out of 2543 0.67%			1
Golgi organization	719 out of 30012 2.40%	77 out of 2543 3.03%			1
carbohydrate transmembrane transport	41 out of 30012 0.14%	8 out of 2543 0.31%			1
single fertilization	3 out of 30012 0.01%	2 out of 2543 0.08%			1
flavone biosynthetic process	3 out of 30012 0.01%	2 out of 2543 0.08%			1
phosphatidylcholine biosynthetic process	3 out of 30012 0.01%	2 out of 2543 0.08%			1
cortical protein anchoring	3 out of 30012 0.01%	2 out of 2543 0.08%			1
bacteriochlorophyll biosynthetic process	3 out of 30012 0.01%	2 out of 2543 0.08%			1
protein unfolding	3 out of 30012 0.01%	2 out of 2543 0.08%			1
choline biosynthetic process	3 out of 30012 0.01%	2 out of 2543 0.08%			1
response to gravity	3 out of 30012 0.01%	2 out of 2543 0.08%			1
protein trans-autophosphorylation	3 out of 30012 0.01%	2 out of 2543 0.08%			1
calcium ion transmembrane transport	49 out of 30012 0.16%	9 out of 2543 0.35%			1
microsporocyte differentiation	100 out of 30012 0.33%	15 out of 2543 0.59%			1
ethylene biosynthetic process	340 out of 30012 1.13%	40 out of 2543 1.57%			1
regulation of lipid metabolic process	83 out of 30012 0.28%	13 out of 2543 0.51%			1
regulation of cell proliferation	222 out of 30012 0.74%	28 out of 2543 1.10%			1
transcription from plastid promoter	165 out of 30012 0.55%	22 out of 2543 0.87%			1
pentose-phosphate shunt	422 out of 30012 1.41%	48 out of 2543 1.89%			1
starch metabolic process	242 out of 30012 0.81%	30 out of 2543 1.18%			1
fatty acid transport	20 out of 30012 0.07%	5 out of 2543 0.20%			1
iron ion transport	443 out of 30012 1.48%	50 out of 2543 1.97%			1
organ formation	194 out of 30012 0.65%	25 out of 2543 0.98%			1
chloroplast relocation	262 out of 30012 0.87%	32 out of 2543 1.26%			1
organ morphogenesis	423 out of 30012 1.41%	48 out of 2543 1.89%			1
chlorophyll biosynthetic process	312 out of 30012 1.04%	37 out of 2543 1.45%			1
sucrose biosynthetic process	84 out of 30012 0.28%	13 out of 2543 0.51%			1
response to other organism	918 out of 30012 3.06%	95 out of 2543 3.74%			1
raffinose catabolic process	8 out of 30012 0.03%	3 out of 2543 0.12%			1
wax biosynthetic process	120 out of 30012 0.40%	17 out of 2543 0.67%			1
positive regulation of seed germination	111 out of 30012 0.37%	16 out of 2543 0.63%			1
cellular process involved in reproduction	445 out of 30012 1.48%	50 out of 2543 1.97%			1
hydrogen peroxide transmembrane transport	35 out of 30012 0.12%	7 out of 2543 0.28%			1
potassium ion export	14 out of 30012 0.05%	4 out of 2543 0.16%			1
defense response to bacterium, incompatible interaction	304 out of 30012 1.01%	36 out of 2543 1.42%			1
cellular response to iron ion starvation	426 out of 30012 1.42%	48 out of 2543 1.89%			1
cellular glucan metabolic process	112 out of 30012 0.37%	16 out of 2543 0.63%			1
regulation of anthocyanin biosynthetic process	103 out of 30012 0.34%	15 out of 2543 0.59%			1
regulation of nitrogen compound metabolic process	28 out of 30012 0.09%	6 out of 2543 0.24%			1
response to microbial phytotoxin	21 out of 30012 0.07%	5 out of 2543 0.20%			1
protein autophosphorylation	1120 out of 30012 3.73%	113 out of 2543 4.44%			1
reductive pentose-phosphate cycle	44 out of 30012 0.15%	8 out of 2543 0.31%			1
photosystem II assembly	409 out of 30012 1.36%	46 out of 2543 1.81%			1
cuticle development	390 out of 30012 1.30%	44 out of 2543 1.73%			1
unsaturated fatty acid biosynthetic process	239 out of 30012 0.80%	29 out of 2543 1.14%			1
regulation of pollen tube growth	124 out of 30012 0.41%	17 out of 2543 0.67%			1
cell projection organization	53 out of 30012 0.18%	9 out of 2543 0.35%			1
meristem development	484 out of 30012 1.61%	53 out of 2543 2.08%			1
nitrogen fixation	15 out of 30012 0.05%	4 out of 2543 0.16%			1
response to salt stress	2803 out of 30012 9.34%	264 out of 2543 10.38%			1
calcium ion transport	443 out of 30012 1.48%	49 out of 2543 1.93%			1
benzoate metabolic process	37 out of 30012 0.12%	7 out of 2543 0.28%			1
root hair cell development	106 out of 30012 0.35%	15 out of 2543 0.59%			1
establishment of planar polarity	22 out of 30012 0.07%	5 out of 2543 0.20%			1
leaf proximal/distal pattern formation	22 out of 30012 0.07%	5 out of 2543 0.20%			1
leaf morphogenesis	900 out of 30012 3.00%	92 out of 2543 3.62%			1
regulation of iron ion transport	9 out of 30012 0.03%	3 out of 2543 0.12%			1
circadian regulation of calcium ion oscillation	9 out of 30012 0.03%	3 out of 2543 0.12%			1
polysaccharide transport	9 out of 30012 0.03%	3 out of 2543 0.12%			1
response to cytokinin stimulus	291 out of 30012 0.97%	34 out of 2543 1.34%			1
hyperosmotic salinity response	912 out of 30012 3.04%	93 out of 2543 3.66%			1
chromatin silencing	394 out of 30012 1.31%	44 out of 2543 1.73%			1
two-component signal transduction system (phosphorelay)	98 out of 30012 0.33%	14 out of 2543 0.55%			1
pollen-pistil interaction	98 out of 30012 0.33%	14 out of 2543 0.55%			1
jasmonic acid metabolic process	145 out of 30012 0.48%	19 out of 2543 0.75%			1
cellular response to heat	117 out of 30012 0.39%	16 out of 2543 0.63%			1
uracil catabolic process	4 out of 30012 0.01%	2 out of 2543 0.08%			1
actin crosslink formation	4 out of 30012 0.01%	2 out of 2543 0.08%			1
tropane alkaloid biosynthetic process	4 out of 30012 0.01%	2 out of 2543 0.08%			1
D-gluconate metabolic process	4 out of 30012 0.01%	2 out of 2543 0.08%			1
beta-alanine catabolic process	4 out of 30012 0.01%	2 out of 2543 0.08%			1
anisotropic cell growth	4 out of 30012 0.01%	2 out of 2543 0.08%			1
actin filament severing	4 out of 30012 0.01%	2 out of 2543 0.08%			1
positive regulation of cell fate specification	4 out of 30012 0.01%	2 out of 2543 0.08%			1
borate transport	23 out of 30012 0.08%	5 out of 2543 0.20%			1
protein exit from endoplasmic reticulum	23 out of 30012 0.08%	5 out of 2543 0.20%			1
detection of ethylene stimulus	23 out of 30012 0.08%	5 out of 2543 0.20%			1
regulation of systemic acquired resistance	55 out of 30012 0.18%	9 out of 2543 0.35%			1
cell morphogenesis	315 out of 30012 1.05%	36 out of 2543 1.42%			1
negative regulation of sequence-specific DNA binding transcription factor activity	16 out of 30012 0.05%	4 out of 2543 0.16%			1
L-idonate catabolic process	16 out of 30012 0.05%	4 out of 2543 0.16%			1
phosphatidylcholine catabolic process	16 out of 30012 0.05%	4 out of 2543 0.16%			1
barbed-end actin filament capping	16 out of 30012 0.05%	4 out of 2543 0.16%			1
cellulose microfibril organization	16 out of 30012 0.05%	4 out of 2543 0.16%			1
developmental process involved in reproduction	377 out of 30012 1.26%	42 out of 2543 1.65%			1
xanthophyll biosynthetic process	31 out of 30012 0.10%	6 out of 2543 0.24%			1
signal transduction by phosphorylation	31 out of 30012 0.10%	6 out of 2543 0.24%			1
external encapsulating structure organization	119 out of 30012 0.40%	16 out of 2543 0.63%			1
cellulose metabolic process	167 out of 30012 0.56%	21 out of 2543 0.83%			1
aromatic amino acid family metabolic process	129 out of 30012 0.43%	17 out of 2543 0.67%			1
xylem development	390 out of 30012 1.30%	43 out of 2543 1.69%			1
threonine biosynthetic process	10 out of 30012 0.03%	3 out of 2543 0.12%			1
gene silencing by miRNA	10 out of 30012 0.03%	3 out of 2543 0.12%			1
cellular response to carbohydrate stimulus	10 out of 30012 0.03%	3 out of 2543 0.12%			1
glycolipid transport	10 out of 30012 0.03%	3 out of 2543 0.12%			1
arabinan catabolic process	10 out of 30012 0.03%	3 out of 2543 0.12%			1
root hair cell differentiation	601 out of 30012 2.00%	63 out of 2543 2.48%			1
abscisic acid metabolic process	48 out of 30012 0.16%	8 out of 2543 0.31%			1
post-embryonic morphogenesis	433 out of 30012 1.44%	47 out of 2543 1.85%			1
response to virus	218 out of 30012 0.73%	26 out of 2543 1.02%			1
regulation of stomatal movement	444 out of 30012 1.48%	48 out of 2543 1.89%			1
cellular response to abiotic stimulus	32 out of 30012 0.11%	6 out of 2543 0.24%			1
amino acid transmembrane transport	32 out of 30012 0.11%	6 out of 2543 0.24%			1
detection of fungus	17 out of 30012 0.06%	4 out of 2543 0.16%			1
1-aminocyclopropane-1-carboxylate biosynthetic process	17 out of 30012 0.06%	4 out of 2543 0.16%			1
auxin metabolic process	66 out of 30012 0.22%	10 out of 2543 0.39%			1
protein targeting to membrane	1434 out of 30012 4.78%	139 out of 2543 5.47%			1
cell wall macromolecule metabolic process	240 out of 30012 0.80%	28 out of 2543 1.10%			1
phyllome development	113 out of 30012 0.38%	15 out of 2543 0.59%			1
negative regulation of signal transduction	41 out of 30012 0.14%	7 out of 2543 0.28%			1
regionalization	231 out of 30012 0.77%	27 out of 2543 1.06%			1
regulation of timing of transition from vegetative to reproductive phase	201 out of 30012 0.67%	24 out of 2543 0.94%			1
fucose biosynthetic process	25 out of 30012 0.08%	5 out of 2543 0.20%			1
heterocycle biosynthetic process	282 out of 30012 0.94%	32 out of 2543 1.26%			1
hydrogen peroxide catabolic process	293 out of 30012 0.98%	33 out of 2543 1.30%			1
amino acid homeostasis	50 out of 30012 0.17%	8 out of 2543 0.31%			1
cellular response to iron ion	202 out of 30012 0.67%	24 out of 2543 0.94%			1
primary root development	114 out of 30012 0.38%	15 out of 2543 0.59%			1
phloem transport	59 out of 30012 0.20%	9 out of 2543 0.35%			1
cell development	253 out of 30012 0.84%	29 out of 2543 1.14%			1
carotene metabolic process	11 out of 30012 0.04%	3 out of 2543 0.12%			1
cellular response to boron-containing substance deprivation	11 out of 30012 0.04%	3 out of 2543 0.12%			1
anaerobic respiration	11 out of 30012 0.04%	3 out of 2543 0.12%			1
glycerol metabolic process	18 out of 30012 0.06%	4 out of 2543 0.16%			1
membrane lipid catabolic process	18 out of 30012 0.06%	4 out of 2543 0.16%			1
positive regulation of camalexin biosynthetic process	18 out of 30012 0.06%	4 out of 2543 0.16%			1
threonine metabolic process	5 out of 30012 0.02%	2 out of 2543 0.08%			1
negative regulation of transposition	5 out of 30012 0.02%	2 out of 2543 0.08%			1
response to low fluence red light stimulus	5 out of 30012 0.02%	2 out of 2543 0.08%			1
regulation of inflorescence meristem growth	5 out of 30012 0.02%	2 out of 2543 0.08%			1
response to selenium ion	5 out of 30012 0.02%	2 out of 2543 0.08%			1
IMP salvage	5 out of 30012 0.02%	2 out of 2543 0.08%			1
transmembrane receptor protein serine/threonine kinase signaling pathway	5 out of 30012 0.02%	2 out of 2543 0.08%			1
para-aminobenzoic acid biosynthetic process	5 out of 30012 0.02%	2 out of 2543 0.08%			1
IMP biosynthetic process	5 out of 30012 0.02%	2 out of 2543 0.08%			1
siroheme biosynthetic process	5 out of 30012 0.02%	2 out of 2543 0.08%			1
cellular nitrogen compound metabolic process	164 out of 30012 0.55%	20 out of 2543 0.79%			1
response to ionizing radiation	34 out of 30012 0.11%	6 out of 2543 0.24%			1
adaxial/abaxial pattern specification	51 out of 30012 0.17%	8 out of 2543 0.31%			1
meristem determinacy	51 out of 30012 0.17%	8 out of 2543 0.31%			1
nitrate transport	721 out of 30012 2.40%	73 out of 2543 2.87%			1
cellular response to boron-containing substance levels	26 out of 30012 0.09%	5 out of 2543 0.20%			1
macromolecule biosynthetic process	255 out of 30012 0.85%	29 out of 2543 1.14%			1
response to cyclopentenone	485 out of 30012 1.62%	51 out of 2543 2.01%			1
procambium histogenesis	60 out of 30012 0.20%	9 out of 2543 0.35%			1
auxin efflux	69 out of 30012 0.23%	10 out of 2543 0.39%			1
rRNA processing	539 out of 30012 1.80%	56 out of 2543 2.20%			1
response to brassinosteroid stimulus	391 out of 30012 1.30%	42 out of 2543 1.65%			1
regulation of response to osmotic stress	43 out of 30012 0.14%	7 out of 2543 0.28%			1
response to stimulus	1052 out of 30012 3.51%	103 out of 2543 4.05%			1
regulation of cellular process	1075 out of 30012 3.58%	105 out of 2543 4.13%			1
response to molecule of bacterial origin	288 out of 30012 0.96%	32 out of 2543 1.26%			1
far-red light signaling pathway	52 out of 30012 0.17%	8 out of 2543 0.31%			1
response to symbiotic fungus	127 out of 30012 0.42%	16 out of 2543 0.63%			1
response to low light intensity stimulus	19 out of 30012 0.06%	4 out of 2543 0.16%			1
abscisic acid catabolic process	19 out of 30012 0.06%	4 out of 2543 0.16%			1
selenate transport	19 out of 30012 0.06%	4 out of 2543 0.16%			1
glucose-6-phosphate transport	19 out of 30012 0.06%	4 out of 2543 0.16%			1
immune effector process	35 out of 30012 0.12%	6 out of 2543 0.24%			1
regulation of meristem structural organization	137 out of 30012 0.46%	17 out of 2543 0.67%			1
vegetative phase change	187 out of 30012 0.62%	22 out of 2543 0.87%			1
epidermal cell differentiation	187 out of 30012 0.62%	22 out of 2543 0.87%			1
response to carbohydrate stimulus	167 out of 30012 0.56%	20 out of 2543 0.79%			1
photosynthetic acclimation	27 out of 30012 0.09%	5 out of 2543 0.20%			1
tapetal cell fate specification	27 out of 30012 0.09%	5 out of 2543 0.20%			1
lipid particle organization	27 out of 30012 0.09%	5 out of 2543 0.20%			1
positive regulation of secondary growth	27 out of 30012 0.09%	5 out of 2543 0.20%			1
gibberellin biosynthetic process	238 out of 30012 0.79%	27 out of 2543 1.06%			1
response to high light intensity	630 out of 30012 2.10%	64 out of 2543 2.52%			1
phosphatidylcholine metabolic process	12 out of 30012 0.04%	3 out of 2543 0.12%			1
retrograde transport, endosome to Golgi	12 out of 30012 0.04%	3 out of 2543 0.12%			1
green leaf volatile biosynthetic process	12 out of 30012 0.04%	3 out of 2543 0.12%			1
water homeostasis	12 out of 30012 0.04%	3 out of 2543 0.12%			1
protein modification by small protein removal	44 out of 30012 0.15%	7 out of 2543 0.28%			1
acropetal auxin transport	44 out of 30012 0.15%	7 out of 2543 0.28%			1
positive regulation of short-day photoperiodism, flowering	71 out of 30012 0.24%	10 out of 2543 0.39%			1
cellular response to ethylene stimulus	138 out of 30012 0.46%	17 out of 2543 0.67%			1
determination of dorsal/ventral asymmetry	53 out of 30012 0.18%	8 out of 2543 0.31%			1
lead ion transport	53 out of 30012 0.18%	8 out of 2543 0.31%			1
pollen tube growth	927 out of 30012 3.09%	91 out of 2543 3.58%			1
photosynthesis	261 out of 30012 0.87%	29 out of 2543 1.14%			1
regulation of floral meristem growth	91 out of 30012 0.30%	12 out of 2543 0.47%			1
glutamine metabolic process	28 out of 30012 0.09%	5 out of 2543 0.20%			1
actin filament depolymerization	20 out of 30012 0.07%	4 out of 2543 0.16%			1
cellulose catabolic process	20 out of 30012 0.07%	4 out of 2543 0.16%			1
peroxisome fission	20 out of 30012 0.07%	4 out of 2543 0.16%			1
amino acid transport	570 out of 30012 1.90%	58 out of 2543 2.28%			1
sulfolipid biosynthetic process	1 out of 30012 0.00%	1 out of 2543 0.04%			1
pteridine-containing compound metabolic process	1 out of 30012 0.00%	1 out of 2543 0.04%			1
regulation of chlorophyll metabolic process	1 out of 30012 0.00%	1 out of 2543 0.04%			1
chaperone-mediated protein folding	1 out of 30012 0.00%	1 out of 2543 0.04%			1
meiotic spindle organization	1 out of 30012 0.00%	1 out of 2543 0.04%			1
RNA 3' uridylation	1 out of 30012 0.00%	1 out of 2543 0.04%			1
photosynthesis, light harvesting in photosystem II	1 out of 30012 0.00%	1 out of 2543 0.04%			1
cytidine deamination	1 out of 30012 0.00%	1 out of 2543 0.04%			1
negative regulation of hydrogen peroxide biosynthetic process	1 out of 30012 0.00%	1 out of 2543 0.04%			1
histidine catabolic process to glutamate and formamide	1 out of 30012 0.00%	1 out of 2543 0.04%			1
iron incorporation into metallo-sulfur cluster	1 out of 30012 0.00%	1 out of 2543 0.04%			1
plant-type spore development	1 out of 30012 0.00%	1 out of 2543 0.04%			1
mitochondrial ATP synthesis coupled proton transport	1 out of 30012 0.00%	1 out of 2543 0.04%			1
cellular biogenic amine metabolic process	1 out of 30012 0.00%	1 out of 2543 0.04%			1
methionyl-tRNA aminoacylation	6 out of 30012 0.02%	2 out of 2543 0.08%			1
glutamine family amino acid biosynthetic process	6 out of 30012 0.02%	2 out of 2543 0.08%			1
folic acid biosynthetic process	6 out of 30012 0.02%	2 out of 2543 0.08%			1
L-asparagine biosynthetic process	6 out of 30012 0.02%	2 out of 2543 0.08%			1
inositol metabolic process	6 out of 30012 0.02%	2 out of 2543 0.08%			1
ferredoxin metabolic process	6 out of 30012 0.02%	2 out of 2543 0.08%			1
leucyl-tRNA aminoacylation	6 out of 30012 0.02%	2 out of 2543 0.08%			1
pollen tube adhesion	6 out of 30012 0.02%	2 out of 2543 0.08%			1
pyrimidine nucleoside transport	6 out of 30012 0.02%	2 out of 2543 0.08%			1
gravitropism	357 out of 30012 1.19%	38 out of 2543 1.49%			1
shoot development	421 out of 30012 1.40%	44 out of 2543 1.73%			1
gene silencing	191 out of 30012 0.64%	22 out of 2543 0.87%			1
regulation of nucleobase-containing compound metabolic process	121 out of 30012 0.40%	15 out of 2543 0.59%			1
indoleacetic acid biosynthetic process	347 out of 30012 1.16%	37 out of 2543 1.45%			1
cellular response to nitric oxide	73 out of 30012 0.24%	10 out of 2543 0.39%			1
aging	141 out of 30012 0.47%	17 out of 2543 0.67%			1
flower morphogenesis	202 out of 30012 0.67%	23 out of 2543 0.90%			1
glycerol ether metabolic process	46 out of 30012 0.15%	7 out of 2543 0.28%			1
flower development	770 out of 30012 2.57%	76 out of 2543 2.99%			1
ammonia assimilation cycle	13 out of 30012 0.04%	3 out of 2543 0.12%			1
clathrin-mediated endocytosis	13 out of 30012 0.04%	3 out of 2543 0.12%			1
response to temperature stimulus	391 out of 30012 1.30%	41 out of 2543 1.61%			1
response to chemical stimulus	370 out of 30012 1.23%	39 out of 2543 1.53%			1
response to fungus	328 out of 30012 1.09%	35 out of 2543 1.38%			1
glucosinolate metabolic process	29 out of 30012 0.10%	5 out of 2543 0.20%			1
phosphoenolpyruvate transport	21 out of 30012 0.07%	4 out of 2543 0.16%			1
oxidative photosynthetic carbon pathway	21 out of 30012 0.07%	4 out of 2543 0.16%			1
jasmonic acid and ethylene-dependent systemic resistance, ethylene mediated signaling pathway	21 out of 30012 0.07%	4 out of 2543 0.16%			1
reproduction	123 out of 30012 0.41%	15 out of 2543 0.59%			1
negative regulation of gene expression	38 out of 30012 0.13%	6 out of 2543 0.24%			1
regulation of biological quality	426 out of 30012 1.42%	44 out of 2543 1.73%			1
cellular response to stimulus	610 out of 30012 2.03%	61 out of 2543 2.40%			1
second-messenger-mediated signaling	85 out of 30012 0.28%	11 out of 2543 0.43%			1
negative regulation of ethylene mediated signaling pathway	66 out of 30012 0.22%	9 out of 2543 0.35%			1
xylem and phloem pattern formation	471 out of 30012 1.57%	48 out of 2543 1.89%			1
microtubule bundle formation	30 out of 30012 0.10%	5 out of 2543 0.20%			1
gene silencing by RNA	206 out of 30012 0.69%	23 out of 2543 0.90%			1
seed dormancy process	439 out of 30012 1.46%	45 out of 2543 1.77%			1
sulfur amino acid metabolic process	115 out of 30012 0.38%	14 out of 2543 0.55%			1
transcription factor import into nucleus	125 out of 30012 0.42%	15 out of 2543 0.59%			1
asymmetric cell division	125 out of 30012 0.42%	15 out of 2543 0.59%			1
auxin biosynthetic process	48 out of 30012 0.16%	7 out of 2543 0.28%			1
nitric oxide mediated signal transduction	39 out of 30012 0.13%	6 out of 2543 0.24%			1
borate transmembrane transport	14 out of 30012 0.05%	3 out of 2543 0.12%			1
regulation of DNA metabolic process	14 out of 30012 0.05%	3 out of 2543 0.12%			1
cellular response to fatty acid	14 out of 30012 0.05%	3 out of 2543 0.12%			1
negative regulation of macromolecule metabolic process	14 out of 30012 0.05%	3 out of 2543 0.12%			1
positive regulation of organ growth	14 out of 30012 0.05%	3 out of 2543 0.12%			1
seed coat development	86 out of 30012 0.29%	11 out of 2543 0.43%			1
cellular carbohydrate biosynthetic process	86 out of 30012 0.29%	11 out of 2543 0.43%			1
phosphoglycerate transport	22 out of 30012 0.07%	4 out of 2543 0.16%			1
triose phosphate transmembrane transport	22 out of 30012 0.07%	4 out of 2543 0.16%			1
auxin homeostasis	67 out of 30012 0.22%	9 out of 2543 0.35%			1
response to alcohol	106 out of 30012 0.35%	13 out of 2543 0.51%			1
hyperosmotic response	420 out of 30012 1.40%	43 out of 2543 1.69%			1
detoxification of nitrogen compound	7 out of 30012 0.02%	2 out of 2543 0.08%			1
oxaloacetate transport	7 out of 30012 0.02%	2 out of 2543 0.08%			1
tetrahydrofolate metabolic process	7 out of 30012 0.02%	2 out of 2543 0.08%			1
glutamate biosynthetic process	7 out of 30012 0.02%	2 out of 2543 0.08%			1
regulation of secondary metabolic process	7 out of 30012 0.02%	2 out of 2543 0.08%			1
regulation of cellular ketone metabolic process	7 out of 30012 0.02%	2 out of 2543 0.08%			1
specification of stamen identity	7 out of 30012 0.02%	2 out of 2543 0.08%			1
alpha-ketoglutarate transport	7 out of 30012 0.02%	2 out of 2543 0.08%			1
inositol phosphate metabolic process	7 out of 30012 0.02%	2 out of 2543 0.08%			1
response to mechanical stimulus	271 out of 30012 0.90%	29 out of 2543 1.14%			1
radial pattern formation	77 out of 30012 0.26%	10 out of 2543 0.39%			1
secretion by cell	58 out of 30012 0.19%	8 out of 2543 0.31%			1
cotyledon development	314 out of 30012 1.05%	33 out of 2543 1.30%			1
cell morphogenesis involved in differentiation	87 out of 30012 0.29%	11 out of 2543 0.43%			1
anion homeostasis	31 out of 30012 0.10%	5 out of 2543 0.20%			1
ATP catabolic process	272 out of 30012 0.91%	29 out of 2543 1.14%			1
response to L-ascorbic acid	40 out of 30012 0.13%	6 out of 2543 0.24%			1
terpene metabolic process	40 out of 30012 0.13%	6 out of 2543 0.24%			1
chloroplast fission	40 out of 30012 0.13%	6 out of 2543 0.24%			1
coenzyme biosynthetic process	158 out of 30012 0.53%	18 out of 2543 0.71%			1
lipoate metabolic process	158 out of 30012 0.53%	18 out of 2543 0.71%			1
response to nitrate	730 out of 30012 2.43%	71 out of 2543 2.79%			1
biosynthetic process	128 out of 30012 0.43%	15 out of 2543 0.59%			1
response to red or far red light	263 out of 30012 0.88%	28 out of 2543 1.10%			1
inflorescence development	242 out of 30012 0.81%	26 out of 2543 1.02%			1
cinnamic acid ester metabolic process	23 out of 30012 0.08%	4 out of 2543 0.16%			1
cellular lipid catabolic process	23 out of 30012 0.08%	4 out of 2543 0.16%			1
regulation of protein catabolic process	23 out of 30012 0.08%	4 out of 2543 0.16%			1
(1->3)-beta-D-glucan biosynthetic process	23 out of 30012 0.08%	4 out of 2543 0.16%			1
defense response by callose deposition	169 out of 30012 0.56%	19 out of 2543 0.75%			1
auxin mediated signaling pathway	306 out of 30012 1.02%	32 out of 2543 1.26%			1
response to UV-B	632 out of 30012 2.11%	62 out of 2543 2.44%			1
cellular amino acid biosynthetic process	159 out of 30012 0.53%	18 out of 2543 0.71%			1
amylopectin biosynthetic process	15 out of 30012 0.05%	3 out of 2543 0.12%			1
regulation of cellular amino acid metabolic process	15 out of 30012 0.05%	3 out of 2543 0.12%			1
nonphotochemical quenching	15 out of 30012 0.05%	3 out of 2543 0.12%			1
regulation of reproductive process	41 out of 30012 0.14%	6 out of 2543 0.24%			1
anther development	513 out of 30012 1.71%	51 out of 2543 2.01%			1
signal transduction	1349 out of 30012 4.49%	126 out of 2543 4.95%			1
embryonic meristem development	51 out of 30012 0.17%	7 out of 2543 0.28%			1
respiratory burst involved in defense response	625 out of 30012 2.08%	61 out of 2543 2.40%			1
unidimensional cell growth	581 out of 30012 1.94%	57 out of 2543 2.24%			1
suberin biosynthetic process	110 out of 30012 0.37%	13 out of 2543 0.51%			1
cell division	593 out of 30012 1.98%	58 out of 2543 2.28%			1
histone H3-K9 demethylation	24 out of 30012 0.08%	4 out of 2543 0.16%			1
positive regulation of protein kinase activity	24 out of 30012 0.08%	4 out of 2543 0.16%			1
5-carbamoylmethyluridine metabolic process	42 out of 30012 0.14%	6 out of 2543 0.24%			1
plant-type cell wall organization or biogenesis	193 out of 30012 0.64%	21 out of 2543 0.83%			1
pollen tube guidance	61 out of 30012 0.20%	8 out of 2543 0.31%			1
salicin transport	8 out of 30012 0.03%	2 out of 2543 0.08%			1
fruit ripening, climacteric	8 out of 30012 0.03%	2 out of 2543 0.08%			1
tRNA splicing, via endonucleolytic cleavage and ligation	8 out of 30012 0.03%	2 out of 2543 0.08%			1
asparagine catabolic process via L-aspartate	8 out of 30012 0.03%	2 out of 2543 0.08%			1
L-glutamate transport	8 out of 30012 0.03%	2 out of 2543 0.08%			1
arbutin transport	8 out of 30012 0.03%	2 out of 2543 0.08%			1
detection of visible light	8 out of 30012 0.03%	2 out of 2543 0.08%			1
protein-tetrapyrrole linkage	8 out of 30012 0.03%	2 out of 2543 0.08%			1
chorismate metabolic process	8 out of 30012 0.03%	2 out of 2543 0.08%			1
circumnutation	33 out of 30012 0.11%	5 out of 2543 0.20%			1
response to gibberellin stimulus	484 out of 30012 1.61%	48 out of 2543 1.89%			1
response to wounding	1662 out of 30012 5.54%	153 out of 2543 6.02%			1
phosphatidylglycerol biosynthetic process	152 out of 30012 0.51%	17 out of 2543 0.67%			1
defense response to bacterium	1708 out of 30012 5.69%	157 out of 2543 6.17%			1
abscisic acid transport	81 out of 30012 0.27%	10 out of 2543 0.39%			1
L-glutamate import	16 out of 30012 0.05%	3 out of 2543 0.12%			1
miRNA metabolic process	16 out of 30012 0.05%	3 out of 2543 0.12%			1
somatic stem cell maintenance	16 out of 30012 0.05%	3 out of 2543 0.12%			1
spermidine metabolic process	16 out of 30012 0.05%	3 out of 2543 0.12%			1
anatomical structure morphogenesis	909 out of 30012 3.03%	86 out of 2543 3.38%			1
sucrose metabolic process	43 out of 30012 0.14%	6 out of 2543 0.24%			1
sexual reproduction	43 out of 30012 0.14%	6 out of 2543 0.24%			1
oxidoreduction coenzyme metabolic process	143 out of 30012 0.48%	16 out of 2543 0.63%			1
regulation of plant-type hypersensitive response	1542 out of 30012 5.14%	142 out of 2543 5.58%			1
regulation of gene expression, epigenetic	324 out of 30012 1.08%	33 out of 2543 1.30%			1
endomembrane system organization	34 out of 30012 0.11%	5 out of 2543 0.20%			1
positive regulation of plant-type hypersensitive response	25 out of 30012 0.08%	4 out of 2543 0.16%			1
primary metabolic process	1488 out of 30012 4.96%	137 out of 2543 5.39%			1
tissue development	456 out of 30012 1.52%	45 out of 2543 1.77%			1
abscisic acid mediated signaling pathway	901 out of 30012 3.00%	85 out of 2543 3.34%			1
protein metabolic process	63 out of 30012 0.21%	8 out of 2543 0.31%			1
proteolysis	589 out of 30012 1.96%	57 out of 2543 2.24%			1
developmental vegetative growth	2 out of 30012 0.01%	1 out of 2543 0.04%			1
cobalt ion transport	2 out of 30012 0.01%	1 out of 2543 0.04%			1
actin cytoskeleton reorganization	2 out of 30012 0.01%	1 out of 2543 0.04%			1
anaphase	2 out of 30012 0.01%	1 out of 2543 0.04%			1
protein processing involved in protein targeting to mitochondrion	2 out of 30012 0.01%	1 out of 2543 0.04%			1
chlororespiration	2 out of 30012 0.01%	1 out of 2543 0.04%			1
regulation of gene silencing by miRNA	2 out of 30012 0.01%	1 out of 2543 0.04%			1
pre-miRNA export from nucleus	2 out of 30012 0.01%	1 out of 2543 0.04%			1
DNA-dependent transcription, termination	2 out of 30012 0.01%	1 out of 2543 0.04%			1
phosphatidic acid metabolic process	2 out of 30012 0.01%	1 out of 2543 0.04%			1
embryonic shoot morphogenesis	2 out of 30012 0.01%	1 out of 2543 0.04%			1
fumarate metabolic process	2 out of 30012 0.01%	1 out of 2543 0.04%			1
regulation of histone H3-K9 dimethylation	2 out of 30012 0.01%	1 out of 2543 0.04%			1
UDP-glucosylation	2 out of 30012 0.01%	1 out of 2543 0.04%			1
nicotianamine biosynthetic process	2 out of 30012 0.01%	1 out of 2543 0.04%			1
temperature compensation of the circadian clock	2 out of 30012 0.01%	1 out of 2543 0.04%			1
root system development	2 out of 30012 0.01%	1 out of 2543 0.04%			1
nickel cation transmembrane transport	2 out of 30012 0.01%	1 out of 2543 0.04%			1
detection of light stimulus	2 out of 30012 0.01%	1 out of 2543 0.04%			1
fucose metabolic process	2 out of 30012 0.01%	1 out of 2543 0.04%			1
intracellular distribution of mitochondria	2 out of 30012 0.01%	1 out of 2543 0.04%			1
phytochelatin transmembrane transport	2 out of 30012 0.01%	1 out of 2543 0.04%			1
response to boron-containing substance	2 out of 30012 0.01%	1 out of 2543 0.04%			1
nucleoid organization	2 out of 30012 0.01%	1 out of 2543 0.04%			1
uridine biosynthetic process	2 out of 30012 0.01%	1 out of 2543 0.04%			1
thioredoxin biosynthetic process	2 out of 30012 0.01%	1 out of 2543 0.04%			1
keto-3-deoxy-D-manno-octulosonic acid biosynthetic process	2 out of 30012 0.01%	1 out of 2543 0.04%			1
positive regulation of organelle organization	93 out of 30012 0.31%	11 out of 2543 0.43%			1
regulation of cellular biosynthetic process	73 out of 30012 0.24%	9 out of 2543 0.35%			1
secondary metabolic process	197 out of 30012 0.66%	21 out of 2543 0.83%			1
flagellum assembly	44 out of 30012 0.15%	6 out of 2543 0.24%			1
response to osmotic stress	425 out of 30012 1.42%	42 out of 2543 1.65%			1
pentose-phosphate shunt, oxidative branch	17 out of 30012 0.06%	3 out of 2543 0.12%			1
cell fate commitment	17 out of 30012 0.06%	3 out of 2543 0.12%			1
protein hexamerization	17 out of 30012 0.06%	3 out of 2543 0.12%			1
anthocyanin-containing compound metabolic process	17 out of 30012 0.06%	3 out of 2543 0.12%			1
macromolecule methylation	156 out of 30012 0.52%	17 out of 2543 0.67%			1
cell wall modification involved in multidimensional cell growth	35 out of 30012 0.12%	5 out of 2543 0.20%			1
specification of organ position	9 out of 30012 0.03%	2 out of 2543 0.08%			1
cyanidin 3-O-glucoside metabolic process	9 out of 30012 0.03%	2 out of 2543 0.08%			1
long-day photoperiodism	9 out of 30012 0.03%	2 out of 2543 0.08%			1
actin filament bundle assembly	9 out of 30012 0.03%	2 out of 2543 0.08%			1
ammonium ion metabolic process	9 out of 30012 0.03%	2 out of 2543 0.08%			1
negative regulation of protein binding	9 out of 30012 0.03%	2 out of 2543 0.08%			1
short-day photoperiodism	9 out of 30012 0.03%	2 out of 2543 0.08%			1
lysine transport	9 out of 30012 0.03%	2 out of 2543 0.08%			1
plastoquinone biosynthetic process	9 out of 30012 0.03%	2 out of 2543 0.08%			1
regulation of organ morphogenesis	26 out of 30012 0.09%	4 out of 2543 0.16%			1
regulation of cell adhesion	26 out of 30012 0.09%	4 out of 2543 0.16%			1
root development	783 out of 30012 2.61%	74 out of 2543 2.91%			1
methionine biosynthetic process	296 out of 30012 0.99%	30 out of 2543 1.18%			1
embryonic pattern specification	136 out of 30012 0.45%	15 out of 2543 0.59%			1
cellular response to starvation	45 out of 30012 0.15%	6 out of 2543 0.24%			1
root morphogenesis	362 out of 30012 1.21%	36 out of 2543 1.42%			1
response to anoxia	55 out of 30012 0.18%	7 out of 2543 0.28%			1
epidermal cell fate specification	55 out of 30012 0.18%	7 out of 2543 0.28%			1
pentacyclic triterpenoid biosynthetic process	137 out of 30012 0.46%	15 out of 2543 0.59%			1
cellular response to glucose stimulus	36 out of 30012 0.12%	5 out of 2543 0.20%			1
regulation of post-embryonic development	201 out of 30012 0.67%	21 out of 2543 0.83%			1
salicylic acid biosynthetic process	832 out of 30012 2.77%	78 out of 2543 3.07%			1
cellular response to organic cyclic compound	86 out of 30012 0.29%	10 out of 2543 0.39%			1
sporopollenin biosynthetic process	46 out of 30012 0.15%	6 out of 2543 0.24%			1
positive regulation of circadian rhythm	46 out of 30012 0.15%	6 out of 2543 0.24%			1
photoperiodism	27 out of 30012 0.09%	4 out of 2543 0.16%			1
cell wall pectin biosynthetic process	18 out of 30012 0.06%	3 out of 2543 0.12%			1
L-arginine import	18 out of 30012 0.06%	3 out of 2543 0.12%			1
cadmium ion transmembrane transport	18 out of 30012 0.06%	3 out of 2543 0.12%			1
regulation of molecular function	18 out of 30012 0.06%	3 out of 2543 0.12%			1
cellular macromolecule metabolic process	936 out of 30012 3.12%	87 out of 2543 3.42%			1
nucleotide transport	235 out of 30012 0.78%	24 out of 2543 0.94%			1
floral organ formation	225 out of 30012 0.75%	23 out of 2543 0.90%			1
multi-organism process	225 out of 30012 0.75%	23 out of 2543 0.90%			1
regulation of ion transport	182 out of 30012 0.61%	19 out of 2543 0.75%			1
response to absence of light	77 out of 30012 0.26%	9 out of 2543 0.35%			1
DNA integration	77 out of 30012 0.26%	9 out of 2543 0.35%			1
catabolic process	77 out of 30012 0.26%	9 out of 2543 0.35%			1
regulation of cell division	161 out of 30012 0.54%	17 out of 2543 0.67%			1
cellular response to indolebutyric acid stimulus	47 out of 30012 0.16%	6 out of 2543 0.24%			1
abaxial cell fate specification	67 out of 30012 0.22%	8 out of 2543 0.31%			1
response to bacterium	917 out of 30012 3.06%	85 out of 2543 3.34%			1
L-serine biosynthetic process	10 out of 30012 0.03%	2 out of 2543 0.08%			1
vegetative meristem growth	10 out of 30012 0.03%	2 out of 2543 0.08%			1
cellular response to UV-B	10 out of 30012 0.03%	2 out of 2543 0.08%			1
establishment or maintenance of transmembrane electrochemical gradient	10 out of 30012 0.03%	2 out of 2543 0.08%			1
drought recovery	10 out of 30012 0.03%	2 out of 2543 0.08%			1
cellular response to potassium ion starvation	10 out of 30012 0.03%	2 out of 2543 0.08%			1
lignin metabolic process	57 out of 30012 0.19%	7 out of 2543 0.28%			1
negative regulation of transcription, DNA-dependent	658 out of 30012 2.19%	62 out of 2543 2.44%			1
chlorophyll catabolic process	215 out of 30012 0.72%	22 out of 2543 0.87%			1
regulation of abscisic acid biosynthetic process	28 out of 30012 0.09%	4 out of 2543 0.16%			1
cellular response to blue light	28 out of 30012 0.09%	4 out of 2543 0.16%			1
purine nucleobase transport	281 out of 30012 0.94%	28 out of 2543 1.10%			1
specification of floral organ number	88 out of 30012 0.29%	10 out of 2543 0.39%			1
cortical microtubule organization	109 out of 30012 0.36%	12 out of 2543 0.47%			1
ammonium transport	216 out of 30012 0.72%	22 out of 2543 0.87%			1
cysteine biosynthetic process from serine	19 out of 30012 0.06%	3 out of 2543 0.12%			1
positive regulation of seed maturation	19 out of 30012 0.06%	3 out of 2543 0.12%			1
sucrose induced translational repression	19 out of 30012 0.06%	3 out of 2543 0.12%			1
carboxylic acid catabolic process	19 out of 30012 0.06%	3 out of 2543 0.12%			1
mRNA transcription	48 out of 30012 0.16%	6 out of 2543 0.24%			1
sulfur compound biosynthetic process	131 out of 30012 0.44%	14 out of 2543 0.55%			1
shoot morphogenesis	250 out of 30012 0.83%	25 out of 2543 0.98%			1
cellular component morphogenesis	110 out of 30012 0.37%	12 out of 2543 0.47%			1
positive regulation of flower development	272 out of 30012 0.91%	27 out of 2543 1.06%			1
gene expression	294 out of 30012 0.98%	29 out of 2543 1.14%			1
defense response to fungus	1793 out of 30012 5.97%	161 out of 2543 6.33%			1
chitin catabolic process	100 out of 30012 0.33%	11 out of 2543 0.43%			1
cellular developmental process	417 out of 30012 1.39%	40 out of 2543 1.57%			1
pigmentation	29 out of 30012 0.10%	4 out of 2543 0.16%			1
serine family amino acid metabolic process	29 out of 30012 0.10%	4 out of 2543 0.16%			1
inflorescence morphogenesis	29 out of 30012 0.10%	4 out of 2543 0.16%			1
phosphatidylinositol phosphorylation	29 out of 30012 0.10%	4 out of 2543 0.16%			1
copper ion transport	29 out of 30012 0.10%	4 out of 2543 0.16%			1
regulation of chlorophyll biosynthetic process	175 out of 30012 0.58%	18 out of 2543 0.71%			1
negative regulation of programmed cell death	902 out of 30012 3.01%	83 out of 2543 3.26%			1
GTP catabolic process	197 out of 30012 0.66%	20 out of 2543 0.79%			1
anatomical structure development	340 out of 30012 1.13%	33 out of 2543 1.30%			1
innate immune response	699 out of 30012 2.33%	65 out of 2543 2.56%			1
plasmodesmata-mediated intercellular transport	39 out of 30012 0.13%	5 out of 2543 0.20%			1
negative regulation of anion channel activity by blue light	39 out of 30012 0.13%	5 out of 2543 0.20%			1
cellular modified amino acid biosynthetic process	296 out of 30012 0.99%	29 out of 2543 1.14%			1
salicylic acid metabolic process	49 out of 30012 0.16%	6 out of 2543 0.24%			1
guard cell differentiation	49 out of 30012 0.16%	6 out of 2543 0.24%			1
response to carbon dioxide	49 out of 30012 0.16%	6 out of 2543 0.24%			1
ketone biosynthetic process	3 out of 30012 0.01%	1 out of 2543 0.04%			1
regulation of histone H4 acetylation	3 out of 30012 0.01%	1 out of 2543 0.04%			1
cholesterol transport	3 out of 30012 0.01%	1 out of 2543 0.04%			1
co-translational protein modification	3 out of 30012 0.01%	1 out of 2543 0.04%			1
response to oxygen radical	3 out of 30012 0.01%	1 out of 2543 0.04%			1
calcium ion import	3 out of 30012 0.01%	1 out of 2543 0.04%			1
phytol metabolic process	3 out of 30012 0.01%	1 out of 2543 0.04%			1
negative regulation of reductive pentose-phosphate cycle	3 out of 30012 0.01%	1 out of 2543 0.04%			1
arginine metabolic process	3 out of 30012 0.01%	1 out of 2543 0.04%			1
salicylic acid catabolic process	3 out of 30012 0.01%	1 out of 2543 0.04%			1
phytyl diphosphate biosynthetic process	3 out of 30012 0.01%	1 out of 2543 0.04%			1
positive regulation of nitrogen utilization	3 out of 30012 0.01%	1 out of 2543 0.04%			1
cellular response to anoxia	3 out of 30012 0.01%	1 out of 2543 0.04%			1
negative regulation of trichoblast fate specification	3 out of 30012 0.01%	1 out of 2543 0.04%			1
glucose 6-phosphate metabolic process	3 out of 30012 0.01%	1 out of 2543 0.04%			1
alkaloid catabolic process	3 out of 30012 0.01%	1 out of 2543 0.04%			1
protein targeting to Golgi	3 out of 30012 0.01%	1 out of 2543 0.04%			1
regulation of immune system process	3 out of 30012 0.01%	1 out of 2543 0.04%			1
regulation of cell growth by extracellular stimulus	3 out of 30012 0.01%	1 out of 2543 0.04%			1
peptide cross-linking via L-cystine	3 out of 30012 0.01%	1 out of 2543 0.04%			1
cellular protein catabolic process	3 out of 30012 0.01%	1 out of 2543 0.04%			1
purine nucleobase metabolic process	3 out of 30012 0.01%	1 out of 2543 0.04%			1
homogalacturonan metabolic process	3 out of 30012 0.01%	1 out of 2543 0.04%			1
mechanosensory behavior	3 out of 30012 0.01%	1 out of 2543 0.04%			1
steroid biosynthetic process	101 out of 30012 0.34%	11 out of 2543 0.43%			1
Mo-molybdopterin cofactor biosynthetic process	20 out of 30012 0.07%	3 out of 2543 0.12%			1
vitamin E biosynthetic process	20 out of 30012 0.07%	3 out of 2543 0.12%			1
GDP-fucose transport	20 out of 30012 0.07%	3 out of 2543 0.12%			1
urea transmembrane transport	20 out of 30012 0.07%	3 out of 2543 0.12%			1
leaf senescence	464 out of 30012 1.55%	44 out of 2543 1.73%			1
establishment of tissue polarity	11 out of 30012 0.04%	2 out of 2543 0.08%			1
plasma membrane pyruvate transport	11 out of 30012 0.04%	2 out of 2543 0.08%			1
multicellular organism growth	11 out of 30012 0.04%	2 out of 2543 0.08%			1
formation by symbiont of syncytium involving giant cell for nutrient acquisition from host	11 out of 30012 0.04%	2 out of 2543 0.08%			1
multicellular organismal process	11 out of 30012 0.04%	2 out of 2543 0.08%			1
establishment or maintenance of cell polarity	11 out of 30012 0.04%	2 out of 2543 0.08%			1
protein refolding	11 out of 30012 0.04%	2 out of 2543 0.08%			1
glutamate metabolic process	11 out of 30012 0.04%	2 out of 2543 0.08%			1
positive regulation of reactive oxygen species metabolic process	11 out of 30012 0.04%	2 out of 2543 0.08%			1
positive regulation of microtubule polymerization	11 out of 30012 0.04%	2 out of 2543 0.08%			1
regulation of anthocyanin metabolic process	70 out of 30012 0.23%	8 out of 2543 0.31%			1
cellular component organization or biogenesis	155 out of 30012 0.52%	16 out of 2543 0.63%			1
cellular response to nitrogen starvation	166 out of 30012 0.55%	17 out of 2543 0.67%			1
photomorphogenesis	600 out of 30012 2.00%	56 out of 2543 2.20%			1
chromosome segregation	188 out of 30012 0.63%	19 out of 2543 0.75%			1
xyloglucan metabolic process	60 out of 30012 0.20%	7 out of 2543 0.28%			1
chloroplast accumulation movement	60 out of 30012 0.20%	7 out of 2543 0.28%			1
negative regulation of seed germination	134 out of 30012 0.45%	14 out of 2543 0.55%			1
cellular process	703 out of 30012 2.34%	65 out of 2543 2.56%			1
protein complex assembly	40 out of 30012 0.13%	5 out of 2543 0.20%			1
regulation of response to nutrient levels	40 out of 30012 0.13%	5 out of 2543 0.20%			1
plant-type cell wall modification	613 out of 30012 2.04%	57 out of 2543 2.24%			1
heterocycle metabolic process	244 out of 30012 0.81%	24 out of 2543 0.94%			1
fruit development	124 out of 30012 0.41%	13 out of 2543 0.51%			1
response to hypoxia	222 out of 30012 0.74%	22 out of 2543 0.87%			1
carbohydrate transport	135 out of 30012 0.45%	14 out of 2543 0.55%			1
amino acid import	434 out of 30012 1.45%	41 out of 2543 1.61%			1
polyamine catabolic process	300 out of 30012 1.00%	29 out of 2543 1.14%			1
iron-sulfur cluster assembly	289 out of 30012 0.96%	28 out of 2543 1.10%			1
response to cadmium ion	2303 out of 30012 7.67%	204 out of 2543 8.02%			1
organelle organization	581 out of 30012 1.94%	54 out of 2543 2.12%			1
regulation of translational fidelity	21 out of 30012 0.07%	3 out of 2543 0.12%			1
establishment of cell polarity	21 out of 30012 0.07%	3 out of 2543 0.12%			1
integument development	51 out of 30012 0.17%	6 out of 2543 0.24%			1
jasmonic acid biosynthetic process	402 out of 30012 1.34%	38 out of 2543 1.49%			1
aromatic amino acid family biosynthetic process	147 out of 30012 0.49%	15 out of 2543 0.59%			1
polar nucleus fusion	72 out of 30012 0.24%	8 out of 2543 0.31%			1
cellular iron ion homeostasis	72 out of 30012 0.24%	8 out of 2543 0.31%			1
sulfate transport	41 out of 30012 0.14%	5 out of 2543 0.20%			1
pollination	41 out of 30012 0.14%	5 out of 2543 0.20%			1
cell redox homeostasis	180 out of 30012 0.60%	18 out of 2543 0.71%			1
xenobiotic catabolic process	31 out of 30012 0.10%	4 out of 2543 0.16%			1
intraflagellar anterograde transport	31 out of 30012 0.10%	4 out of 2543 0.16%			1
malate metabolic process	31 out of 30012 0.10%	4 out of 2543 0.16%			1
indole-containing compound biosynthetic process	31 out of 30012 0.10%	4 out of 2543 0.16%			1
regulation of programmed cell death	313 out of 30012 1.04%	30 out of 2543 1.18%			1
jasmonic acid mediated signaling pathway	1178 out of 30012 3.93%	106 out of 2543 4.17%			1
microtubule-based process	83 out of 30012 0.28%	9 out of 2543 0.35%			1
regulation of stomatal closure	62 out of 30012 0.21%	7 out of 2543 0.28%			1
UMP biosynthetic process	12 out of 30012 0.04%	2 out of 2543 0.08%			1
regulation of vegetative meristem growth	12 out of 30012 0.04%	2 out of 2543 0.08%			1
regulation of cellular component size	12 out of 30012 0.04%	2 out of 2543 0.08%			1
callose deposition in phloem sieve plate	12 out of 30012 0.04%	2 out of 2543 0.08%			1
aluminum cation transport	12 out of 30012 0.04%	2 out of 2543 0.08%			1
cellular response to calcium ion	12 out of 30012 0.04%	2 out of 2543 0.08%			1
inflorescence meristem growth	12 out of 30012 0.04%	2 out of 2543 0.08%			1
callose localization	12 out of 30012 0.04%	2 out of 2543 0.08%			1
specification of organ number	12 out of 30012 0.04%	2 out of 2543 0.08%			1
internode patterning	12 out of 30012 0.04%	2 out of 2543 0.08%			1
regulation of histone modification	12 out of 30012 0.04%	2 out of 2543 0.08%			1
regulation of seedling development	52 out of 30012 0.17%	6 out of 2543 0.24%			1
transpiration	73 out of 30012 0.24%	8 out of 2543 0.31%			1
red light signaling pathway	73 out of 30012 0.24%	8 out of 2543 0.31%			1
electron transport chain	226 out of 30012 0.75%	22 out of 2543 0.87%			1
cell wall thickening	42 out of 30012 0.14%	5 out of 2543 0.20%			1
cellular response to cold	42 out of 30012 0.14%	5 out of 2543 0.20%			1
cellular response to light stimulus	42 out of 30012 0.14%	5 out of 2543 0.20%			1
wax metabolic process	22 out of 30012 0.07%	3 out of 2543 0.12%			1
iron ion transmembrane transport	22 out of 30012 0.07%	3 out of 2543 0.12%			1
female meiosis	22 out of 30012 0.07%	3 out of 2543 0.12%			1
phospholipid transport	22 out of 30012 0.07%	3 out of 2543 0.12%			1
indeterminate inflorescence morphogenesis	22 out of 30012 0.07%	3 out of 2543 0.12%			1
regulation of seed dormancy process	22 out of 30012 0.07%	3 out of 2543 0.12%			1
zinc ion transport	32 out of 30012 0.11%	4 out of 2543 0.16%			1
regulation of response to biotic stimulus	32 out of 30012 0.11%	4 out of 2543 0.16%			1
regulation of cell death	32 out of 30012 0.11%	4 out of 2543 0.16%			1
cellular response to freezing	74 out of 30012 0.25%	8 out of 2543 0.31%			1
regulation of catalytic activity	74 out of 30012 0.25%	8 out of 2543 0.31%			1
chromatin organization	53 out of 30012 0.18%	6 out of 2543 0.24%			1
polysaccharide metabolic process	329 out of 30012 1.10%	31 out of 2543 1.22%			1
regulation of hydrogen peroxide metabolic process	659 out of 30012 2.20%	60 out of 2543 2.36%			1
actin filament-based movement	162 out of 30012 0.54%	16 out of 2543 0.63%			1
callose deposition in cell wall	129 out of 30012 0.43%	13 out of 2543 0.51%			1
methylammonium transmembrane transport	4 out of 30012 0.01%	1 out of 2543 0.04%			1
positive regulation of nitrogen compound metabolic process	4 out of 30012 0.01%	1 out of 2543 0.04%			1
cellular monovalent inorganic cation homeostasis	4 out of 30012 0.01%	1 out of 2543 0.04%			1
diterpene phytoalexin metabolic process	4 out of 30012 0.01%	1 out of 2543 0.04%			1
sulfide oxidation, using siroheme sulfite reductase	4 out of 30012 0.01%	1 out of 2543 0.04%			1
aspartate family amino acid biosynthetic process	4 out of 30012 0.01%	1 out of 2543 0.04%			1
peptidoglycan biosynthetic process	4 out of 30012 0.01%	1 out of 2543 0.04%			1
valyl-tRNA aminoacylation	4 out of 30012 0.01%	1 out of 2543 0.04%			1
style development	4 out of 30012 0.01%	1 out of 2543 0.04%			1
pinocytosis	4 out of 30012 0.01%	1 out of 2543 0.04%			1
1-deoxy-D-xylulose 5-phosphate biosynthetic process	4 out of 30012 0.01%	1 out of 2543 0.04%			1
allantoin catabolic process	4 out of 30012 0.01%	1 out of 2543 0.04%			1
pyridine-containing compound metabolic process	4 out of 30012 0.01%	1 out of 2543 0.04%			1
TOR signaling cascade	4 out of 30012 0.01%	1 out of 2543 0.04%			1
regulation of S phase of mitotic cell cycle	4 out of 30012 0.01%	1 out of 2543 0.04%			1
detoxification of cobalt ion	4 out of 30012 0.01%	1 out of 2543 0.04%			1
S-methylmethionine cycle	4 out of 30012 0.01%	1 out of 2543 0.04%			1
detoxification of zinc ion	4 out of 30012 0.01%	1 out of 2543 0.04%			1
arginine catabolic process to glutamate	4 out of 30012 0.01%	1 out of 2543 0.04%			1
plastid DNA packaging	4 out of 30012 0.01%	1 out of 2543 0.04%			1
glycerol-3-phosphate metabolic process	4 out of 30012 0.01%	1 out of 2543 0.04%			1
epidermis morphogenesis	4 out of 30012 0.01%	1 out of 2543 0.04%			1
cell-cell adhesion	4 out of 30012 0.01%	1 out of 2543 0.04%			1
spermidine hydroxycinnamate conjugate biosynthetic process	4 out of 30012 0.01%	1 out of 2543 0.04%			1
ureide catabolic process	4 out of 30012 0.01%	1 out of 2543 0.04%			1
isopentenyl diphosphate biosynthetic process	4 out of 30012 0.01%	1 out of 2543 0.04%			1
heterocycle catabolic process	4 out of 30012 0.01%	1 out of 2543 0.04%			1
photosystem II oxygen evolving complex assembly	4 out of 30012 0.01%	1 out of 2543 0.04%			1
cell cycle process	341 out of 30012 1.14%	32 out of 2543 1.26%			1
photosynthesis, light harvesting	43 out of 30012 0.14%	5 out of 2543 0.20%			1
regulation of DNA-dependent transcription in response to stress	43 out of 30012 0.14%	5 out of 2543 0.20%			1
xyloglucan biosynthetic process	43 out of 30012 0.14%	5 out of 2543 0.20%			1
cellular response to far red light	13 out of 30012 0.04%	2 out of 2543 0.08%			1
phloem glucosinolate loading	13 out of 30012 0.04%	2 out of 2543 0.08%			1
cellular response to red light	13 out of 30012 0.04%	2 out of 2543 0.08%			1
signaling	13 out of 30012 0.04%	2 out of 2543 0.08%			1
regulation of secondary shoot formation	13 out of 30012 0.04%	2 out of 2543 0.08%			1
glucosinolate transport	13 out of 30012 0.04%	2 out of 2543 0.08%			1
negative regulation of autophagy	13 out of 30012 0.04%	2 out of 2543 0.08%			1
photoprotection	13 out of 30012 0.04%	2 out of 2543 0.08%			1
regulation of growth rate	13 out of 30012 0.04%	2 out of 2543 0.08%			1
myo-inositol transport	33 out of 30012 0.11%	4 out of 2543 0.16%			1
regulation of cell growth	33 out of 30012 0.11%	4 out of 2543 0.16%			1
carbohydrate derivative biosynthetic process	54 out of 30012 0.18%	6 out of 2543 0.24%			1
regulation of meiosis	54 out of 30012 0.18%	6 out of 2543 0.24%			1
regulation of glucosinolate biosynthetic process	152 out of 30012 0.51%	15 out of 2543 0.59%			1
activation of MAPKK activity	108 out of 30012 0.36%	11 out of 2543 0.43%			1
multicellular organismal development	730 out of 30012 2.43%	66 out of 2543 2.60%			1
regulation of photosynthesis	23 out of 30012 0.08%	3 out of 2543 0.12%			1
regulation of photoperiodism, flowering	23 out of 30012 0.08%	3 out of 2543 0.12%			1
positive regulation of intracellular protein kinase cascade	23 out of 30012 0.08%	3 out of 2543 0.12%			1
zygote elongation	23 out of 30012 0.08%	3 out of 2543 0.12%			1
regulation of root development	23 out of 30012 0.08%	3 out of 2543 0.12%			1
gibberellin mediated signaling pathway	23 out of 30012 0.08%	3 out of 2543 0.12%			1
paclitaxel metabolic process	23 out of 30012 0.08%	3 out of 2543 0.12%			1
organic substance transport	298 out of 30012 0.99%	28 out of 2543 1.10%			1
trans-zeatin biosynthetic process	65 out of 30012 0.22%	7 out of 2543 0.28%			1
fatty acid catabolic process	253 out of 30012 0.84%	24 out of 2543 0.94%			1
histone H3-K9 methylation	400 out of 30012 1.33%	37 out of 2543 1.45%			1
nitrogen compound transport	175 out of 30012 0.58%	17 out of 2543 0.67%			1
pigment metabolic process	44 out of 30012 0.15%	5 out of 2543 0.20%			1
microgametogenesis	87 out of 30012 0.29%	9 out of 2543 0.35%			1
regulation of shoot development	98 out of 30012 0.33%	10 out of 2543 0.39%			1
galactolipid biosynthetic process	333 out of 30012 1.11%	31 out of 2543 1.22%			1
thylakoid membrane organization	584 out of 30012 1.95%	53 out of 2543 2.08%			1
glycine catabolic process	187 out of 30012 0.62%	18 out of 2543 0.71%			1
tRNA modification	55 out of 30012 0.18%	6 out of 2543 0.24%			1
seed maturation	232 out of 30012 0.77%	22 out of 2543 0.87%			1
cellular response to water deprivation	334 out of 30012 1.11%	31 out of 2543 1.22%			1
regulation of developmental growth	34 out of 30012 0.11%	4 out of 2543 0.16%			1
leaf shaping	34 out of 30012 0.11%	4 out of 2543 0.16%			1
response to stress	1497 out of 30012 4.99%	132 out of 2543 5.19%			1
floral organ abscission	66 out of 30012 0.22%	7 out of 2543 0.28%			1
proton transport	66 out of 30012 0.22%	7 out of 2543 0.28%			1
cell-cell signaling	199 out of 30012 0.66%	19 out of 2543 0.75%			1
defense response by callose deposition in cell wall	199 out of 30012 0.66%	19 out of 2543 0.75%			1
monocarboxylic acid metabolic process	121 out of 30012 0.40%	12 out of 2543 0.47%			1
regulation of multicellular organismal development	301 out of 30012 1.00%	28 out of 2543 1.10%			1
tryptophan catabolic process	222 out of 30012 0.74%	21 out of 2543 0.83%			1
defense response, incompatible interaction	324 out of 30012 1.08%	30 out of 2543 1.18%			1
amine metabolic process	24 out of 30012 0.08%	3 out of 2543 0.12%			1
ovary septum development	24 out of 30012 0.08%	3 out of 2543 0.12%			1
glucose transport	24 out of 30012 0.08%	3 out of 2543 0.12%			1
phloem nitrate loading	24 out of 30012 0.08%	3 out of 2543 0.12%			1
post-embryonic root development	45 out of 30012 0.15%	5 out of 2543 0.20%			1
response to external stimulus	245 out of 30012 0.82%	23 out of 2543 0.90%			1
simple leaf morphogenesis	14 out of 30012 0.05%	2 out of 2543 0.08%			1
regulation of protein homodimerization activity	14 out of 30012 0.05%	2 out of 2543 0.08%			1
manganese ion homeostasis	14 out of 30012 0.05%	2 out of 2543 0.08%			1
specification of organ axis polarity	14 out of 30012 0.05%	2 out of 2543 0.08%			1
L-phenylalanine catabolic process	14 out of 30012 0.05%	2 out of 2543 0.08%			1
positive regulation of anthocyanin metabolic process	14 out of 30012 0.05%	2 out of 2543 0.08%			1
regulation of ARF protein signal transduction	14 out of 30012 0.05%	2 out of 2543 0.08%			1
glycogen biosynthetic process	14 out of 30012 0.05%	2 out of 2543 0.08%			1
cell wall macromolecule catabolic process	56 out of 30012 0.19%	6 out of 2543 0.24%			1
pollen tube reception	67 out of 30012 0.22%	7 out of 2543 0.28%			1
response to endogenous stimulus	303 out of 30012 1.01%	28 out of 2543 1.10%			1
leaf formation	35 out of 30012 0.12%	4 out of 2543 0.16%			1
response to hexose stimulus	35 out of 30012 0.12%	4 out of 2543 0.16%			1
response to 1-aminocyclopropane-1-carboxylic acid	35 out of 30012 0.12%	4 out of 2543 0.16%			1
response to gamma radiation	134 out of 30012 0.45%	13 out of 2543 0.51%			1
protein polymerization	57 out of 30012 0.19%	6 out of 2543 0.24%			1
pollen sperm cell differentiation	90 out of 30012 0.30%	9 out of 2543 0.35%			1
regulation of growth	79 out of 30012 0.26%	8 out of 2543 0.31%			1
cellular response to hydrogen peroxide	68 out of 30012 0.23%	7 out of 2543 0.28%			1
cutin biosynthetic process	68 out of 30012 0.23%	7 out of 2543 0.28%			1
leaf vascular tissue pattern formation	225 out of 30012 0.75%	21 out of 2543 0.83%			1
establishment of localization	25 out of 30012 0.08%	3 out of 2543 0.12%			1
diterpene phytoalexin precursor biosynthetic process pathway	25 out of 30012 0.08%	3 out of 2543 0.12%			1
lipid oxidation	25 out of 30012 0.08%	3 out of 2543 0.12%			1
carpel formation	25 out of 30012 0.08%	3 out of 2543 0.12%			1
monocarboxylic acid transport	5 out of 30012 0.02%	1 out of 2543 0.04%			1
putrescine biosynthetic process	5 out of 30012 0.02%	1 out of 2543 0.04%			1
S-adenosylmethioninamine biosynthetic process	5 out of 30012 0.02%	1 out of 2543 0.04%			1
regulation of seed growth	5 out of 30012 0.02%	1 out of 2543 0.04%			1
heme oxidation	5 out of 30012 0.02%	1 out of 2543 0.04%			1
DNA replication, synthesis of RNA primer	5 out of 30012 0.02%	1 out of 2543 0.04%			1
positive regulation of posttranscriptional gene silencing	5 out of 30012 0.02%	1 out of 2543 0.04%			1
polyamine transport	5 out of 30012 0.02%	1 out of 2543 0.04%			1
phytochromobilin biosynthetic process	5 out of 30012 0.02%	1 out of 2543 0.04%			1
singlet oxygen-mediated programmed cell death	5 out of 30012 0.02%	1 out of 2543 0.04%			1
regulation of RNA biosynthetic process	5 out of 30012 0.02%	1 out of 2543 0.04%			1
L-glutamate biosynthetic process	5 out of 30012 0.02%	1 out of 2543 0.04%			1
spermine biosynthetic process	5 out of 30012 0.02%	1 out of 2543 0.04%			1
pathogenesis	5 out of 30012 0.02%	1 out of 2543 0.04%			1
inositol catabolic process	5 out of 30012 0.02%	1 out of 2543 0.04%			1
delphinidin 3-O-glucoside biosynthetic process	5 out of 30012 0.02%	1 out of 2543 0.04%			1
diacylglycerol biosynthetic process	5 out of 30012 0.02%	1 out of 2543 0.04%			1
coenzyme A metabolic process	5 out of 30012 0.02%	1 out of 2543 0.04%			1
triterpenoid biosynthetic process	5 out of 30012 0.02%	1 out of 2543 0.04%			1
synaptic vesicle endocytosis	5 out of 30012 0.02%	1 out of 2543 0.04%			1
negative regulation of histone acetylation	5 out of 30012 0.02%	1 out of 2543 0.04%			1
seed trichome elongation	5 out of 30012 0.02%	1 out of 2543 0.04%			1
ceramide metabolic process	5 out of 30012 0.02%	1 out of 2543 0.04%			1
biotin biosynthetic process	5 out of 30012 0.02%	1 out of 2543 0.04%			1
citrate metabolic process	5 out of 30012 0.02%	1 out of 2543 0.04%			1
geranylgeranyl diphosphate metabolic process	5 out of 30012 0.02%	1 out of 2543 0.04%			1
arginine biosynthetic process via ornithine	5 out of 30012 0.02%	1 out of 2543 0.04%			1
protein deglutathionylation	5 out of 30012 0.02%	1 out of 2543 0.04%			1
cyanidin 3-O-glucoside biosynthetic process	5 out of 30012 0.02%	1 out of 2543 0.04%			1
proline catabolic process	5 out of 30012 0.02%	1 out of 2543 0.04%			1
seed trichome initiation	5 out of 30012 0.02%	1 out of 2543 0.04%			1
arabinogalactan protein metabolic process	5 out of 30012 0.02%	1 out of 2543 0.04%			1
cholesterol biosynthetic process	5 out of 30012 0.02%	1 out of 2543 0.04%			1
histidyl-tRNA aminoacylation	5 out of 30012 0.02%	1 out of 2543 0.04%			1
leucine metabolic process	5 out of 30012 0.02%	1 out of 2543 0.04%			1
protein O-linked glycosylation via hydroxyproline	5 out of 30012 0.02%	1 out of 2543 0.04%			1
Lewis a epitope biosynthetic process	5 out of 30012 0.02%	1 out of 2543 0.04%			1
aromatic amino acid family biosynthetic process, prephenate pathway	5 out of 30012 0.02%	1 out of 2543 0.04%			1
leucine catabolic process	5 out of 30012 0.02%	1 out of 2543 0.04%			1
UDP-glucuronate biosynthetic process	5 out of 30012 0.02%	1 out of 2543 0.04%			1
regulation of membrane potential	5 out of 30012 0.02%	1 out of 2543 0.04%			1
pentose-phosphate shunt, non-oxidative branch	5 out of 30012 0.02%	1 out of 2543 0.04%			1
glycolysis	766 out of 30012 2.55%	68 out of 2543 2.67%			1
response to iron ion	113 out of 30012 0.38%	11 out of 2543 0.43%			1
negative regulation of gibberellic acid mediated signaling pathway	36 out of 30012 0.12%	4 out of 2543 0.16%			1
actin filament organization	36 out of 30012 0.12%	4 out of 2543 0.16%			1
cell plate formation involved in plant-type cell wall biogenesis	36 out of 30012 0.12%	4 out of 2543 0.16%			1
phosphorus metabolic process	36 out of 30012 0.12%	4 out of 2543 0.16%			1
floral organ development	215 out of 30012 0.72%	20 out of 2543 0.79%			1
defense response to virus	181 out of 30012 0.60%	17 out of 2543 0.67%			1
developmental cell growth	80 out of 30012 0.27%	8 out of 2543 0.31%			1
tripeptide transport	80 out of 30012 0.27%	8 out of 2543 0.31%			1
gamma-aminobutyric acid metabolic process	15 out of 30012 0.05%	2 out of 2543 0.08%			1
high-affinity potassium ion import	15 out of 30012 0.05%	2 out of 2543 0.08%			1
regulation of ARF GTPase activity	15 out of 30012 0.05%	2 out of 2543 0.08%			1
chloroplast-nucleus signaling pathway	15 out of 30012 0.05%	2 out of 2543 0.08%			1
cytochrome complex assembly	15 out of 30012 0.05%	2 out of 2543 0.08%			1
cotyledon morphogenesis	15 out of 30012 0.05%	2 out of 2543 0.08%			1
regulation of cellular protein metabolic process	47 out of 30012 0.16%	5 out of 2543 0.20%			1
negative regulation of leaf senescence	47 out of 30012 0.16%	5 out of 2543 0.20%			1
multicellular organism reproduction	47 out of 30012 0.16%	5 out of 2543 0.20%			1
root hair initiation	69 out of 30012 0.23%	7 out of 2543 0.28%			1
response to toxin	58 out of 30012 0.19%	6 out of 2543 0.24%			1
cell wall modification	387 out of 30012 1.29%	35 out of 2543 1.38%			1
brassinosteroid mediated signaling pathway	353 out of 30012 1.18%	32 out of 2543 1.26%			1
secondary shoot formation	250 out of 30012 0.83%	23 out of 2543 0.90%			1
protein modification by small protein conjugation or removal	137 out of 30012 0.46%	13 out of 2543 0.51%			1
response to glucose stimulus	274 out of 30012 0.91%	25 out of 2543 0.98%			1
dipeptide transport	81 out of 30012 0.27%	8 out of 2543 0.31%			1
regulation of multi-organism process	412 out of 30012 1.37%	37 out of 2543 1.45%			1
vitamin metabolic process	160 out of 30012 0.53%	15 out of 2543 0.59%			1
rhamnogalacturonan I side chain metabolic process	26 out of 30012 0.09%	3 out of 2543 0.12%			1
UDP-galactose transmembrane transport	26 out of 30012 0.09%	3 out of 2543 0.12%			1
regulation of nitrogen utilization	26 out of 30012 0.09%	3 out of 2543 0.12%			1
primary cell wall biogenesis	26 out of 30012 0.09%	3 out of 2543 0.12%			1
carpel development	217 out of 30012 0.72%	20 out of 2543 0.79%			1
gynoecium development	70 out of 30012 0.23%	7 out of 2543 0.28%			1
chloroplast avoidance movement	70 out of 30012 0.23%	7 out of 2543 0.28%			1
very long-chain fatty acid metabolic process	183 out of 30012 0.61%	17 out of 2543 0.67%			1
macromolecule modification	263 out of 30012 0.88%	24 out of 2543 0.94%			1
cellular macromolecule localization	149 out of 30012 0.50%	14 out of 2543 0.55%			1
monosaccharide transport	37 out of 30012 0.12%	4 out of 2543 0.16%			1
cellular polysaccharide biosynthetic process	37 out of 30012 0.12%	4 out of 2543 0.16%			1
amino acid export	37 out of 30012 0.12%	4 out of 2543 0.16%			1
cellular localization	48 out of 30012 0.16%	5 out of 2543 0.20%			1
myo-inositol hexakisphosphate biosynthetic process	172 out of 30012 0.57%	16 out of 2543 0.63%			1
cadmium ion transport	104 out of 30012 0.35%	10 out of 2543 0.39%			1
regulation of cell cycle process	138 out of 30012 0.46%	13 out of 2543 0.51%			1
chromatin silencing by small RNA	218 out of 30012 0.73%	20 out of 2543 0.79%			1
negative regulation of circadian rhythm	93 out of 30012 0.31%	9 out of 2543 0.35%			1
methylation-dependent chromatin silencing	253 out of 30012 0.84%	23 out of 2543 0.90%			1
zinc ion homeostasis	16 out of 30012 0.05%	2 out of 2543 0.08%			1
regulation of development, heterochronic	16 out of 30012 0.05%	2 out of 2543 0.08%			1
negative regulation of protein kinase activity	16 out of 30012 0.05%	2 out of 2543 0.08%			1
mitochondrion organization	16 out of 30012 0.05%	2 out of 2543 0.08%			1
lipid glycosylation	16 out of 30012 0.05%	2 out of 2543 0.08%			1
cellular response to oxidative stress	16 out of 30012 0.05%	2 out of 2543 0.08%			1
root meristem growth	16 out of 30012 0.05%	2 out of 2543 0.08%			1
shade avoidance	60 out of 30012 0.20%	6 out of 2543 0.24%			1
hydrogen peroxide biosynthetic process	208 out of 30012 0.69%	19 out of 2543 0.75%			1
suspensor development	49 out of 30012 0.16%	5 out of 2543 0.20%			1
regulation of jasmonic acid mediated signaling pathway	49 out of 30012 0.16%	5 out of 2543 0.20%			1
photosynthetic electron transport chain	49 out of 30012 0.16%	5 out of 2543 0.20%			1
protein oligomerization	38 out of 30012 0.13%	4 out of 2543 0.16%			1
low affinity nitrate transport	38 out of 30012 0.13%	4 out of 2543 0.16%			1
protein modification by small protein conjugation	38 out of 30012 0.13%	4 out of 2543 0.16%			1
phosphatidylinositol metabolic process	27 out of 30012 0.09%	3 out of 2543 0.12%			1
defense response to fungus, incompatible interaction	174 out of 30012 0.58%	16 out of 2543 0.63%			1
response to hormone stimulus	788 out of 30012 2.63%	69 out of 2543 2.71%			1
drug transmembrane transport	140 out of 30012 0.47%	13 out of 2543 0.51%			1
de-etiolation	72 out of 30012 0.24%	7 out of 2543 0.28%			1
spindle assembly	129 out of 30012 0.43%	12 out of 2543 0.47%			1
stomatal lineage progression	129 out of 30012 0.43%	12 out of 2543 0.47%			1
regulation of multicellular organismal process	6 out of 30012 0.02%	1 out of 2543 0.04%			1
positive regulation of response to stimulus	6 out of 30012 0.02%	1 out of 2543 0.04%			1
mannose metabolic process	6 out of 30012 0.02%	1 out of 2543 0.04%			1
positive regulation of meiotic cell cycle	6 out of 30012 0.02%	1 out of 2543 0.04%			1
apoptotic process	6 out of 30012 0.02%	1 out of 2543 0.04%			1
adenylate cyclase-modulating G-protein coupled receptor signaling pathway	6 out of 30012 0.02%	1 out of 2543 0.04%			1
tyrosine catabolic process	6 out of 30012 0.02%	1 out of 2543 0.04%			1
regulation of multicellular organism growth	6 out of 30012 0.02%	1 out of 2543 0.04%			1
GPI anchor metabolic process	6 out of 30012 0.02%	1 out of 2543 0.04%			1
valine catabolic process	6 out of 30012 0.02%	1 out of 2543 0.04%			1
phylloquinone biosynthetic process	6 out of 30012 0.02%	1 out of 2543 0.04%			1
D-galacturonate metabolic process	6 out of 30012 0.02%	1 out of 2543 0.04%			1
L-proline biosynthetic process	6 out of 30012 0.02%	1 out of 2543 0.04%			1
response to UV	244 out of 30012 0.81%	22 out of 2543 0.87%			1
pathogen-associated molecular pattern dependent induction by symbiont of host innate immune response	95 out of 30012 0.32%	9 out of 2543 0.35%			1
stamen filament development	61 out of 30012 0.20%	6 out of 2543 0.24%			1
ion transport	395 out of 30012 1.32%	35 out of 2543 1.38%			1
RNA splicing, via endonucleolytic cleavage and ligation	372 out of 30012 1.24%	33 out of 2543 1.30%			1
tryptophan biosynthetic process	50 out of 30012 0.17%	5 out of 2543 0.20%			1
protein secretion	50 out of 30012 0.17%	5 out of 2543 0.20%			1
reactive oxygen species metabolic process	50 out of 30012 0.17%	5 out of 2543 0.20%			1
fatty acid metabolic process	84 out of 30012 0.28%	8 out of 2543 0.31%			1
epidermis development	176 out of 30012 0.59%	16 out of 2543 0.63%			1
regulation of stem cell division	39 out of 30012 0.13%	4 out of 2543 0.16%			1
high-affinity iron ion transport	28 out of 30012 0.09%	3 out of 2543 0.12%			1
transmitting tissue development	28 out of 30012 0.09%	3 out of 2543 0.12%			1
nodulation	28 out of 30012 0.09%	3 out of 2543 0.12%			1
oxylipin biosynthetic process	142 out of 30012 0.47%	13 out of 2543 0.51%			1
protein homotetramerization	17 out of 30012 0.06%	2 out of 2543 0.08%			1
production of lsiRNA involved in RNA interference	17 out of 30012 0.06%	2 out of 2543 0.08%			1
sorbitol transport	17 out of 30012 0.06%	2 out of 2543 0.08%			1
D-xylose transport	17 out of 30012 0.06%	2 out of 2543 0.08%			1
chalcone biosynthetic process	17 out of 30012 0.06%	2 out of 2543 0.08%			1
response to manganese ion	17 out of 30012 0.06%	2 out of 2543 0.08%			1
L-serine metabolic process	17 out of 30012 0.06%	2 out of 2543 0.08%			1
cellular respiration	17 out of 30012 0.06%	2 out of 2543 0.08%			1
dicarboxylic acid transport	17 out of 30012 0.06%	2 out of 2543 0.08%			1
type I hypersensitivity	17 out of 30012 0.06%	2 out of 2543 0.08%			1
D-ribose transport	17 out of 30012 0.06%	2 out of 2543 0.08%			1
mannitol transport	17 out of 30012 0.06%	2 out of 2543 0.08%			1
carpel morphogenesis	17 out of 30012 0.06%	2 out of 2543 0.08%			1
negative regulation of metabolic process	17 out of 30012 0.06%	2 out of 2543 0.08%			1
systemic acquired resistance	677 out of 30012 2.26%	59 out of 2543 2.32%			1
ATP synthesis coupled proton transport	62 out of 30012 0.21%	6 out of 2543 0.24%			1
organophosphate metabolic process	85 out of 30012 0.28%	8 out of 2543 0.31%			1
fatty acid elongation	51 out of 30012 0.17%	5 out of 2543 0.20%			1
postreplication repair	143 out of 30012 0.48%	13 out of 2543 0.51%			1
regulation of innate immune response	143 out of 30012 0.48%	13 out of 2543 0.51%			1
proline transport	259 out of 30012 0.86%	23 out of 2543 0.90%			1
cellular response to hypoxia	120 out of 30012 0.40%	11 out of 2543 0.43%			1
maintenance of inflorescence meristem identity	74 out of 30012 0.25%	7 out of 2543 0.28%			1
sister chromatid cohesion	294 out of 30012 0.98%	26 out of 2543 1.02%			1
systemic acquired resistance, salicylic acid mediated signaling pathway	937 out of 30012 3.12%	81 out of 2543 3.19%			1
indolebutyric acid metabolic process	40 out of 30012 0.13%	4 out of 2543 0.16%			1
peroxisome organization	40 out of 30012 0.13%	4 out of 2543 0.16%			1
red or far-red light signaling pathway	109 out of 30012 0.36%	10 out of 2543 0.39%			1
glucuronoxylan biosynthetic process	63 out of 30012 0.21%	6 out of 2543 0.24%			1
histone phosphorylation	167 out of 30012 0.56%	15 out of 2543 0.59%			1
positive regulation of abscisic acid mediated signaling pathway	167 out of 30012 0.56%	15 out of 2543 0.59%			1
cytokinesis by cell plate formation	447 out of 30012 1.49%	39 out of 2543 1.53%			1
meiosis	121 out of 30012 0.40%	11 out of 2543 0.43%			1
cellular metal ion homeostasis	29 out of 30012 0.10%	3 out of 2543 0.12%			1
homogalacturonan biosynthetic process	29 out of 30012 0.10%	3 out of 2543 0.12%			1
indole glucosinolate catabolic process	75 out of 30012 0.25%	7 out of 2543 0.28%			1
cellular zinc ion homeostasis	52 out of 30012 0.17%	5 out of 2543 0.20%			1
photoperiodism, flowering	308 out of 30012 1.03%	27 out of 2543 1.06%			1
synapsis	110 out of 30012 0.37%	10 out of 2543 0.39%			1
hexose transport	18 out of 30012 0.06%	2 out of 2543 0.08%			1
aspartate transport	18 out of 30012 0.06%	2 out of 2543 0.08%			1
protein import into nucleus, docking	18 out of 30012 0.06%	2 out of 2543 0.08%			1
tryptophan transport	18 out of 30012 0.06%	2 out of 2543 0.08%			1
isoleucine biosynthetic process	18 out of 30012 0.06%	2 out of 2543 0.08%			1
chloride transport	18 out of 30012 0.06%	2 out of 2543 0.08%			1
galactose transport	18 out of 30012 0.06%	2 out of 2543 0.08%			1
potassium ion homeostasis	18 out of 30012 0.06%	2 out of 2543 0.08%			1
male meiosis cytokinesis	18 out of 30012 0.06%	2 out of 2543 0.08%			1
radial microtubular system formation	18 out of 30012 0.06%	2 out of 2543 0.08%			1
monoterpene biosynthetic process	18 out of 30012 0.06%	2 out of 2543 0.08%			1
hormone metabolic process	18 out of 30012 0.06%	2 out of 2543 0.08%			1
regulation of symbiosis, encompassing mutualism through parasitism	18 out of 30012 0.06%	2 out of 2543 0.08%			1
manganese ion transmembrane transport	18 out of 30012 0.06%	2 out of 2543 0.08%			1
etioplast organization	87 out of 30012 0.29%	8 out of 2543 0.31%			1
pollen maturation	87 out of 30012 0.29%	8 out of 2543 0.31%			1
detection of biotic stimulus	402 out of 30012 1.34%	35 out of 2543 1.38%			1
DNA duplex unwinding	122 out of 30012 0.41%	11 out of 2543 0.43%			1
cytokinin metabolic process	64 out of 30012 0.21%	6 out of 2543 0.24%			1
proline biosynthetic process	64 out of 30012 0.21%	6 out of 2543 0.24%			1
longitudinal axis specification	64 out of 30012 0.21%	6 out of 2543 0.24%			1
stigma development	7 out of 30012 0.02%	1 out of 2543 0.04%			1
regulation of vesicle targeting, to, from or within Golgi	7 out of 30012 0.02%	1 out of 2543 0.04%			1
glucose homeostasis	7 out of 30012 0.02%	1 out of 2543 0.04%			1
fructose transport	7 out of 30012 0.02%	1 out of 2543 0.04%			1
tRNA 5'-leader removal	7 out of 30012 0.02%	1 out of 2543 0.04%			1
snoRNA processing	7 out of 30012 0.02%	1 out of 2543 0.04%			1
endosome organization	7 out of 30012 0.02%	1 out of 2543 0.04%			1
pantothenate biosynthetic process	7 out of 30012 0.02%	1 out of 2543 0.04%			1
stele development	7 out of 30012 0.02%	1 out of 2543 0.04%			1
inflammatory response	7 out of 30012 0.02%	1 out of 2543 0.04%			1
positive regulation of auxin biosynthetic process	7 out of 30012 0.02%	1 out of 2543 0.04%			1
regulation of embryo sac egg cell differentiation	7 out of 30012 0.02%	1 out of 2543 0.04%			1
fructose 1,6-bisphosphate metabolic process	7 out of 30012 0.02%	1 out of 2543 0.04%			1
DNA catabolic process	7 out of 30012 0.02%	1 out of 2543 0.04%			1
negative regulation of mitotic metaphase/anaphase transition	7 out of 30012 0.02%	1 out of 2543 0.04%			1
cell wall polysaccharide metabolic process	7 out of 30012 0.02%	1 out of 2543 0.04%			1
regulation of response to salt stress	7 out of 30012 0.02%	1 out of 2543 0.04%			1
photosystem II stabilization	7 out of 30012 0.02%	1 out of 2543 0.04%			1
phospholipid catabolic process	7 out of 30012 0.02%	1 out of 2543 0.04%			1
thigmotropism	7 out of 30012 0.02%	1 out of 2543 0.04%			1
long-day photoperiodism, flowering	41 out of 30012 0.14%	4 out of 2543 0.16%			1
interspecies interaction between organisms	41 out of 30012 0.14%	4 out of 2543 0.16%			1
cellular response to abscisic acid stimulus	111 out of 30012 0.37%	10 out of 2543 0.39%			1
red, far-red light phototransduction	111 out of 30012 0.37%	10 out of 2543 0.39%			1
cellular amino acid metabolic process	123 out of 30012 0.41%	11 out of 2543 0.43%			1
regulation of double fertilization forming a zygote and endosperm	30 out of 30012 0.10%	3 out of 2543 0.12%			1
regulation of glycolysis	30 out of 30012 0.10%	3 out of 2543 0.12%			1
root epidermal cell differentiation	100 out of 30012 0.33%	9 out of 2543 0.35%			1
monoterpenoid biosynthetic process	65 out of 30012 0.22%	6 out of 2543 0.24%			1
response to superoxide	112 out of 30012 0.37%	10 out of 2543 0.39%			1
toxin catabolic process	582 out of 30012 1.94%	50 out of 2543 1.97%			1
organ senescence	159 out of 30012 0.53%	14 out of 2543 0.55%			1
regulation of pH	42 out of 30012 0.14%	4 out of 2543 0.16%			1
potassium ion transmembrane transport	42 out of 30012 0.14%	4 out of 2543 0.16%			1
system development	606 out of 30012 2.02%	52 out of 2543 2.04%			1
primary shoot apical meristem specification	218 out of 30012 0.73%	19 out of 2543 0.75%			1
benzene-containing compound metabolic process	19 out of 30012 0.06%	2 out of 2543 0.08%			1
entrainment of circadian clock	19 out of 30012 0.06%	2 out of 2543 0.08%			1
induced systemic resistance, ethylene mediated signaling pathway	19 out of 30012 0.06%	2 out of 2543 0.08%			1
pigment biosynthetic process	195 out of 30012 0.65%	17 out of 2543 0.67%			1
cellular protein metabolic process	195 out of 30012 0.65%	17 out of 2543 0.67%			1
ovule development	666 out of 30012 2.22%	57 out of 2543 2.24%			1
regulation of seed germination	160 out of 30012 0.53%	14 out of 2543 0.55%			1
megagametogenesis	66 out of 30012 0.22%	6 out of 2543 0.24%			1
regulation of immune response	66 out of 30012 0.22%	6 out of 2543 0.24%			1
response to organic cyclic compound	125 out of 30012 0.42%	11 out of 2543 0.43%			1
response to aluminum ion	78 out of 30012 0.26%	7 out of 2543 0.28%			1
cellular heat acclimation	31 out of 30012 0.10%	3 out of 2543 0.12%			1
sepal development	31 out of 30012 0.10%	3 out of 2543 0.12%			1
positive regulation of post-embryonic development	31 out of 30012 0.10%	3 out of 2543 0.12%			1
nitric oxide biosynthetic process	31 out of 30012 0.10%	3 out of 2543 0.12%			1
post-embryonic development	1104 out of 30012 3.68%	94 out of 2543 3.70%			1
regulation of post-embryonic root development	43 out of 30012 0.14%	4 out of 2543 0.16%			1
protein import into chloroplast stroma	55 out of 30012 0.18%	5 out of 2543 0.20%			1
response to histidine	55 out of 30012 0.18%	5 out of 2543 0.20%			1
response to leucine	55 out of 30012 0.18%	5 out of 2543 0.20%			1
response to phenylalanine	55 out of 30012 0.18%	5 out of 2543 0.20%			1
PSII associated light-harvesting complex II catabolic process	67 out of 30012 0.22%	6 out of 2543 0.24%			1
cell wall biogenesis	209 out of 30012 0.70%	18 out of 2543 0.71%			1
farnesyl diphosphate biosynthetic process	8 out of 30012 0.03%	1 out of 2543 0.04%			1
defense response to Gram-negative bacterium	8 out of 30012 0.03%	1 out of 2543 0.04%			1
long-distance posttranscriptional gene silencing	8 out of 30012 0.03%	1 out of 2543 0.04%			1
mitotic cell cycle spindle assembly checkpoint	8 out of 30012 0.03%	1 out of 2543 0.04%			1
oxygen transport	8 out of 30012 0.03%	1 out of 2543 0.04%			1
positive regulation of gene expression	8 out of 30012 0.03%	1 out of 2543 0.04%			1
chlorophyll a catabolic process	8 out of 30012 0.03%	1 out of 2543 0.04%			1
demethylation	8 out of 30012 0.03%	1 out of 2543 0.04%			1
leucine biosynthetic process	8 out of 30012 0.03%	1 out of 2543 0.04%			1
gamma-aminobutyric acid transport	8 out of 30012 0.03%	1 out of 2543 0.04%			1
protein lipoylation	8 out of 30012 0.03%	1 out of 2543 0.04%			1
floral organ senescence	8 out of 30012 0.03%	1 out of 2543 0.04%			1
carbohydrate phosphorylation	8 out of 30012 0.03%	1 out of 2543 0.04%			1
C4 photosynthesis	8 out of 30012 0.03%	1 out of 2543 0.04%			1
geranyl diphosphate biosynthetic process	8 out of 30012 0.03%	1 out of 2543 0.04%			1
carbon dioxide transport	8 out of 30012 0.03%	1 out of 2543 0.04%			1
RNA secondary structure unwinding	91 out of 30012 0.30%	8 out of 2543 0.31%			1
regulation of cellular macromolecule biosynthetic process	174 out of 30012 0.58%	15 out of 2543 0.59%			1
isoprenoid biosynthetic process	115 out of 30012 0.38%	10 out of 2543 0.39%			1
arginine transport	20 out of 30012 0.07%	2 out of 2543 0.08%			1
phosphatidylinositol dephosphorylation	20 out of 30012 0.07%	2 out of 2543 0.08%			1
neutral amino acid transport	20 out of 30012 0.07%	2 out of 2543 0.08%			1
negative regulation of peptidase activity	20 out of 30012 0.07%	2 out of 2543 0.08%			1
positive regulation of cellular protein metabolic process	20 out of 30012 0.07%	2 out of 2543 0.08%			1
adaxial/abaxial axis specification	20 out of 30012 0.07%	2 out of 2543 0.08%			1
negative regulation of post-embryonic development	20 out of 30012 0.07%	2 out of 2543 0.08%			1
basic amino acid transport	210 out of 30012 0.70%	18 out of 2543 0.71%			1
release of seed from dormancy	32 out of 30012 0.11%	3 out of 2543 0.12%			1
regulation of transcription, DNA-dependent	2197 out of 30012 7.32%	186 out of 2543 7.31%			1
cellular lipid metabolic process	151 out of 30012 0.50%	13 out of 2543 0.51%			1
DNA-dependent transcription, initiation	44 out of 30012 0.15%	4 out of 2543 0.16%			1
regulation of long-day photoperiodism, flowering	44 out of 30012 0.15%	4 out of 2543 0.16%			1
negative regulation of long-day photoperiodism, flowering	56 out of 30012 0.19%	5 out of 2543 0.20%			1
regulation of cyclin-dependent protein kinase activity	56 out of 30012 0.19%	5 out of 2543 0.20%			1
indole-containing compound metabolic process	68 out of 30012 0.23%	6 out of 2543 0.24%			1
carboxylic acid metabolic process	187 out of 30012 0.62%	16 out of 2543 0.63%			1
regulation of reactive oxygen species metabolic process	80 out of 30012 0.27%	7 out of 2543 0.28%			1
para-aminobenzoic acid metabolic process	199 out of 30012 0.66%	17 out of 2543 0.67%			1
microsporogenesis	211 out of 30012 0.70%	18 out of 2543 0.71%			1
meristem maintenance	306 out of 30012 1.02%	26 out of 2543 1.02%			1
terpenoid biosynthetic process	116 out of 30012 0.39%	10 out of 2543 0.39%			1
cellular nitrogen compound biosynthetic process	152 out of 30012 0.51%	13 out of 2543 0.51%			1
methylation	283 out of 30012 0.94%	24 out of 2543 0.94%			1
metabolic process	1019 out of 30012 3.40%	86 out of 2543 3.38%			1
salicylic acid mediated signaling pathway	557 out of 30012 1.86%	47 out of 2543 1.85%			1
trichome patterning	69 out of 30012 0.23%	6 out of 2543 0.24%			1
negative regulation of cell division	93 out of 30012 0.31%	8 out of 2543 0.31%			1
cell wall modification involved in abscission	57 out of 30012 0.19%	5 out of 2543 0.20%			1
triglyceride biosynthetic process	57 out of 30012 0.19%	5 out of 2543 0.20%			1
sphingoid biosynthetic process	57 out of 30012 0.19%	5 out of 2543 0.20%			1
monocarboxylic acid biosynthetic process	105 out of 30012 0.35%	9 out of 2543 0.35%			1
negative regulation of defense response to bacterium	45 out of 30012 0.15%	4 out of 2543 0.16%			1
leaf phyllotactic patterning	33 out of 30012 0.11%	3 out of 2543 0.12%			1
auxin mediated signaling pathway involved in phyllotactic patterning	33 out of 30012 0.11%	3 out of 2543 0.12%			1
alkaloid biosynthetic process	33 out of 30012 0.11%	3 out of 2543 0.12%			1
phospholipid metabolic process	33 out of 30012 0.11%	3 out of 2543 0.12%			1
malate transmembrane transport	33 out of 30012 0.11%	3 out of 2543 0.12%			1
regulation of root meristem growth	33 out of 30012 0.11%	3 out of 2543 0.12%			1
response to jasmonic acid stimulus	938 out of 30012 3.13%	79 out of 2543 3.11%			1
biological regulation	213 out of 30012 0.71%	18 out of 2543 0.71%			1
heat acclimation	368 out of 30012 1.23%	31 out of 2543 1.22%			1
cellular response to phosphate starvation	487 out of 30012 1.62%	41 out of 2543 1.61%			1
response to acidity	21 out of 30012 0.07%	2 out of 2543 0.08%			1
cellular response to alcohol	21 out of 30012 0.07%	2 out of 2543 0.08%			1
zinc ion transmembrane transport	21 out of 30012 0.07%	2 out of 2543 0.08%			1
copper ion transmembrane transport	21 out of 30012 0.07%	2 out of 2543 0.08%			1
embryo development ending in seed dormancy	1485 out of 30012 4.95%	125 out of 2543 4.92%			1
negative regulation of cellular process	106 out of 30012 0.35%	9 out of 2543 0.35%			1
vitamin B6 biosynthetic process	9 out of 30012 0.03%	1 out of 2543 0.04%			1
acylglycerol catabolic process	9 out of 30012 0.03%	1 out of 2543 0.04%			1
carbohydrate storage	9 out of 30012 0.03%	1 out of 2543 0.04%			1
carbon fixation	9 out of 30012 0.03%	1 out of 2543 0.04%			1
negative regulation of endopeptidase activity	9 out of 30012 0.03%	1 out of 2543 0.04%			1
raffinose transport	9 out of 30012 0.03%	1 out of 2543 0.04%			1
multicellular organismal water homeostasis	9 out of 30012 0.03%	1 out of 2543 0.04%			1
regulation of ion transmembrane transport	9 out of 30012 0.03%	1 out of 2543 0.04%			1
indoleacetic acid conjugate metabolic process	9 out of 30012 0.03%	1 out of 2543 0.04%			1
AMP salvage	9 out of 30012 0.03%	1 out of 2543 0.04%			1
pectin metabolic process	9 out of 30012 0.03%	1 out of 2543 0.04%			1
phloem development	9 out of 30012 0.03%	1 out of 2543 0.04%			1
glycerol-3-phosphate catabolic process	9 out of 30012 0.03%	1 out of 2543 0.04%			1
pectin biosynthetic process	9 out of 30012 0.03%	1 out of 2543 0.04%			1
apical cell fate commitment	9 out of 30012 0.03%	1 out of 2543 0.04%			1
NADP metabolic process	9 out of 30012 0.03%	1 out of 2543 0.04%			1
embryonic root morphogenesis	9 out of 30012 0.03%	1 out of 2543 0.04%			1
response to unfolded protein	9 out of 30012 0.03%	1 out of 2543 0.04%			1
floral whorl morphogenesis	9 out of 30012 0.03%	1 out of 2543 0.04%			1
glutamyl-tRNA aminoacylation	9 out of 30012 0.03%	1 out of 2543 0.04%			1
regulation of anion transport	9 out of 30012 0.03%	1 out of 2543 0.04%			1
inter-Golgi cisterna vesicle-mediated transport	9 out of 30012 0.03%	1 out of 2543 0.04%			1
Arp2/3 complex-mediated actin nucleation	9 out of 30012 0.03%	1 out of 2543 0.04%			1
regulation of proteolysis	9 out of 30012 0.03%	1 out of 2543 0.04%			1
inositol biosynthetic process	9 out of 30012 0.03%	1 out of 2543 0.04%			1
response to nitric oxide	9 out of 30012 0.03%	1 out of 2543 0.04%			1
shikimate biosynthetic process	9 out of 30012 0.03%	1 out of 2543 0.04%			1
cellular response to desiccation	9 out of 30012 0.03%	1 out of 2543 0.04%			1
oligopeptide transport	417 out of 30012 1.39%	35 out of 2543 1.38%			1
production of ta-siRNAs involved in RNA interference	274 out of 30012 0.91%	23 out of 2543 0.90%			1
aromatic compound biosynthetic process	453 out of 30012 1.51%	38 out of 2543 1.49%			1
potassium ion import	46 out of 30012 0.15%	4 out of 2543 0.16%			1
pollen tube development	203 out of 30012 0.68%	17 out of 2543 0.67%			1
cellular hyperosmotic salinity response	34 out of 30012 0.11%	3 out of 2543 0.12%			1
negative regulation of cellular metabolic process	34 out of 30012 0.11%	3 out of 2543 0.12%			1
ethylene mediated signaling pathway	610 out of 30012 2.03%	51 out of 2543 2.01%			1
regulation of transport	83 out of 30012 0.28%	7 out of 2543 0.28%			1
growth	240 out of 30012 0.80%	20 out of 2543 0.79%			1
protein desumoylation	192 out of 30012 0.64%	16 out of 2543 0.63%			1
anther dehiscence	180 out of 30012 0.60%	15 out of 2543 0.59%			1
cell death	168 out of 30012 0.56%	14 out of 2543 0.55%			1
leaf development	611 out of 30012 2.04%	51 out of 2543 2.01%			1
response to zinc ion	420 out of 30012 1.40%	35 out of 2543 1.38%			1
response to low fluence blue light stimulus by blue low-fluence system	22 out of 30012 0.07%	2 out of 2543 0.08%			1
glycerol transport	22 out of 30012 0.07%	2 out of 2543 0.08%			1
tricyclic triterpenoid biosynthetic process	22 out of 30012 0.07%	2 out of 2543 0.08%			1
regulation of phosphorylation	22 out of 30012 0.07%	2 out of 2543 0.08%			1
response to organic nitrogen	22 out of 30012 0.07%	2 out of 2543 0.08%			1
threonine catabolic process	22 out of 30012 0.07%	2 out of 2543 0.08%			1
sodium ion transmembrane transport	59 out of 30012 0.20%	5 out of 2543 0.20%			1
cellular membrane fusion	933 out of 30012 3.11%	78 out of 2543 3.07%			1
brassinosteroid homeostasis	120 out of 30012 0.40%	10 out of 2543 0.39%			1
maintenance of root meristem identity	47 out of 30012 0.16%	4 out of 2543 0.16%			1
proteasomal protein catabolic process	253 out of 30012 0.84%	21 out of 2543 0.83%			1
specification of floral organ identity	253 out of 30012 0.84%	21 out of 2543 0.83%			1
sulfur compound metabolic process	96 out of 30012 0.32%	8 out of 2543 0.31%			1
cell fate specification	193 out of 30012 0.64%	16 out of 2543 0.63%			1
meiosis I	181 out of 30012 0.60%	15 out of 2543 0.59%			1
protein localization	35 out of 30012 0.12%	3 out of 2543 0.12%			1
regulation of cellular component organization	35 out of 30012 0.12%	3 out of 2543 0.12%			1
UDP-glucose transport	35 out of 30012 0.12%	3 out of 2543 0.12%			1
positive regulation of fatty acid biosynthetic process	35 out of 30012 0.12%	3 out of 2543 0.12%			1
regulation of biological process	470 out of 30012 1.57%	39 out of 2543 1.53%			1
calcium-mediated signaling	266 out of 30012 0.89%	22 out of 2543 0.87%			1
anion transport	182 out of 30012 0.61%	15 out of 2543 0.59%			1
photosynthesis, light reaction	279 out of 30012 0.93%	23 out of 2543 0.90%			1
regulation of ion homeostasis	10 out of 30012 0.03%	1 out of 2543 0.04%			1
response to ammonium ion	10 out of 30012 0.03%	1 out of 2543 0.04%			1
pyridoxine biosynthetic process	10 out of 30012 0.03%	1 out of 2543 0.04%			1
regulation of epidermal cell division	10 out of 30012 0.03%	1 out of 2543 0.04%			1
RNA-directed DNA methylation	10 out of 30012 0.03%	1 out of 2543 0.04%			1
activation of tryptophan 5-monooxygenase activity	10 out of 30012 0.03%	1 out of 2543 0.04%			1
glutathione catabolic process	10 out of 30012 0.03%	1 out of 2543 0.04%			1
adenine salvage	10 out of 30012 0.03%	1 out of 2543 0.04%			1
glutamine secretion	10 out of 30012 0.03%	1 out of 2543 0.04%			1
purine ribonucleoside salvage	10 out of 30012 0.03%	1 out of 2543 0.04%			1
stomatal complex patterning	10 out of 30012 0.03%	1 out of 2543 0.04%			1
rhythmic process	10 out of 30012 0.03%	1 out of 2543 0.04%			1
photosystem I stabilization	10 out of 30012 0.03%	1 out of 2543 0.04%			1
negative regulation of DNA endoreduplication	10 out of 30012 0.03%	1 out of 2543 0.04%			1
response to flooding	10 out of 30012 0.03%	1 out of 2543 0.04%			1
cellular response to salicylic acid stimulus	10 out of 30012 0.03%	1 out of 2543 0.04%			1
protein retention in ER lumen	48 out of 30012 0.16%	4 out of 2543 0.16%			1
maintenance of floral meristem identity	48 out of 30012 0.16%	4 out of 2543 0.16%			1
coumarin biosynthetic process	424 out of 30012 1.41%	35 out of 2543 1.38%			1
double-strand break repair via synthesis-dependent strand annealing	23 out of 30012 0.08%	2 out of 2543 0.08%			1
axis specification	23 out of 30012 0.08%	2 out of 2543 0.08%			1
isocitrate metabolic process	23 out of 30012 0.08%	2 out of 2543 0.08%			1
negative regulation of MAP kinase activity	73 out of 30012 0.24%	6 out of 2543 0.24%			1
stomatal movement	171 out of 30012 0.57%	14 out of 2543 0.55%			1
fatty acid biosynthetic process	268 out of 30012 0.89%	22 out of 2543 0.87%			1
immune response	159 out of 30012 0.53%	13 out of 2543 0.51%			1
DNA-dependent transcription, elongation	98 out of 30012 0.33%	8 out of 2543 0.31%			1
galactose metabolic process	36 out of 30012 0.12%	3 out of 2543 0.12%			1
cellular copper ion homeostasis	36 out of 30012 0.12%	3 out of 2543 0.12%			1
positive regulation of cellular biosynthetic process	36 out of 30012 0.12%	3 out of 2543 0.12%			1
response to auxin stimulus	1324 out of 30012 4.41%	110 out of 2543 4.33%			1
somatic cell DNA recombination	49 out of 30012 0.16%	4 out of 2543 0.16%			1
DNA methylation	355 out of 30012 1.18%	29 out of 2543 1.14%			1
transition metal ion transport	331 out of 30012 1.10%	27 out of 2543 1.06%			1
ER to Golgi vesicle-mediated transport	488 out of 30012 1.63%	40 out of 2543 1.57%			1
response to mannitol stimulus	62 out of 30012 0.21%	5 out of 2543 0.20%			1
secondary cell wall biogenesis	222 out of 30012 0.74%	18 out of 2543 0.71%			1
lateral root development	392 out of 30012 1.31%	32 out of 2543 1.26%			1
circadian regulation of gene expression	24 out of 30012 0.08%	2 out of 2543 0.08%			1
glycoprotein catabolic process	24 out of 30012 0.08%	2 out of 2543 0.08%			1
menthol biosynthetic process	24 out of 30012 0.08%	2 out of 2543 0.08%			1
base-excision repair	24 out of 30012 0.08%	2 out of 2543 0.08%			1
plant-type hypersensitive response	368 out of 30012 1.23%	30 out of 2543 1.18%			1
phragmoplast assembly	37 out of 30012 0.12%	3 out of 2543 0.12%			1
phragmoplast microtubule organization	37 out of 30012 0.12%	3 out of 2543 0.12%			1
ER-associated protein catabolic process	37 out of 30012 0.12%	3 out of 2543 0.12%			1
lipid biosynthetic process	186 out of 30012 0.62%	15 out of 2543 0.59%			1
telomere maintenance in response to DNA damage	75 out of 30012 0.25%	6 out of 2543 0.24%			1
reproductive process	75 out of 30012 0.25%	6 out of 2543 0.24%			1
cell cycle	308 out of 30012 1.03%	25 out of 2543 0.98%			1
peroxisome localization	50 out of 30012 0.17%	4 out of 2543 0.16%			1
mitochondrion localization	50 out of 30012 0.17%	4 out of 2543 0.16%			1
negative regulation of response to stimulus	50 out of 30012 0.17%	4 out of 2543 0.16%			1
entrainment of circadian clock by photoperiod	11 out of 30012 0.04%	1 out of 2543 0.04%			1
detection of mechanical stimulus	11 out of 30012 0.04%	1 out of 2543 0.04%			1
hexokinase-dependent signaling	11 out of 30012 0.04%	1 out of 2543 0.04%			1
response to continuous far red light stimulus by the high-irradiance response system	11 out of 30012 0.04%	1 out of 2543 0.04%			1
tubulin complex assembly	11 out of 30012 0.04%	1 out of 2543 0.04%			1
glycerol catabolic process	11 out of 30012 0.04%	1 out of 2543 0.04%			1
regulation of response to water deprivation	11 out of 30012 0.04%	1 out of 2543 0.04%			1
regulation of sulfur metabolic process	11 out of 30012 0.04%	1 out of 2543 0.04%			1
rhamnogalacturonan II biosynthetic process	11 out of 30012 0.04%	1 out of 2543 0.04%			1
glucan biosynthetic process	11 out of 30012 0.04%	1 out of 2543 0.04%			1
effector dependent induction by symbiont of host immune response	11 out of 30012 0.04%	1 out of 2543 0.04%			1
cell plate assembly	11 out of 30012 0.04%	1 out of 2543 0.04%			1
branched-chain amino acid metabolic process	11 out of 30012 0.04%	1 out of 2543 0.04%			1
response to starvation	11 out of 30012 0.04%	1 out of 2543 0.04%			1
sepal formation	88 out of 30012 0.29%	7 out of 2543 0.28%			1
alternative nuclear mRNA splicing, via spliceosome	113 out of 30012 0.38%	9 out of 2543 0.35%			1
floral meristem determinacy	101 out of 30012 0.34%	8 out of 2543 0.31%			1
very long-chain fatty acid biosynthetic process	76 out of 30012 0.25%	6 out of 2543 0.24%			1
cotyledon vascular tissue pattern formation	151 out of 30012 0.50%	12 out of 2543 0.47%			1
positive regulation of biological process	188 out of 30012 0.63%	15 out of 2543 0.59%			1
sterol metabolic process	38 out of 30012 0.13%	3 out of 2543 0.12%			1
heme biosynthetic process	38 out of 30012 0.13%	3 out of 2543 0.12%			1
regulation of photomorphogenesis	89 out of 30012 0.30%	7 out of 2543 0.28%			1
Golgi localization	51 out of 30012 0.17%	4 out of 2543 0.16%			1
trehalose biosynthetic process	51 out of 30012 0.17%	4 out of 2543 0.16%			1
G-protein coupled receptor signaling pathway	25 out of 30012 0.08%	2 out of 2543 0.08%			1
positive regulation of gibberellic acid mediated signaling pathway	25 out of 30012 0.08%	2 out of 2543 0.08%			1
thalianol metabolic process	25 out of 30012 0.08%	2 out of 2543 0.08%			1
negative regulation of abscisic acid mediated signaling pathway	201 out of 30012 0.67%	16 out of 2543 0.63%			1
negative regulation of cell proliferation	64 out of 30012 0.21%	5 out of 2543 0.20%			1
negative regulation of biological process	482 out of 30012 1.61%	39 out of 2543 1.53%			1
phosphate-containing compound metabolic process	227 out of 30012 0.76%	18 out of 2543 0.71%			1
protein targeting to chloroplast	128 out of 30012 0.43%	10 out of 2543 0.39%			1
MAPK cascade	895 out of 30012 2.98%	73 out of 2543 2.87%			1
cell wall organization or biogenesis	215 out of 30012 0.72%	17 out of 2543 0.67%			1
lignan biosynthetic process	39 out of 30012 0.13%	3 out of 2543 0.12%			1
regulation of response to red or far red light	39 out of 30012 0.13%	3 out of 2543 0.12%			1
terpenoid metabolic process	65 out of 30012 0.22%	5 out of 2543 0.20%			1
megasporogenesis	12 out of 30012 0.04%	1 out of 2543 0.04%			1
cellular response to azide	12 out of 30012 0.04%	1 out of 2543 0.04%			1
copper ion export	12 out of 30012 0.04%	1 out of 2543 0.04%			1
phloem sucrose loading	12 out of 30012 0.04%	1 out of 2543 0.04%			1
spermidine biosynthetic process	12 out of 30012 0.04%	1 out of 2543 0.04%			1
ADP transport	12 out of 30012 0.04%	1 out of 2543 0.04%			1
response to lithium ion	12 out of 30012 0.04%	1 out of 2543 0.04%			1
fatty acid oxidation	12 out of 30012 0.04%	1 out of 2543 0.04%			1
endosome transport via multivesicular body sorting pathway	12 out of 30012 0.04%	1 out of 2543 0.04%			1
regulation of pectin biosynthetic process	12 out of 30012 0.04%	1 out of 2543 0.04%			1
response to singlet oxygen	12 out of 30012 0.04%	1 out of 2543 0.04%			1
endoplasmic reticulum organization	12 out of 30012 0.04%	1 out of 2543 0.04%			1
protein import into chloroplast thylakoid membrane	12 out of 30012 0.04%	1 out of 2543 0.04%			1
regulation of amino acid export	12 out of 30012 0.04%	1 out of 2543 0.04%			1
de novo' pyrimidine nucleobase biosynthetic process	12 out of 30012 0.04%	1 out of 2543 0.04%			1
floral whorl development	240 out of 30012 0.80%	19 out of 2543 0.75%			1
negative regulation of defense response	920 out of 30012 3.07%	75 out of 2543 2.95%			1
brassinosteroid metabolic process	78 out of 30012 0.26%	6 out of 2543 0.24%			1
regulation of telomere maintenance	78 out of 30012 0.26%	6 out of 2543 0.24%			1
covalent chromatin modification	116 out of 30012 0.39%	9 out of 2543 0.35%			1
diterpenoid biosynthetic process	26 out of 30012 0.09%	2 out of 2543 0.08%			1
mRNA modification	204 out of 30012 0.68%	16 out of 2543 0.63%			1
cellular response to salt stress	104 out of 30012 0.35%	8 out of 2543 0.31%			1
coenzyme metabolic process	53 out of 30012 0.18%	4 out of 2543 0.16%			1
arsenite transport	53 out of 30012 0.18%	4 out of 2543 0.16%			1
photoinhibition	53 out of 30012 0.18%	4 out of 2543 0.16%			1
cellular response to lipid	79 out of 30012 0.26%	6 out of 2543 0.24%			1
tropism	40 out of 30012 0.13%	3 out of 2543 0.12%			1
cellular carbohydrate metabolic process	205 out of 30012 0.68%	16 out of 2543 0.63%			1
embryo sac development	292 out of 30012 0.97%	23 out of 2543 0.90%			1
response to reactive oxygen species	105 out of 30012 0.35%	8 out of 2543 0.31%			1
root cap development	143 out of 30012 0.48%	11 out of 2543 0.43%			1
carboxylic acid biosynthetic process	156 out of 30012 0.52%	12 out of 2543 0.47%			1
meiotic DNA double-strand break formation	156 out of 30012 0.52%	12 out of 2543 0.47%			1
endocytic recycling	27 out of 30012 0.09%	2 out of 2543 0.08%			1
regulation of synergid differentiation	27 out of 30012 0.09%	2 out of 2543 0.08%			1
regulation of defense response to bacterium	27 out of 30012 0.09%	2 out of 2543 0.08%			1
regulation of cellular respiration	27 out of 30012 0.09%	2 out of 2543 0.08%			1
cellular homeostasis	27 out of 30012 0.09%	2 out of 2543 0.08%			1
response to metal ion	131 out of 30012 0.44%	10 out of 2543 0.39%			1
phosphate ion transport	67 out of 30012 0.22%	5 out of 2543 0.20%			1
regulation of salicylic acid mediated signaling pathway	67 out of 30012 0.22%	5 out of 2543 0.20%			1
male meiosis	54 out of 30012 0.18%	4 out of 2543 0.16%			1
glucose catabolic process	392 out of 30012 1.31%	31 out of 2543 1.22%			1
ER body organization	13 out of 30012 0.04%	1 out of 2543 0.04%			1
chorismate biosynthetic process	13 out of 30012 0.04%	1 out of 2543 0.04%			1
regulation of potassium ion transport	13 out of 30012 0.04%	1 out of 2543 0.04%			1
alkaloid metabolic process	13 out of 30012 0.04%	1 out of 2543 0.04%			1
manganese ion transport	13 out of 30012 0.04%	1 out of 2543 0.04%			1
cysteine metabolic process	13 out of 30012 0.04%	1 out of 2543 0.04%			1
auxin transport	13 out of 30012 0.04%	1 out of 2543 0.04%			1
mucilage biosynthetic process	13 out of 30012 0.04%	1 out of 2543 0.04%			1
positive regulation of abscisic acid biosynthetic process	13 out of 30012 0.04%	1 out of 2543 0.04%			1
carotene biosynthetic process	13 out of 30012 0.04%	1 out of 2543 0.04%			1
cellular response to cytokine stimulus	13 out of 30012 0.04%	1 out of 2543 0.04%			1
positive regulation of cell division	13 out of 30012 0.04%	1 out of 2543 0.04%			1
peptidyl-proline modification	13 out of 30012 0.04%	1 out of 2543 0.04%			1
chemical homeostasis	13 out of 30012 0.04%	1 out of 2543 0.04%			1
defense response to Gram-positive bacterium	13 out of 30012 0.04%	1 out of 2543 0.04%			1
UDP-rhamnose biosynthetic process	13 out of 30012 0.04%	1 out of 2543 0.04%			1
isoprenoid metabolic process	13 out of 30012 0.04%	1 out of 2543 0.04%			1
cellular response to gravity	13 out of 30012 0.04%	1 out of 2543 0.04%			1
detection of cytokinin stimulus	13 out of 30012 0.04%	1 out of 2543 0.04%			1
regulation of ethylene mediated signaling pathway	13 out of 30012 0.04%	1 out of 2543 0.04%			1
positive regulation of histone methylation	106 out of 30012 0.35%	8 out of 2543 0.31%			1
male gamete generation	41 out of 30012 0.14%	3 out of 2543 0.12%			1
nucleotide biosynthetic process	220 out of 30012 0.73%	17 out of 2543 0.67%			1
small molecule biosynthetic process	406 out of 30012 1.35%	32 out of 2543 1.26%			1
regulation of organelle organization	68 out of 30012 0.23%	5 out of 2543 0.20%			1
petal formation	94 out of 30012 0.31%	7 out of 2543 0.28%			1
cellular calcium ion homeostasis	55 out of 30012 0.18%	4 out of 2543 0.16%			1
formation of organ boundary	55 out of 30012 0.18%	4 out of 2543 0.16%			1
nucleotide metabolic process	171 out of 30012 0.57%	13 out of 2543 0.51%			1
cellular response to stress	530 out of 30012 1.77%	42 out of 2543 1.65%			1
steroid metabolic process	28 out of 30012 0.09%	2 out of 2543 0.08%			1
positive regulation of tryptophan metabolic process	28 out of 30012 0.09%	2 out of 2543 0.08%			1
positive regulation of auxin metabolic process	28 out of 30012 0.09%	2 out of 2543 0.08%			1
response to freezing	209 out of 30012 0.70%	16 out of 2543 0.63%			1
gluconeogenesis	555 out of 30012 1.85%	44 out of 2543 1.73%			1
metal ion transport	184 out of 30012 0.61%	14 out of 2543 0.55%			1
root hair cell tip growth	42 out of 30012 0.14%	3 out of 2543 0.12%			1
positive regulation of protein catabolic process	42 out of 30012 0.14%	3 out of 2543 0.12%			1
terpene biosynthetic process	42 out of 30012 0.14%	3 out of 2543 0.12%			1
ncRNA metabolic process	82 out of 30012 0.27%	6 out of 2543 0.24%			1
histone H3-K36 methylation	108 out of 30012 0.36%	8 out of 2543 0.31%			1
macromolecule localization	197 out of 30012 0.66%	15 out of 2543 0.59%			1
carotenoid metabolic process	69 out of 30012 0.23%	5 out of 2543 0.20%			1
DNA metabolic process	347 out of 30012 1.16%	27 out of 2543 1.06%			1
intracellular transport	210 out of 30012 0.70%	16 out of 2543 0.63%			1
nucleotide-sugar transport	56 out of 30012 0.19%	4 out of 2543 0.16%			1
symbiosis, encompassing mutualism through parasitism	14 out of 30012 0.05%	1 out of 2543 0.04%			1
regulation of cytokinin mediated signaling pathway	14 out of 30012 0.05%	1 out of 2543 0.04%			1
UDP-L-arabinose metabolic process	14 out of 30012 0.05%	1 out of 2543 0.04%			1
positive regulation of cell size	14 out of 30012 0.05%	1 out of 2543 0.04%			1
silicate transport	14 out of 30012 0.05%	1 out of 2543 0.04%			1
glycine metabolic process	14 out of 30012 0.05%	1 out of 2543 0.04%			1
maintenance of protein location in nucleus	14 out of 30012 0.05%	1 out of 2543 0.04%			1
response to abiotic stimulus	1324 out of 30012 4.41%	107 out of 2543 4.21%			1
glucose metabolic process	96 out of 30012 0.32%	7 out of 2543 0.28%			1
posttranscriptional regulation of gene expression	29 out of 30012 0.10%	2 out of 2543 0.08%			1
nucleoside metabolic process	29 out of 30012 0.10%	2 out of 2543 0.08%			1
maintenance of floral organ identity	29 out of 30012 0.10%	2 out of 2543 0.08%			1
maintenance of DNA methylation	29 out of 30012 0.10%	2 out of 2543 0.08%			1
negative gravitropism	29 out of 30012 0.10%	2 out of 2543 0.08%			1
tryptophan metabolic process	29 out of 30012 0.10%	2 out of 2543 0.08%			1
cellular manganese ion homeostasis	29 out of 30012 0.10%	2 out of 2543 0.08%			1
regulation of signal transduction	29 out of 30012 0.10%	2 out of 2543 0.08%			1
tRNA metabolic process	70 out of 30012 0.23%	5 out of 2543 0.20%			1
geranyl diphosphate metabolic process	43 out of 30012 0.14%	3 out of 2543 0.12%			1
removal of superoxide radicals	43 out of 30012 0.14%	3 out of 2543 0.12%			1
gibberellin catabolic process	57 out of 30012 0.19%	4 out of 2543 0.16%			1
histone H3-K4 methylation	57 out of 30012 0.19%	4 out of 2543 0.16%			1
regulation of flower development	805 out of 30012 2.68%	64 out of 2543 2.52%			1
lateral root formation	175 out of 30012 0.58%	13 out of 2543 0.51%			1
regulation of jasmonic acid biosynthetic process	44 out of 30012 0.15%	3 out of 2543 0.12%			1
lipid catabolic process	30 out of 30012 0.10%	2 out of 2543 0.08%			1
cellular component assembly	30 out of 30012 0.10%	2 out of 2543 0.08%			1
heterochromatin assembly	30 out of 30012 0.10%	2 out of 2543 0.08%			1
riboflavin biosynthetic process	15 out of 30012 0.05%	1 out of 2543 0.04%			1
activation of ARF GTPase activity	15 out of 30012 0.05%	1 out of 2543 0.04%			1
protein tetramerization	15 out of 30012 0.05%	1 out of 2543 0.04%			1
positive regulation of trichoblast fate specification	15 out of 30012 0.05%	1 out of 2543 0.04%			1
maturation of SSU-rRNA from tricistronic rRNA transcript (SSU-rRNA, 5.8S rRNA, LSU-rRNA)	15 out of 30012 0.05%	1 out of 2543 0.04%			1
dolichol biosynthetic process	15 out of 30012 0.05%	1 out of 2543 0.04%			1
fatty acid omega-oxidation	15 out of 30012 0.05%	1 out of 2543 0.04%			1
ionotropic glutamate receptor signaling pathway	15 out of 30012 0.05%	1 out of 2543 0.04%			1
sphingolipid metabolic process	15 out of 30012 0.05%	1 out of 2543 0.04%			1
nucleolus organization	58 out of 30012 0.19%	4 out of 2543 0.16%			1
phototropism	163 out of 30012 0.54%	12 out of 2543 0.47%			1
endosperm development	163 out of 30012 0.54%	12 out of 2543 0.47%			1
DNA mediated transformation	151 out of 30012 0.50%	11 out of 2543 0.43%			1
cold acclimation	164 out of 30012 0.55%	12 out of 2543 0.47%			1
endoplasmic reticulum unfolded protein response	701 out of 30012 2.34%	55 out of 2543 2.16%			1
L-ascorbic acid biosynthetic process	45 out of 30012 0.15%	3 out of 2543 0.12%			1
defense response to oomycetes	45 out of 30012 0.15%	3 out of 2543 0.12%			1
regulation of metabolic process	126 out of 30012 0.42%	9 out of 2543 0.35%			1
proteasome assembly	229 out of 30012 0.76%	17 out of 2543 0.67%			1
alkane biosynthetic process	31 out of 30012 0.10%	2 out of 2543 0.08%			1
sodium ion transport	73 out of 30012 0.24%	5 out of 2543 0.20%			1
maintenance of shoot apical meristem identity	73 out of 30012 0.24%	5 out of 2543 0.20%			1
positive regulation of macromolecule biosynthetic process	16 out of 30012 0.05%	1 out of 2543 0.04%			1
regulation of lateral root development	16 out of 30012 0.05%	1 out of 2543 0.04%			1
ATP transport	16 out of 30012 0.05%	1 out of 2543 0.04%			1
cuticle hydrocarbon biosynthetic process	16 out of 30012 0.05%	1 out of 2543 0.04%			1
protein kinase C-activating G-protein coupled receptor signaling pathway	16 out of 30012 0.05%	1 out of 2543 0.04%			1
extracellular polysaccharide biosynthetic process	16 out of 30012 0.05%	1 out of 2543 0.04%			1
protein glutathionylation	16 out of 30012 0.05%	1 out of 2543 0.04%			1
mitochondria-nucleus signaling pathway	16 out of 30012 0.05%	1 out of 2543 0.04%			1
somatic embryogenesis	60 out of 30012 0.20%	4 out of 2543 0.16%			1
iron ion homeostasis	46 out of 30012 0.15%	3 out of 2543 0.12%			1
nucleobase-containing compound metabolic process	180 out of 30012 0.60%	13 out of 2543 0.51%			1
translational initiation	141 out of 30012 0.47%	10 out of 2543 0.39%			1
cellular response to nitrate	32 out of 30012 0.11%	2 out of 2543 0.08%			1
positive regulation of cell cycle	32 out of 30012 0.11%	2 out of 2543 0.08%			1
protein glycosylation	258 out of 30012 0.86%	19 out of 2543 0.75%			1
organ development	745 out of 30012 2.48%	58 out of 2543 2.28%			1
organic substance metabolic process	572 out of 30012 1.91%	44 out of 2543 1.73%			1
seedling development	47 out of 30012 0.16%	3 out of 2543 0.12%			1
meristem structural organization	360 out of 30012 1.20%	27 out of 2543 1.06%			1
signalosome assembly	17 out of 30012 0.06%	1 out of 2543 0.04%			1
farnesyl diphosphate metabolic process	17 out of 30012 0.06%	1 out of 2543 0.04%			1
mRNA polyadenylation	17 out of 30012 0.06%	1 out of 2543 0.04%			1
regulation of vegetative phase change	17 out of 30012 0.06%	1 out of 2543 0.04%			1
L-phenylalanine biosynthetic process	17 out of 30012 0.06%	1 out of 2543 0.04%			1
fructose 6-phosphate metabolic process	17 out of 30012 0.06%	1 out of 2543 0.04%			1
protein ubiquitination involved in ubiquitin-dependent protein catabolic process	17 out of 30012 0.06%	1 out of 2543 0.04%			1
response to growth hormone stimulus	17 out of 30012 0.06%	1 out of 2543 0.04%			1
leaf pavement cell development	17 out of 30012 0.06%	1 out of 2543 0.04%			1
tetrahydrofolate interconversion	17 out of 30012 0.06%	1 out of 2543 0.04%			1
cellular aldehyde metabolic process	17 out of 30012 0.06%	1 out of 2543 0.04%			1
production of miRNAs involved in gene silencing by miRNA	336 out of 30012 1.12%	25 out of 2543 0.98%			1
reciprocal meiotic recombination	234 out of 30012 0.78%	17 out of 2543 0.67%			1
regulation of intracellular pH	33 out of 30012 0.11%	2 out of 2543 0.08%			1
lytic vacuole organization	33 out of 30012 0.11%	2 out of 2543 0.08%			1
photosystem II repair	33 out of 30012 0.11%	2 out of 2543 0.08%			1
regulation of carbohydrate metabolic process	48 out of 30012 0.16%	3 out of 2543 0.12%			1
floral organ morphogenesis	48 out of 30012 0.16%	3 out of 2543 0.12%			1
production of siRNA involved in RNA interference	104 out of 30012 0.35%	7 out of 2543 0.28%			1
regulation of defense response	527 out of 30012 1.76%	40 out of 2543 1.57%			1
response to lipid	197 out of 30012 0.66%	14 out of 2543 0.55%			1
response to endoplasmic reticulum stress	627 out of 30012 2.09%	48 out of 2543 1.89%			1
cytoskeleton organization	262 out of 30012 0.87%	19 out of 2543 0.75%			1
response to molecule of fungal origin	91 out of 30012 0.30%	6 out of 2543 0.24%			1
cytokinesis	145 out of 30012 0.48%	10 out of 2543 0.39%			1
negative regulation of response to water deprivation	34 out of 30012 0.11%	2 out of 2543 0.08%			1
virus-host interaction	34 out of 30012 0.11%	2 out of 2543 0.08%			1
lysine biosynthetic process via diaminopimelate	34 out of 30012 0.11%	2 out of 2543 0.08%			1
glutathione biosynthetic process	34 out of 30012 0.11%	2 out of 2543 0.08%			1
trichome branching	211 out of 30012 0.70%	15 out of 2543 0.59%			1
carbohydrate catabolic process	49 out of 30012 0.16%	3 out of 2543 0.12%			1
double-strand break repair via homologous recombination	132 out of 30012 0.44%	9 out of 2543 0.35%			1
chromosome organization	237 out of 30012 0.79%	17 out of 2543 0.67%			1
positive regulation of cell death	18 out of 30012 0.06%	1 out of 2543 0.04%			1
calcium ion homeostasis	18 out of 30012 0.06%	1 out of 2543 0.04%			1
membrane disassembly	18 out of 30012 0.06%	1 out of 2543 0.04%			1
seed oilbody biogenesis	18 out of 30012 0.06%	1 out of 2543 0.04%			1
nucleobase-containing compound transport	18 out of 30012 0.06%	1 out of 2543 0.04%			1
positive regulation of long-day photoperiodism, flowering	18 out of 30012 0.06%	1 out of 2543 0.04%			1
butyrate metabolic process	18 out of 30012 0.06%	1 out of 2543 0.04%			1
sesquiterpene biosynthetic process	18 out of 30012 0.06%	1 out of 2543 0.04%			1
ammonium transmembrane transport	18 out of 30012 0.06%	1 out of 2543 0.04%			1
post-embryonic organ development	78 out of 30012 0.26%	5 out of 2543 0.20%			1
protein autoubiquitination	92 out of 30012 0.31%	6 out of 2543 0.24%			1
protein sumoylation	64 out of 30012 0.21%	4 out of 2543 0.16%			1
petal development	186 out of 30012 0.62%	13 out of 2543 0.51%			1
cellular metabolic process	817 out of 30012 2.72%	63 out of 2543 2.48%			1
regulation of phenylpropanoid metabolic process	133 out of 30012 0.44%	9 out of 2543 0.35%			1
protein acetylation	35 out of 30012 0.12%	2 out of 2543 0.08%			1
regulation of stomatal complex development	35 out of 30012 0.12%	2 out of 2543 0.08%			1
cellular response to UV-A	35 out of 30012 0.12%	2 out of 2543 0.08%			1
chiasma assembly	35 out of 30012 0.12%	2 out of 2543 0.08%			1
cinnamic acid biosynthetic process	161 out of 30012 0.54%	11 out of 2543 0.43%			1
photosynthetic electron transport in photosystem II	65 out of 30012 0.22%	4 out of 2543 0.16%			1
defense response signaling pathway, resistance gene-dependent	65 out of 30012 0.22%	4 out of 2543 0.16%			1
cellular response to chemical stimulus	19 out of 30012 0.06%	1 out of 2543 0.04%			1
translational termination	19 out of 30012 0.06%	1 out of 2543 0.04%			1
regulation of abscisic acid mediated signaling pathway	19 out of 30012 0.06%	1 out of 2543 0.04%			1
farnesyl diphosphate catabolic process	19 out of 30012 0.06%	1 out of 2543 0.04%			1
amyloplast organization	19 out of 30012 0.06%	1 out of 2543 0.04%			1
purine nucleotide metabolic process	19 out of 30012 0.06%	1 out of 2543 0.04%			1
negative regulation of photomorphogenesis	51 out of 30012 0.17%	3 out of 2543 0.12%			1
organ growth	51 out of 30012 0.17%	3 out of 2543 0.12%			1
flavonoid biosynthetic process	472 out of 30012 1.57%	35 out of 2543 1.38%			1
autophagy	149 out of 30012 0.50%	10 out of 2543 0.39%			1
sequestering of metal ion	36 out of 30012 0.12%	2 out of 2543 0.08%			1
regulation of stomatal complex patterning	36 out of 30012 0.12%	2 out of 2543 0.08%			1
protein ADP-ribosylation	36 out of 30012 0.12%	2 out of 2543 0.08%			1
DNA replication	281 out of 30012 0.94%	20 out of 2543 0.79%			1
histone methylation	163 out of 30012 0.54%	11 out of 2543 0.43%			1
RNA interference	95 out of 30012 0.32%	6 out of 2543 0.24%			1
regulation of chromosome organization	150 out of 30012 0.50%	10 out of 2543 0.39%			1
seed development	487 out of 30012 1.62%	36 out of 2543 1.42%			1
protein stabilization	20 out of 30012 0.07%	1 out of 2543 0.04%			1
positive regulation of development, heterochronic	20 out of 30012 0.07%	1 out of 2543 0.04%			1
carbohydrate homeostasis	20 out of 30012 0.07%	1 out of 2543 0.04%			1
regulation of hydrolase activity	20 out of 30012 0.07%	1 out of 2543 0.04%			1
ATP biosynthetic process	20 out of 30012 0.07%	1 out of 2543 0.04%			1
pseudouridine synthesis	20 out of 30012 0.07%	1 out of 2543 0.04%			1
endoplasmic reticulum tubular network organization	20 out of 30012 0.07%	1 out of 2543 0.04%			1
regulation of localization	20 out of 30012 0.07%	1 out of 2543 0.04%			1
cellular response to osmotic stress	20 out of 30012 0.07%	1 out of 2543 0.04%			1
acetate metabolic process	20 out of 30012 0.07%	1 out of 2543 0.04%			1
negative regulation of developmental process	20 out of 30012 0.07%	1 out of 2543 0.04%			1
nucleotide-sugar metabolic process	20 out of 30012 0.07%	1 out of 2543 0.04%			1
tyrosine biosynthetic process	20 out of 30012 0.07%	1 out of 2543 0.04%			1
osmosensory signaling pathway	20 out of 30012 0.07%	1 out of 2543 0.04%			1
negative regulation of cell differentiation	20 out of 30012 0.07%	1 out of 2543 0.04%			1
exocytosis	20 out of 30012 0.07%	1 out of 2543 0.04%			1
thiamine biosynthetic process	20 out of 30012 0.07%	1 out of 2543 0.04%			1
cell proliferation	399 out of 30012 1.33%	29 out of 2543 1.14%			1
indole phytoalexin biosynthetic process	37 out of 30012 0.12%	2 out of 2543 0.08%			1
RNA metabolic process	502 out of 30012 1.67%	37 out of 2543 1.45%			1
vernalization response	271 out of 30012 0.90%	19 out of 2543 0.75%			1
microtubule cytoskeleton organization	323 out of 30012 1.08%	23 out of 2543 0.90%			1
reproductive structure development	629 out of 30012 2.10%	47 out of 2543 1.85%			1
stomatal complex development	53 out of 30012 0.18%	3 out of 2543 0.12%			1
carbohydrate biosynthetic process	179 out of 30012 0.60%	12 out of 2543 0.47%			1
small GTPase mediated signal transduction	139 out of 30012 0.46%	9 out of 2543 0.35%			1
pollen germination	233 out of 30012 0.78%	16 out of 2543 0.63%			1
meristem growth	38 out of 30012 0.13%	2 out of 2543 0.08%			1
cellular response to high light intensity	38 out of 30012 0.13%	2 out of 2543 0.08%			1
regulation of protein phosphorylation	38 out of 30012 0.13%	2 out of 2543 0.08%			1
cellular response to amino acid stimulus	21 out of 30012 0.07%	1 out of 2543 0.04%			1
skotomorphogenesis	21 out of 30012 0.07%	1 out of 2543 0.04%			1
nuclear import	21 out of 30012 0.07%	1 out of 2543 0.04%			1
positive regulation of Rab GTPase activity	21 out of 30012 0.07%	1 out of 2543 0.04%			1
positive regulation of defense response	21 out of 30012 0.07%	1 out of 2543 0.04%			1
retrograde vesicle-mediated transport, Golgi to ER	21 out of 30012 0.07%	1 out of 2543 0.04%			1
regulation of unidimensional cell growth	403 out of 30012 1.34%	29 out of 2543 1.14%			1
defense response to nematode	54 out of 30012 0.18%	3 out of 2543 0.12%			1
protein folding	633 out of 30012 2.11%	47 out of 2543 1.85%			1
trichoblast differentiation	208 out of 30012 0.69%	14 out of 2543 0.55%			1
chloroplast organization	417 out of 30012 1.39%	30 out of 2543 1.18%			1
response to salicylic acid stimulus	747 out of 30012 2.49%	56 out of 2543 2.20%			1
response to heat	747 out of 30012 2.49%	56 out of 2543 2.20%			1
mRNA export from nucleus	209 out of 30012 0.70%	14 out of 2543 0.55%			1
protein import into nucleus, translocation	39 out of 30012 0.13%	2 out of 2543 0.08%			1
NAD(P)H dehydrogenase complex assembly	39 out of 30012 0.13%	2 out of 2543 0.08%			1
negative regulation of cell death	55 out of 30012 0.18%	3 out of 2543 0.12%			1
pollen wall assembly	22 out of 30012 0.07%	1 out of 2543 0.04%			1
malate transport	22 out of 30012 0.07%	1 out of 2543 0.04%			1
detection of hypoxia	22 out of 30012 0.07%	1 out of 2543 0.04%			1
nucleotide phosphorylation	22 out of 30012 0.07%	1 out of 2543 0.04%			1
nucleic acid metabolic process	264 out of 30012 0.88%	18 out of 2543 0.71%			1
transcription antitermination	71 out of 30012 0.24%	4 out of 2543 0.16%			1
cellulose biosynthetic process	369 out of 30012 1.23%	26 out of 2543 1.02%			1
vacuole organization	211 out of 30012 0.70%	14 out of 2543 0.55%			1
meiotic chromosome segregation	184 out of 30012 0.61%	12 out of 2543 0.47%			1
tetracyclic triterpenoid biosynthetic process	40 out of 30012 0.13%	2 out of 2543 0.08%			1
oligosaccharide metabolic process	40 out of 30012 0.13%	2 out of 2543 0.08%			1
positive regulation of cellular metabolic process	40 out of 30012 0.13%	2 out of 2543 0.08%			1
detection of external stimulus	130 out of 30012 0.43%	8 out of 2543 0.31%			1
plastid translation	23 out of 30012 0.08%	1 out of 2543 0.04%			1
alcohol metabolic process	23 out of 30012 0.08%	1 out of 2543 0.04%			1
positive regulation of macromolecule metabolic process	23 out of 30012 0.08%	1 out of 2543 0.04%			1
regulation of secondary cell wall biogenesis	23 out of 30012 0.08%	1 out of 2543 0.04%			1
positive regulation of cell differentiation	23 out of 30012 0.08%	1 out of 2543 0.04%			1
regulation of actin filament polymerization	23 out of 30012 0.08%	1 out of 2543 0.04%			1
regulation of circadian rhythm	158 out of 30012 0.53%	10 out of 2543 0.39%			1
long-chain fatty acid metabolic process	57 out of 30012 0.19%	3 out of 2543 0.12%			1
phosphate ion homeostasis	57 out of 30012 0.19%	3 out of 2543 0.12%			1
phosphorylation	932 out of 30012 3.11%	70 out of 2543 2.75%			1
glyoxylate cycle	41 out of 30012 0.14%	2 out of 2543 0.08%			1
response to inorganic substance	438 out of 30012 1.46%	31 out of 2543 1.22%			1
mitochondrial transport	73 out of 30012 0.24%	4 out of 2543 0.16%			1
transcription from RNA polymerase II promoter	73 out of 30012 0.24%	4 out of 2543 0.16%			1
transport	529 out of 30012 1.76%	38 out of 2543 1.49%			1
mucilage biosynthetic process involved in seed coat development	146 out of 30012 0.49%	9 out of 2543 0.35%			1
isopentenyl diphosphate biosynthetic process, mevalonate pathway	24 out of 30012 0.08%	1 out of 2543 0.04%			1
GPI anchor biosynthetic process	24 out of 30012 0.08%	1 out of 2543 0.04%			1
stomatal closure	24 out of 30012 0.08%	1 out of 2543 0.04%			1
priming of cellular response to stress	24 out of 30012 0.08%	1 out of 2543 0.04%			1
chromatin remodeling	42 out of 30012 0.14%	2 out of 2543 0.08%			1
negative regulation of growth	42 out of 30012 0.14%	2 out of 2543 0.08%			1
ubiquinone biosynthetic process	42 out of 30012 0.14%	2 out of 2543 0.08%			1
regulation of DNA replication	202 out of 30012 0.67%	13 out of 2543 0.51%			1
regulation of timing of organ formation	59 out of 30012 0.20%	3 out of 2543 0.12%			1
cellular response to sulfur starvation	90 out of 30012 0.30%	5 out of 2543 0.20%			1
regulation of cellular metabolic process	285 out of 30012 0.95%	19 out of 2543 0.75%			1
telomere maintenance	43 out of 30012 0.14%	2 out of 2543 0.08%			1
phytochelatin biosynthetic process	25 out of 30012 0.08%	1 out of 2543 0.04%			1
regulation of anthocyanin catabolic process	25 out of 30012 0.08%	1 out of 2543 0.04%			1
ER-nucleus signaling pathway	25 out of 30012 0.08%	1 out of 2543 0.04%			1
SCF-dependent proteasomal ubiquitin-dependent protein catabolic process	25 out of 30012 0.08%	1 out of 2543 0.04%			1
glycine decarboxylation via glycine cleavage system	25 out of 30012 0.08%	1 out of 2543 0.04%			1
posttranscriptional gene silencing by RNA	163 out of 30012 0.54%	10 out of 2543 0.39%			1
maintenance of seed dormancy	60 out of 30012 0.20%	3 out of 2543 0.12%			1
cytokinin biosynthetic process	91 out of 30012 0.30%	5 out of 2543 0.20%			1
translational elongation	91 out of 30012 0.30%	5 out of 2543 0.20%			1
organ boundary specification between lateral organs and the meristem	106 out of 30012 0.35%	6 out of 2543 0.24%			1
Golgi to vacuole transport	44 out of 30012 0.15%	2 out of 2543 0.08%			1
induced systemic resistance	150 out of 30012 0.50%	9 out of 2543 0.35%			1
sugar mediated signaling pathway	381 out of 30012 1.27%	26 out of 2543 1.02%			1
cellular potassium ion homeostasis	26 out of 30012 0.09%	1 out of 2543 0.04%			1
response to ethanol	26 out of 30012 0.09%	1 out of 2543 0.04%			1
vegetative to reproductive phase transition of meristem	985 out of 30012 3.28%	73 out of 2543 2.87%			1
protein deubiquitination	151 out of 30012 0.50%	9 out of 2543 0.35%			1
regulation of anion channel activity	343 out of 30012 1.14%	23 out of 2543 0.90%			1
generation of precursor metabolites and energy	93 out of 30012 0.31%	5 out of 2543 0.20%			1
dephosphorylation	45 out of 30012 0.15%	2 out of 2543 0.08%			1
endosomal transport	78 out of 30012 0.26%	4 out of 2543 0.16%			1
cofactor biosynthetic process	27 out of 30012 0.09%	1 out of 2543 0.04%			1
nucleocytoplasmic transport	46 out of 30012 0.15%	2 out of 2543 0.08%			1
protein catabolic process	46 out of 30012 0.15%	2 out of 2543 0.08%			1
multicellular organismal reproductive process	46 out of 30012 0.15%	2 out of 2543 0.08%			1
protein targeting to plasma membrane	46 out of 30012 0.15%	2 out of 2543 0.08%			1
maintenance of meristem identity	63 out of 30012 0.21%	3 out of 2543 0.12%			1
purine ribonucleotide metabolic process	28 out of 30012 0.09%	1 out of 2543 0.04%			1
inositol phosphate dephosphorylation	28 out of 30012 0.09%	1 out of 2543 0.04%			1
camalexin biosynthetic process	64 out of 30012 0.21%	3 out of 2543 0.12%			1
one-carbon metabolic process	47 out of 30012 0.16%	2 out of 2543 0.08%			1
ion transmembrane transport	47 out of 30012 0.16%	2 out of 2543 0.08%			1
carbohydrate derivative metabolic process	81 out of 30012 0.27%	4 out of 2543 0.16%			1
secondary metabolite biosynthetic process	65 out of 30012 0.22%	3 out of 2543 0.12%			1
potassium ion transport	142 out of 30012 0.47%	8 out of 2543 0.31%			1
developmental programmed cell death	48 out of 30012 0.16%	2 out of 2543 0.08%			1
positive regulation of programmed cell death	48 out of 30012 0.16%	2 out of 2543 0.08%			1
cGMP biosynthetic process	29 out of 30012 0.10%	1 out of 2543 0.04%			1
Group II intron splicing	29 out of 30012 0.10%	1 out of 2543 0.04%			1
negative regulation of floral organ abscission	29 out of 30012 0.10%	1 out of 2543 0.04%			1
pollen development	848 out of 30012 2.83%	61 out of 2543 2.40%			1
regulation of macromolecule metabolic process	215 out of 30012 0.72%	13 out of 2543 0.51%			1
purine nucleotide biosynthetic process	66 out of 30012 0.22%	3 out of 2543 0.12%			1
positive regulation of translation	66 out of 30012 0.22%	3 out of 2543 0.12%			1
detection of brassinosteroid stimulus	49 out of 30012 0.16%	2 out of 2543 0.08%			1
embryo sac cellularization	49 out of 30012 0.16%	2 out of 2543 0.08%			1
regulation of nitric oxide metabolic process	30 out of 30012 0.10%	1 out of 2543 0.04%			1
stem cell maintenance	30 out of 30012 0.10%	1 out of 2543 0.04%			1
inositol trisphosphate metabolic process	30 out of 30012 0.10%	1 out of 2543 0.04%			1
aerobic respiration	67 out of 30012 0.22%	3 out of 2543 0.12%			1
programmed cell death	130 out of 30012 0.43%	7 out of 2543 0.28%			1
proximal/distal pattern formation	68 out of 30012 0.23%	3 out of 2543 0.12%			1
chlorophyll metabolic process	31 out of 30012 0.10%	1 out of 2543 0.04%			1
protein processing	31 out of 30012 0.10%	1 out of 2543 0.04%			1
sucrose mediated signaling	31 out of 30012 0.10%	1 out of 2543 0.04%			1
histone-serine phosphorylation	31 out of 30012 0.10%	1 out of 2543 0.04%			1
cellular water homeostasis	31 out of 30012 0.10%	1 out of 2543 0.04%			1
xylan metabolic process	233 out of 30012 0.78%	14 out of 2543 0.55%			1
cellular catabolic process	219 out of 30012 0.73%	13 out of 2543 0.51%			1
positive regulation of secondary cell wall biogenesis	51 out of 30012 0.17%	2 out of 2543 0.08%			1
histone lysine methylation	162 out of 30012 0.54%	9 out of 2543 0.35%			1
protein-chromophore linkage	102 out of 30012 0.34%	5 out of 2543 0.20%			1
DNA repair	249 out of 30012 0.83%	15 out of 2543 0.59%			1
regulation of response to stimulus	133 out of 30012 0.44%	7 out of 2543 0.28%			1
response to light intensity	32 out of 30012 0.11%	1 out of 2543 0.04%			1
SCF complex assembly	32 out of 30012 0.11%	1 out of 2543 0.04%			1
cation transport	208 out of 30012 0.69%	12 out of 2543 0.47%			1
post-translational protein modification	223 out of 30012 0.74%	13 out of 2543 0.51%			1
cellular protein localization	53 out of 30012 0.18%	2 out of 2543 0.08%			1
ATP synthesis coupled electron transport	33 out of 30012 0.11%	1 out of 2543 0.04%			1
cellular macromolecule catabolic process	33 out of 30012 0.11%	1 out of 2543 0.04%			1
phospholipid biosynthetic process	33 out of 30012 0.11%	1 out of 2543 0.04%			1
cellular biosynthetic process	1032 out of 30012 3.44%	74 out of 2543 2.91%			1
lipid storage	195 out of 30012 0.65%	11 out of 2543 0.43%			1
phloem or xylem histogenesis	210 out of 30012 0.70%	12 out of 2543 0.47%			1
lignin biosynthetic process	337 out of 30012 1.12%	21 out of 2543 0.83%			1
response to nutrient	54 out of 30012 0.18%	2 out of 2543 0.08%			1
blue light signaling pathway	167 out of 30012 0.56%	9 out of 2543 0.35%			1
response to vitamin B1	34 out of 30012 0.11%	1 out of 2543 0.04%			1
double fertilization forming a zygote and endosperm	90 out of 30012 0.30%	4 out of 2543 0.16%			1
tricarboxylic acid cycle	73 out of 30012 0.24%	3 out of 2543 0.12%			1
cytidine to uridine editing	123 out of 30012 0.41%	6 out of 2543 0.24%			1
D-xylose metabolic process	91 out of 30012 0.30%	4 out of 2543 0.16%			1
detection of stimulus	74 out of 30012 0.25%	3 out of 2543 0.12%			1
lignin catabolic process	56 out of 30012 0.19%	2 out of 2543 0.08%			1
regulation of meristem development	155 out of 30012 0.52%	8 out of 2543 0.31%			1
vesicle docking involved in exocytosis	36 out of 30012 0.12%	1 out of 2543 0.04%			1
protein complex subunit organization	36 out of 30012 0.12%	1 out of 2543 0.04%			1
nucleosome assembly	109 out of 30012 0.36%	5 out of 2543 0.20%			1
hormone-mediated signaling pathway	655 out of 30012 2.18%	44 out of 2543 1.73%			1
regulation of defense response to fungus	57 out of 30012 0.19%	2 out of 2543 0.08%			1
cullin deneddylation	231 out of 30012 0.77%	13 out of 2543 0.51%			1
seed germination	735 out of 30012 2.45%	50 out of 2543 1.97%			1
protein maturation	93 out of 30012 0.31%	4 out of 2543 0.16%			1
protein targeting to mitochondrion	203 out of 30012 0.68%	11 out of 2543 0.43%			1
mitotic cell cycle	347 out of 30012 1.16%	21 out of 2543 0.83%			1
negative regulation of flower development	347 out of 30012 1.16%	21 out of 2543 0.83%			1
cellular response to organic substance	541 out of 30012 1.80%	35 out of 2543 1.38%			1
inorganic anion transport	38 out of 30012 0.13%	1 out of 2543 0.04%			1
sucrose catabolic process	38 out of 30012 0.13%	1 out of 2543 0.04%			1
gamete generation	38 out of 30012 0.13%	1 out of 2543 0.04%			1
proteasomal ubiquitin-dependent protein catabolic process	419 out of 30012 1.40%	26 out of 2543 1.02%			1
N-terminal protein myristoylation	419 out of 30012 1.40%	26 out of 2543 1.02%			1
detection of bacterium	221 out of 30012 0.74%	12 out of 2543 0.47%			1
monovalent inorganic cation transport	39 out of 30012 0.13%	1 out of 2543 0.04%			1
proanthocyanidin biosynthetic process	130 out of 30012 0.43%	6 out of 2543 0.24%			1
chromatin modification	97 out of 30012 0.32%	4 out of 2543 0.16%			1
cellular component biogenesis	162 out of 30012 0.54%	8 out of 2543 0.31%			1
defense response to insect	193 out of 30012 0.64%	10 out of 2543 0.39%			1
tapetal cell differentiation	61 out of 30012 0.20%	2 out of 2543 0.08%			1
transcription, DNA-dependent	410 out of 30012 1.37%	25 out of 2543 0.98%			1
regulation of G2/M transition of mitotic cell cycle	115 out of 30012 0.38%	5 out of 2543 0.20%			1
glutathione metabolic process	40 out of 30012 0.13%	1 out of 2543 0.04%			1
protein homooligomerization	40 out of 30012 0.13%	1 out of 2543 0.04%			1
magnesium ion transport	40 out of 30012 0.13%	1 out of 2543 0.04%			1
endocytosis	81 out of 30012 0.27%	3 out of 2543 0.12%			1
response to hydrogen peroxide	563 out of 30012 1.88%	36 out of 2543 1.42%			1
regulation of salicylic acid metabolic process	41 out of 30012 0.14%	1 out of 2543 0.04%			1
cellular response to auxin stimulus	41 out of 30012 0.14%	1 out of 2543 0.04%			1
alcohol biosynthetic process	63 out of 30012 0.21%	2 out of 2543 0.08%			1
mitosis	150 out of 30012 0.50%	7 out of 2543 0.28%			1
intracellular protein transport	287 out of 30012 0.96%	16 out of 2543 0.63%			1
DNA-dependent DNA replication	228 out of 30012 0.76%	12 out of 2543 0.47%			1
purine ribonucleotide transport	42 out of 30012 0.14%	1 out of 2543 0.04%			1
positive regulation of cellular process	167 out of 30012 0.56%	8 out of 2543 0.31%			1
negative regulation of cyclin-dependent protein kinase activity	64 out of 30012 0.21%	2 out of 2543 0.08%			1
protein N-linked glycosylation	244 out of 30012 0.81%	13 out of 2543 0.51%			1
lipid transport	168 out of 30012 0.56%	8 out of 2543 0.31%			1
regulation of developmental process	168 out of 30012 0.56%	8 out of 2543 0.31%			1
receptor-mediated endocytosis	43 out of 30012 0.14%	1 out of 2543 0.04%			1
nucleoside transport	43 out of 30012 0.14%	1 out of 2543 0.04%			1
regulation of anatomical structure morphogenesis	43 out of 30012 0.14%	1 out of 2543 0.04%			1
protein peptidyl-prolyl isomerization	85 out of 30012 0.28%	3 out of 2543 0.12%			1
actin cytoskeleton organization	66 out of 30012 0.22%	2 out of 2543 0.08%			1
double-strand break repair	66 out of 30012 0.22%	2 out of 2543 0.08%			1
tRNA processing	44 out of 30012 0.15%	1 out of 2543 0.04%			1
adenine nucleotide transport	44 out of 30012 0.15%	1 out of 2543 0.04%			1
response to DNA damage stimulus	67 out of 30012 0.22%	2 out of 2543 0.08%			1
mRNA metabolic process	45 out of 30012 0.15%	1 out of 2543 0.04%			1
cellular response to extracellular stimulus	45 out of 30012 0.15%	1 out of 2543 0.04%			1
photosystem I assembly	87 out of 30012 0.29%	3 out of 2543 0.12%			1
cellular macromolecule biosynthetic process	686 out of 30012 2.29%	44 out of 2543 1.73%			1
mitochondrial RNA processing	68 out of 30012 0.23%	2 out of 2543 0.08%			1
peptidyl-tyrosine dephosphorylation	46 out of 30012 0.15%	1 out of 2543 0.04%			1
jasmonic acid and ethylene-dependent systemic resistance	46 out of 30012 0.15%	1 out of 2543 0.04%			1
proteolysis involved in cellular protein catabolic process	46 out of 30012 0.15%	1 out of 2543 0.04%			1
regulation of mitotic cell cycle	46 out of 30012 0.15%	1 out of 2543 0.04%			1
protein ubiquitination	823 out of 30012 2.74%	54 out of 2543 2.12%			1
regulation of primary metabolic process	311 out of 30012 1.04%	17 out of 2543 0.67%			1
induced systemic resistance, jasmonic acid mediated signaling pathway	108 out of 30012 0.36%	4 out of 2543 0.16%			1
cellular protein modification process	760 out of 30012 2.53%	49 out of 2543 1.93%			1
DNA recombination	126 out of 30012 0.42%	5 out of 2543 0.20%			1
flavonol biosynthetic process	109 out of 30012 0.36%	4 out of 2543 0.16%			1
immune response-regulating signaling pathway	128 out of 30012 0.43%	5 out of 2543 0.20%			1
histone H2B ubiquitination	49 out of 30012 0.16%	1 out of 2543 0.04%			1
lithium ion transport	111 out of 30012 0.37%	4 out of 2543 0.16%			1
protein import into nucleus	228 out of 30012 0.76%	11 out of 2543 0.43%			1
recognition of pollen	50 out of 30012 0.17%	1 out of 2543 0.04%			1
polycistronic mRNA processing	51 out of 30012 0.17%	1 out of 2543 0.04%			1
glucuronoxylan metabolic process	595 out of 30012 1.98%	36 out of 2543 1.42%			1
response to insect	308 out of 30012 1.03%	16 out of 2543 0.63%			1
regulation of cell cycle	248 out of 30012 0.83%	12 out of 2543 0.47%			1
protein targeting to vacuole	428 out of 30012 1.43%	24 out of 2543 0.94%			1
methylglyoxal catabolic process to D-lactate	185 out of 30012 0.62%	8 out of 2543 0.31%			1
protein transport	249 out of 30012 0.83%	12 out of 2543 0.47%			1
xylan biosynthetic process	599 out of 30012 2.00%	36 out of 2543 1.42%			1
cytoplasmic transport	171 out of 30012 0.57%	7 out of 2543 0.28%			1
positive regulation of cell proliferation	221 out of 30012 0.74%	10 out of 2543 0.39%			1
fruit dehiscence	120 out of 30012 0.40%	4 out of 2543 0.16%			1
RNA splicing	101 out of 30012 0.34%	3 out of 2543 0.12%			1
phosphatidylinositol biosynthetic process	191 out of 30012 0.64%	8 out of 2543 0.31%			1
protein dephosphorylation	158 out of 30012 0.53%	6 out of 2543 0.24%			1
embryo development	529 out of 30012 1.76%	30 out of 2543 1.18%			1
mitotic recombination	83 out of 30012 0.28%	2 out of 2543 0.08%			1
regulation of gene expression	443 out of 30012 1.48%	24 out of 2543 0.94%			1
defense response signaling pathway, resistance gene-independent	180 out of 30012 0.60%	7 out of 2543 0.28%			1
response to copper ion	106 out of 30012 0.35%	3 out of 2543 0.12%			1
chloroplast RNA processing	263 out of 30012 0.88%	12 out of 2543 0.47%			1
photorespiration	434 out of 30012 1.45%	23 out of 2543 0.90%			1
nuclear division	87 out of 30012 0.29%	2 out of 2543 0.08%			1
pyrimidine ribonucleotide biosynthetic process	303 out of 30012 1.01%	14 out of 2543 0.55%			1
karyogamy	65 out of 30012 0.22%	1 out of 2543 0.04%			1
production of small RNA involved in gene silencing by RNA	170 out of 30012 0.57%	6 out of 2543 0.24%			1
Golgi vesicle transport	574 out of 30012 1.91%	31 out of 2543 1.22%			1
nuclear-transcribed mRNA catabolic process	160 out of 30012 0.53%	5 out of 2543 0.20%			1
nucleobase-containing compound biosynthetic process	120 out of 30012 0.40%	3 out of 2543 0.12%			1
RNA processing	472 out of 30012 1.57%	24 out of 2543 0.94%			1
ribosome biogenesis	198 out of 30012 0.66%	7 out of 2543 0.28%			1
vesicle-mediated transport	383 out of 30012 1.28%	18 out of 2543 0.71%			1
ATP hydrolysis coupled proton transport	100 out of 30012 0.33%	2 out of 2543 0.08%			1
response to misfolded protein	567 out of 30012 1.89%	30 out of 2543 1.18%			1
DNA replication initiation	147 out of 30012 0.49%	4 out of 2543 0.16%			1
histone acetylation	77 out of 30012 0.26%	1 out of 2543 0.04%			1
RNA modification	150 out of 30012 0.50%	4 out of 2543 0.16%			1
mitochondrial mRNA modification	280 out of 30012 0.93%	11 out of 2543 0.43%			1
small molecule metabolic process	302 out of 30012 1.01%	12 out of 2543 0.47%			1
DNA endoreduplication	310 out of 30012 1.03%	12 out of 2543 0.47%			1
ubiquitin-dependent protein catabolic process	544 out of 30012 1.81%	26 out of 2543 1.02%			1
intra-Golgi vesicle-mediated transport	172 out of 30012 0.57%	4 out of 2543 0.16%			1
proteasome core complex assembly	373 out of 30012 1.24%	14 out of 2543 0.55%			1
embryo sac egg cell differentiation	245 out of 30012 0.82%	7 out of 2543 0.28%			1
mRNA splicing, via spliceosome	217 out of 30012 0.72%	5 out of 2543 0.20%			1
fatty acid beta-oxidation	481 out of 30012 1.60%	18 out of 2543 0.71%			1
RNA methylation	428 out of 30012 1.43%	14 out of 2543 0.55%			1
protein targeting	142 out of 30012 0.47%	1 out of 2543 0.04%			1
protein import into peroxisome matrix	300 out of 30012 1.00%	7 out of 2543 0.28%			1
mRNA processing	208 out of 30012 0.69%	3 out of 2543 0.12%			1
translation	666 out of 30012 2.22%	21 out of 2543 0.83%			1
