# Supplementary material for: Comparative Transcriptome Analysis of Climacteric Fruit of Chinese Pear (Pyrus ussuriensis) Reveals New Insights into Fruit Ripening
Source: PLoS One. 2014 Sep 12;9(9):e107562. doi: 10.1371/journal.pone.0107562 (PMC4162642; doi:10.1371/journal.pone.0107562)
Supplement: Table S3 — List of GO enrichment analysis results: category 'molecular function'. (XLSX) [file pone.0107562.s003.xlsx]

## Sheet: Sheet1
Table S3. List of GO enrichment analysis results: category 'molecular function'.
GO terms	Number of the elements in the whole transcriptome	Number of elements differentially expressed	Number of elements expected to be differentially expressed	Fold change	Corrected P-value
Gene Ontology term	Genome frequency of use (27141)	Cluster frequency (2353)
glucan endo-1,3-beta-D-glucosidase activity	85	23	7.36911	3.12114	0.000671
symporter activity	27	12	2.34078	5.12651	0.00101
ADP binding	144	31	12.4841	2.48315	0.00203
2-alkenal reductase [NAD(P)] activity	457	65	39.6198	1.64059	0.0594
pyridoxal phosphate binding	168	29	14.5648	1.9911	0.303
NADPH dehydrogenase activity	9	5	0.780259	6.40813	0.523
galacturonate binding	18	7	1.56052	4.48569	0.564
allene-oxide cyclase activity	3	3	0.260086	11.5346	0.746
NADPH:quinone reductase activity	24	8	2.08069	3.84488	0.749
glycogen phosphorylase activity	6	4	0.520172	7.68976	0.839
3-oxoacyl-[acyl-carrier-protein] reductase (NADPH) activity	25	8	2.16739	3.69108	1
alpha-glucosidase activity	7	4	0.606868	6.59122	1
NAD binding	98	18	8.49615	2.11861	1
lysozyme activity	22	7	1.9073	3.67011	1
hydrolase activity, hydrolyzing O-glycosyl compounds	225	33	19.5065	1.69175	1
alpha-N-arabinofuranosidase activity	17	6 out of 2353 0.25%			1
xylan 1,4-beta-xylosidase activity	17 out of 27141 0.06%	6 out of 2353 0.25%			1
electron transporter, transferring electrons within the noncyclic electron transport pathway of photosynthesis activity	4 out of 27141 0.01%	3 out of 2353 0.13%			1
ribulose-1,5-bisphosphate carboxylase/oxygenase activator activity	4 out of 27141 0.01%	3 out of 2353 0.13%			1
glyceraldehyde-3-phosphate dehydrogenase (NADP+) (phosphorylating) activity	4 out of 27141 0.01%	3 out of 2353 0.13%			1
ferredoxin-NADP+ reductase activity	4 out of 27141 0.01%	3 out of 2353 0.13%			1
glucomannan 4-beta-mannosyltransferase activity	8 out of 27141 0.03%	4 out of 2353 0.17%			1
protein-disulfide reductase activity	8 out of 27141 0.03%	4 out of 2353 0.17%			1
alcohol dehydrogenase (NAD) activity	18 out of 27141 0.07%	6 out of 2353 0.25%			1
prunasin beta-glucosidase activity	18 out of 27141 0.07%	6 out of 2353 0.25%			1
auxin influx transmembrane transporter activity	50 out of 27141 0.18%	11 out of 2353 0.47%			1
N-acyltransferase activity	99 out of 27141 0.36%	17 out of 2353 0.72%			1
S-(hydroxymethyl)glutathione dehydrogenase activity	9 out of 27141 0.03%	4 out of 2353 0.17%			1
ribonuclease H activity	9 out of 27141 0.03%	4 out of 2353 0.17%			1
betaine-aldehyde dehydrogenase activity	9 out of 27141 0.03%	4 out of 2353 0.17%			1
4-methylumbelliferyl-beta-D-glucopyranoside beta-glucosidase activity	14 out of 27141 0.05%	5 out of 2353 0.21%			1
minus-end-directed microtubule motor activity	14 out of 27141 0.05%	5 out of 2353 0.21%			1
esculin beta-glucosidase activity	14 out of 27141 0.05%	5 out of 2353 0.21%			1
RNA-directed DNA polymerase activity	46 out of 27141 0.17%	10 out of 2353 0.42%			1
chlorophyll catabolite transmembrane transporter activity	20 out of 27141 0.07%	6 out of 2353 0.25%			1
glutathione S-conjugate-exporting ATPase activity	20 out of 27141 0.07%	6 out of 2353 0.25%			1
serine-type carboxypeptidase activity	40 out of 27141 0.15%	9 out of 2353 0.38%			1
flavone synthase activity	2 out of 27141 0.01%	2 out of 2353 0.08%			1
maltose transmembrane transporter activity	2 out of 27141 0.01%	2 out of 2353 0.08%			1
dihydropyrimidine dehydrogenase (NADP+) activity	2 out of 27141 0.01%	2 out of 2353 0.08%			1
sterol 14-demethylase activity	2 out of 27141 0.01%	2 out of 2353 0.08%			1
formate dehydrogenase (NAD+) activity	2 out of 27141 0.01%	2 out of 2353 0.08%			1
nitrate reductase [NAD(P)H] activity	2 out of 27141 0.01%	2 out of 2353 0.08%			1
beta-carotene 15,15'-monooxygenase activity	2 out of 27141 0.01%	2 out of 2353 0.08%			1
L-tyrosine:2-oxoglutarate aminotransferase activity	10 out of 27141 0.04%	4 out of 2353 0.17%			1
molybdopterin cofactor binding	10 out of 27141 0.04%	4 out of 2353 0.17%			1
borate efflux transmembrane transporter activity	10 out of 27141 0.04%	4 out of 2353 0.17%			1
L-tryptophan:2-oxoglutarate aminotransferase activity	10 out of 27141 0.04%	4 out of 2353 0.17%			1
inorganic anion exchanger activity	10 out of 27141 0.04%	4 out of 2353 0.17%			1
hydroxycinnamoyltransferase activity	42 out of 27141 0.15%	9 out of 2353 0.38%			1
identical protein binding	508 out of 27141 1.87%	60 out of 2353 2.55%			1
fatty acid transporter activity	16 out of 27141 0.06%	5 out of 2353 0.21%			1
alpha-L-fucosidase activity	16 out of 27141 0.06%	5 out of 2353 0.21%			1
carboxylesterase activity	158 out of 27141 0.58%	23 out of 2353 0.98%			1
actin filament binding	50 out of 27141 0.18%	10 out of 2353 0.42%			1
amino acid binding	50 out of 27141 0.18%	10 out of 2353 0.42%			1
beta-glucosidase activity	43 out of 27141 0.16%	9 out of 2353 0.38%			1
glutamate-ammonia ligase activity	6 out of 27141 0.02%	3 out of 2353 0.13%			1
xyloglucan 1,6-alpha-xylosidase activity	6 out of 27141 0.02%	3 out of 2353 0.13%			1
sequence-specific DNA binding transcription factor activity	2032 out of 27141 7.49%	205 out of 2353 8.71%			1
anion:anion antiporter activity	11 out of 27141 0.04%	4 out of 2353 0.17%			1
oxidoreductase activity, acting on NADH or NADPH, quinone or similar compound as acceptor	11 out of 27141 0.04%	4 out of 2353 0.17%			1
organic phosphonate transmembrane-transporting ATPase activity	59 out of 27141 0.22%	11 out of 2353 0.47%			1
oxidoreductase activity, acting on the CH-CH group of donors, NAD or NADP as acceptor	23 out of 27141 0.08%	6 out of 2353 0.25%			1
glucose-1-phosphate adenylyltransferase activity	17 out of 27141 0.06%	5 out of 2353 0.21%			1
carbon-sulfur lyase activity	17 out of 27141 0.06%	5 out of 2353 0.21%			1
Photinus-luciferin 4-monooxygenase (ATP-hydrolyzing) activity	17 out of 27141 0.06%	5 out of 2353 0.21%			1
sucrose:hydrogen symporter activity	52 out of 27141 0.19%	10 out of 2353 0.42%			1
oxidoreductase activity, acting on a sulfur group of donors, disulfide as acceptor	52 out of 27141 0.19%	10 out of 2353 0.42%			1
structural constituent of cell wall	53 out of 27141 0.20%	10 out of 2353 0.42%			1
amino acid transmembrane transporter activity	111 out of 27141 0.41%	17 out of 2353 0.72%			1
L-methionine:2-oxoglutarate aminotransferase activity	7 out of 27141 0.03%	3 out of 2353 0.13%			1
L-phenylalanine:pyruvate aminotransferase activity	7 out of 27141 0.03%	3 out of 2353 0.13%			1
argininosuccinate lyase activity	7 out of 27141 0.03%	3 out of 2353 0.13%			1
L-leucine:2-oxoglutarate aminotransferase activity	7 out of 27141 0.03%	3 out of 2353 0.13%			1
L-glutamine:2-oxoglutarate aminotransferase activity	7 out of 27141 0.03%	3 out of 2353 0.13%			1
L-tryptophan:pyruvate aminotransferase activity	7 out of 27141 0.03%	3 out of 2353 0.13%			1
L-tyrosine:pyruvate aminotransferase activity	7 out of 27141 0.03%	3 out of 2353 0.13%			1
hydroxypyruvate reductase activity	7 out of 27141 0.03%	3 out of 2353 0.13%			1
adenylylsulfate kinase activity	7 out of 27141 0.03%	3 out of 2353 0.13%			1
galactinol-sucrose galactosyltransferase activity	25 out of 27141 0.09%	6 out of 2353 0.25%			1
siRNA binding	25 out of 27141 0.09%	6 out of 2353 0.25%			1
non-membrane spanning protein tyrosine kinase activity	159 out of 27141 0.59%	22 out of 2353 0.93%			1
oxidoreductase activity, acting on paired donors, with oxidation of a pair of donors resulting in the reduction of molecular oxygen to two molecules of water	19 out of 27141 0.07%	5 out of 2353 0.21%			1
3-chloroallyl aldehyde dehydrogenase activity	19 out of 27141 0.07%	5 out of 2353 0.21%			1
protein binding	5616 out of 27141 20.69%	526 out of 2353 22.35%			1
microtubule motor activity	89 out of 27141 0.33%	14 out of 2353 0.59%			1
carbohydrate binding	216 out of 27141 0.80%	28 out of 2353 1.19%			1
protein kinase binding	133 out of 27141 0.49%	19 out of 2353 0.81%			1
IgE binding	56 out of 27141 0.21%	10 out of 2353 0.42%			1
peptidoglycan binding	3 out of 27141 0.01%	2 out of 2353 0.08%			1
chlorophyll synthetase activity	3 out of 27141 0.01%	2 out of 2353 0.08%			1
precorrin-2 dehydrogenase activity	3 out of 27141 0.01%	2 out of 2353 0.08%			1
pyruvate dehydrogenase (acetyl-transferring) kinase activity	3 out of 27141 0.01%	2 out of 2353 0.08%			1
malate dehydrogenase (NADP+) activity	3 out of 27141 0.01%	2 out of 2353 0.08%			1
uroporphyrin-III C-methyltransferase activity	3 out of 27141 0.01%	2 out of 2353 0.08%			1
glycylpeptide N-tetradecanoyltransferase activity	3 out of 27141 0.01%	2 out of 2353 0.08%			1
NDP-glucose-starch glucosyltransferase activity	3 out of 27141 0.01%	2 out of 2353 0.08%			1
4-amino-4-deoxychorismate synthase activity	3 out of 27141 0.01%	2 out of 2353 0.08%			1
adenylyl-sulfate reductase (glutathione) activity	3 out of 27141 0.01%	2 out of 2353 0.08%			1
taurine-transporting ATPase activity	3 out of 27141 0.01%	2 out of 2353 0.08%			1
glycogen (starch) synthase activity	3 out of 27141 0.01%	2 out of 2353 0.08%			1
RNA ligase (ATP) activity	3 out of 27141 0.01%	2 out of 2353 0.08%			1
hydroxymethylglutaryl-CoA lyase activity	3 out of 27141 0.01%	2 out of 2353 0.08%			1
phosphoadenylyl-sulfate reductase (thioredoxin) activity	3 out of 27141 0.01%	2 out of 2353 0.08%			1
phosphoethanolamine N-methyltransferase activity	3 out of 27141 0.01%	2 out of 2353 0.08%			1
homogentisate prenyltransferase activity	3 out of 27141 0.01%	2 out of 2353 0.08%			1
polynucleotide 5'-hydroxyl-kinase activity	3 out of 27141 0.01%	2 out of 2353 0.08%			1
adenylyl-sulfate reductase activity	3 out of 27141 0.01%	2 out of 2353 0.08%			1
2',3'-cyclic-nucleotide 3'-phosphodiesterase activity	3 out of 27141 0.01%	2 out of 2353 0.08%			1
pectate lyase activity	26 out of 27141 0.10%	6 out of 2353 0.25%			1
beta-amylase activity	126 out of 27141 0.46%	18 out of 2353 0.76%			1
beta-mannosidase activity	20 out of 27141 0.07%	5 out of 2353 0.21%			1
L-phenylalanine:2-oxoglutarate aminotransferase activity	27 out of 27141 0.10%	6 out of 2353 0.25%			1
transmembrane transporter activity	58 out of 27141 0.21%	10 out of 2353 0.42%			1
sulfate transmembrane transporter activity	14 out of 27141 0.05%	4 out of 2353 0.17%			1
L-ascorbate peroxidase activity	14 out of 27141 0.05%	4 out of 2353 0.17%			1
beta-galactosidase activity	84 out of 27141 0.31%	13 out of 2353 0.55%			1
amygdalin beta-glucosidase activity	28 out of 27141 0.10%	6 out of 2353 0.25%			1
auxin efflux transmembrane transporter activity	52 out of 27141 0.19%	9 out of 2353 0.38%			1
monosaccharide transmembrane transporter activity	52 out of 27141 0.19%	9 out of 2353 0.38%			1
cationic amino acid transmembrane transporter activity	29 out of 27141 0.11%	6 out of 2353 0.25%			1
glycerophosphodiester phosphodiesterase activity	15 out of 27141 0.06%	4 out of 2353 0.17%			1
core promoter proximal region sequence-specific DNA binding	15 out of 27141 0.06%	4 out of 2353 0.17%			1
water channel activity	61 out of 27141 0.22%	10 out of 2353 0.42%			1
hydrolase activity, acting on ester bonds	132 out of 27141 0.49%	18 out of 2353 0.76%			1
glyceraldehyde-3-phosphate dehydrogenase (NAD+) (phosphorylating) activity	9 out of 27141 0.03%	3 out of 2353 0.13%			1
asparaginase activity	9 out of 27141 0.03%	3 out of 2353 0.13%			1
omega-3 fatty acid desaturase activity	9 out of 27141 0.03%	3 out of 2353 0.13%			1
G-protein coupled receptor kinase activity	9 out of 27141 0.03%	3 out of 2353 0.13%			1
maltose alpha-glucosidase activity	9 out of 27141 0.03%	3 out of 2353 0.13%			1
fatty-acyl-CoA synthase activity	22 out of 27141 0.08%	5 out of 2353 0.21%			1
histidine phosphotransfer kinase activity	22 out of 27141 0.08%	5 out of 2353 0.21%			1
oxidoreductase activity, acting on the CH-OH group of donors, NAD or NADP as acceptor	115 out of 27141 0.42%	16 out of 2353 0.68%			1
sedoheptulose-bisphosphatase activity	4 out of 27141 0.01%	2 out of 2353 0.08%			1
sarcosine oxidase activity	4 out of 27141 0.01%	2 out of 2353 0.08%			1
nucleocytoplasmic transporter activity	4 out of 27141 0.01%	2 out of 2353 0.08%			1
AMP deaminase activity	4 out of 27141 0.01%	2 out of 2353 0.08%			1
transferase activity, transferring alkyl or aryl (other than methyl) groups	4 out of 27141 0.01%	2 out of 2353 0.08%			1
glyoxylate reductase activity	4 out of 27141 0.01%	2 out of 2353 0.08%			1
substrate-specific transporter activity	4 out of 27141 0.01%	2 out of 2353 0.08%			1
4-aminobutyrate:pyruvate transaminase activity	4 out of 27141 0.01%	2 out of 2353 0.08%			1
dihydroorotate oxidase activity	4 out of 27141 0.01%	2 out of 2353 0.08%			1
tripeptidyl-peptidase activity	4 out of 27141 0.01%	2 out of 2353 0.08%			1
benzaldehyde dehydrogenase (NAD+) activity	4 out of 27141 0.01%	2 out of 2353 0.08%			1
ATPase activity, coupled to transmembrane movement of substances	162 out of 27141 0.60%	21 out of 2353 0.89%			1
chaperone binding	23 out of 27141 0.08%	5 out of 2353 0.21%			1
actin monomer binding	16 out of 27141 0.06%	4 out of 2353 0.17%			1
(+)-pulegone reductase, (-)-menthone as substrate, activity	16 out of 27141 0.06%	4 out of 2353 0.17%			1
oxidoreductase activity, acting on the CH-CH group of donors	16 out of 27141 0.06%	4 out of 2353 0.17%			1
tau-protein kinase activity	16 out of 27141 0.06%	4 out of 2353 0.17%			1
raffinose alpha-galactosidase activity	16 out of 27141 0.06%	4 out of 2353 0.17%			1
(+)-pulegone reductase, (+)-isomenthone as substrate, activity	16 out of 27141 0.06%	4 out of 2353 0.17%			1
receptor serine/threonine kinase binding	164 out of 27141 0.60%	21 out of 2353 0.89%			1
GTPase binding	31 out of 27141 0.11%	6 out of 2353 0.25%			1
two-component sensor activity	31 out of 27141 0.11%	6 out of 2353 0.25%			1
glycolipid binding	10 out of 27141 0.04%	3 out of 2353 0.13%			1
delta12-fatty acid dehydrogenase activity	10 out of 27141 0.04%	3 out of 2353 0.13%			1
calcium-dependent protein serine/threonine phosphatase activity	10 out of 27141 0.04%	3 out of 2353 0.13%			1
glycolipid transporter activity	10 out of 27141 0.04%	3 out of 2353 0.13%			1
lipase activity	82 out of 27141 0.30%	12 out of 2353 0.51%			1
oxygen binding	156 out of 27141 0.57%	20 out of 2353 0.85%			1
serine-type endopeptidase activity	185 out of 27141 0.68%	23 out of 2353 0.98%			1
L-glutamate transmembrane transporter activity	24 out of 27141 0.09%	5 out of 2353 0.21%			1
aspartic-type peptidase activity	24 out of 27141 0.09%	5 out of 2353 0.21%			1
enzyme activator activity	48 out of 27141 0.18%	8 out of 2353 0.34%			1
carotene beta-ring hydroxylase activity	17 out of 27141 0.06%	4 out of 2353 0.17%			1
auxin binding	17 out of 27141 0.06%	4 out of 2353 0.17%			1
L-alanine:2-oxoglutarate aminotransferase activity	17 out of 27141 0.06%	4 out of 2353 0.17%			1
4-hydroxybenzoate amino acid synthetase activity	17 out of 27141 0.06%	4 out of 2353 0.17%			1
protein histidine kinase activity	17 out of 27141 0.06%	4 out of 2353 0.17%			1
4-aminobenzoate amino acid synthetase activity	17 out of 27141 0.06%	4 out of 2353 0.17%			1
benzoate amino acid synthetase activity	17 out of 27141 0.06%	4 out of 2353 0.17%			1
sucrose transmembrane transporter activity	17 out of 27141 0.06%	4 out of 2353 0.17%			1
vanillate amino acid synthetase activity	17 out of 27141 0.06%	4 out of 2353 0.17%			1
NADP binding	83 out of 27141 0.31%	12 out of 2353 0.51%			1
signal transducer activity	187 out of 27141 0.69%	23 out of 2353 0.98%			1
substrate-specific transmembrane transporter activity	75 out of 27141 0.28%	11 out of 2353 0.47%			1
1-aminocyclopropane-1-carboxylate oxidase activity	25 out of 27141 0.09%	5 out of 2353 0.21%			1
threonine synthase activity	5 out of 27141 0.02%	2 out of 2353 0.08%			1
1-deoxy-D-xylulose-5-phosphate synthase activity	5 out of 27141 0.02%	2 out of 2353 0.08%			1
far-red light photoreceptor activity	5 out of 27141 0.02%	2 out of 2353 0.08%			1
coniferyl-aldehyde dehydrogenase activity	5 out of 27141 0.02%	2 out of 2353 0.08%			1
L-methionine-(S)-S-oxide reductase activity	5 out of 27141 0.02%	2 out of 2353 0.08%			1
red light photoreceptor activity	5 out of 27141 0.02%	2 out of 2353 0.08%			1
aldehyde-lyase activity	5 out of 27141 0.02%	2 out of 2353 0.08%			1
beta-sitosterol UDP-glucosyltransferase activity	5 out of 27141 0.02%	2 out of 2353 0.08%			1
hydroxyphenylpyruvate reductase activity	5 out of 27141 0.02%	2 out of 2353 0.08%			1
G-protein coupled photoreceptor activity	5 out of 27141 0.02%	2 out of 2353 0.08%			1
13-hydroxylupinine O-tigloyltransferase activity	11 out of 27141 0.04%	3 out of 2353 0.13%			1
ferric-chelate reductase activity	11 out of 27141 0.04%	3 out of 2353 0.13%			1
monoferuloyl di-(hydroxyferuloyl) spermidine meta-hydroxylase activity	11 out of 27141 0.04%	3 out of 2353 0.13%			1
diferuloyl mono-(hydroxyferuloyl) spermidine meta-hydroxylase activity	11 out of 27141 0.04%	3 out of 2353 0.13%			1
fructose 1,6-bisphosphate 1-phosphatase activity	11 out of 27141 0.04%	3 out of 2353 0.13%			1
cholinesterase activity	11 out of 27141 0.04%	3 out of 2353 0.13%			1
L-iditol 2-dehydrogenase activity	18 out of 27141 0.07%	4 out of 2353 0.17%			1
1-aminocyclopropane-1-carboxylate synthase activity	18 out of 27141 0.07%	4 out of 2353 0.17%			1
NAD+ ADP-ribosyltransferase activity	18 out of 27141 0.07%	4 out of 2353 0.17%			1
protochlorophyllide reductase activity	18 out of 27141 0.07%	4 out of 2353 0.17%			1
cellulose synthase activity	42 out of 27141 0.15%	7 out of 2353 0.30%			1
transaminase activity	34 out of 27141 0.13%	6 out of 2353 0.25%			1
transcription regulatory region DNA binding	153 out of 27141 0.56%	19 out of 2353 0.81%			1
(1->3)-beta-D-glucan binding	19 out of 27141 0.07%	4 out of 2353 0.17%			1
NAPE-specific phospholipase D activity	19 out of 27141 0.07%	4 out of 2353 0.17%			1
glucose-6-phosphate transmembrane transporter activity	19 out of 27141 0.07%	4 out of 2353 0.17%			1
indoleacetamide hydrolase activity	19 out of 27141 0.07%	4 out of 2353 0.17%			1
dihydrokaempferol 4-reductase activity	35 out of 27141 0.13%	6 out of 2353 0.25%			1
indole-3-acetate beta-glucosyltransferase activity	12 out of 27141 0.04%	3 out of 2353 0.13%			1
acetyl CoA:(Z)-3-hexen-1-ol acetyltransferase activity	12 out of 27141 0.04%	3 out of 2353 0.13%			1
methylammonium transmembrane transporter activity	12 out of 27141 0.04%	3 out of 2353 0.13%			1
ammonia transmembrane transporter activity	12 out of 27141 0.04%	3 out of 2353 0.13%			1
core promoter binding	12 out of 27141 0.04%	3 out of 2353 0.13%			1
reticuline oxidase activity	27 out of 27141 0.10%	5 out of 2353 0.21%			1
miRNA binding	27 out of 27141 0.10%	5 out of 2353 0.21%			1
mannan synthase activity	27 out of 27141 0.10%	5 out of 2353 0.21%			1
bHLH transcription factor binding	44 out of 27141 0.16%	7 out of 2353 0.30%			1
U2 snRNA binding	1 out of 27141 0.00%	1 out of 2353 0.04%			1
hydrolase activity, acting on carbon-nitrogen (but not peptide) bonds, in cyclic amides	1 out of 27141 0.00%	1 out of 2353 0.04%			1
phosphatidylserine decarboxylase activity	1 out of 27141 0.00%	1 out of 2353 0.04%			1
U1 snRNA binding	1 out of 27141 0.00%	1 out of 2353 0.04%			1
formamidase activity	1 out of 27141 0.00%	1 out of 2353 0.04%			1
phosphomethylethanolamine N-methyltransferase activity	1 out of 27141 0.00%	1 out of 2353 0.04%			1
adenyl nucleotide binding	1 out of 27141 0.00%	1 out of 2353 0.04%			1
2-alkenal reductase (NADP+) activity	1 out of 27141 0.00%	1 out of 2353 0.04%			1
nitrite reductase (NO-forming) activity	1 out of 27141 0.00%	1 out of 2353 0.04%			1
inositol-1,5-bisdiphosphate-2,3,4,6-tetrakisphosphate 1-diphosphatase activity	1 out of 27141 0.00%	1 out of 2353 0.04%			1
diphosphoinositol-polyphosphate diphosphatase activity	1 out of 27141 0.00%	1 out of 2353 0.04%			1
electron-transferring-flavoprotein dehydrogenase activity	1 out of 27141 0.00%	1 out of 2353 0.04%			1
inositol-1-diphosphate-2,3,4,5,6-pentakisphosphate diphosphatase activity	1 out of 27141 0.00%	1 out of 2353 0.04%			1
alpha-1,6-mannosyltransferase activity	1 out of 27141 0.00%	1 out of 2353 0.04%			1
glucose 1-dehydrogenase [NAD(P)] activity	1 out of 27141 0.00%	1 out of 2353 0.04%			1
inositol-5-diphosphate-1,2,3,4,6-pentakisphosphate diphosphatase activity	1 out of 27141 0.00%	1 out of 2353 0.04%			1
ferredoxin-nitrite reductase activity	1 out of 27141 0.00%	1 out of 2353 0.04%			1
UDPsulfoquinovose synthase activity	1 out of 27141 0.00%	1 out of 2353 0.04%			1
homoserine dehydrogenase activity	1 out of 27141 0.00%	1 out of 2353 0.04%			1
inositol-1,5-bisdiphosphate-2,3,4,6-tetrakisphosphate 5-diphosphatase activity	1 out of 27141 0.00%	1 out of 2353 0.04%			1
17-beta-ketosteroid reductase activity	1 out of 27141 0.00%	1 out of 2353 0.04%			1
quercetin 2,3-dioxygenase activity	1 out of 27141 0.00%	1 out of 2353 0.04%			1
DNA demethylase activity	1 out of 27141 0.00%	1 out of 2353 0.04%			1
fatty acid ligase activity	1 out of 27141 0.00%	1 out of 2353 0.04%			1
aldehyde dehydrogenase (NADP+) activity	1 out of 27141 0.00%	1 out of 2353 0.04%			1
D-alanine-D-alanine ligase activity	1 out of 27141 0.00%	1 out of 2353 0.04%			1
tropinone reductase activity	1 out of 27141 0.00%	1 out of 2353 0.04%			1
cytidine deaminase activity	1 out of 27141 0.00%	1 out of 2353 0.04%			1
17-beta-hydroxysteroid dehydrogenase (NADP+) activity	1 out of 27141 0.00%	1 out of 2353 0.04%			1
10-deacetylbaccatin III 10-O-acetyltransferase activity	1 out of 27141 0.00%	1 out of 2353 0.04%			1
nucleobase:cation symporter activity	1 out of 27141 0.00%	1 out of 2353 0.04%			1
dCMP deaminase activity	1 out of 27141 0.00%	1 out of 2353 0.04%			1
mannosyl-oligosaccharide glucosidase activity	1 out of 27141 0.00%	1 out of 2353 0.04%			1
ferredoxin-nitrate reductase activity	1 out of 27141 0.00%	1 out of 2353 0.04%			1
inositol-3-diphosphate-1,2,4,5,6-pentakisphosphate diphosphatase activity	1 out of 27141 0.00%	1 out of 2353 0.04%			1
inositol diphosphate tetrakisphosphate diphosphatase activity	1 out of 27141 0.00%	1 out of 2353 0.04%			1
inositol-3,5-bisdiphosphate-2,3,4,6-tetrakisphosphate 5-diphosphatase activity	1 out of 27141 0.00%	1 out of 2353 0.04%			1
L-3-cyanoalanine synthase activity	6 out of 27141 0.02%	2 out of 2353 0.08%			1
retinal dehydrogenase activity	6 out of 27141 0.02%	2 out of 2353 0.08%			1
cytokinin receptor activity	6 out of 27141 0.02%	2 out of 2353 0.08%			1
N2-acetyl-L-ornithine:2-oxoglutarate 5-aminotransferase activity	6 out of 27141 0.02%	2 out of 2353 0.08%			1
leucine-tRNA ligase activity	6 out of 27141 0.02%	2 out of 2353 0.08%			1
L-threonine ammonia-lyase activity	6 out of 27141 0.02%	2 out of 2353 0.08%			1
DNA photolyase activity	6 out of 27141 0.02%	2 out of 2353 0.08%			1
phosphatidylinositol phospholipase C activity	6 out of 27141 0.02%	2 out of 2353 0.08%			1
4-alpha-methyl-delta7-sterol-4alpha-methyl oxidase activity	6 out of 27141 0.02%	2 out of 2353 0.08%			1
IAA-amino acid conjugate hydrolase activity	6 out of 27141 0.02%	2 out of 2353 0.08%			1
methionine-tRNA ligase activity	6 out of 27141 0.02%	2 out of 2353 0.08%			1
phospholipase D activity	20 out of 27141 0.07%	4 out of 2353 0.17%			1
phosphatidylinositol-4,5-bisphosphate binding	20 out of 27141 0.07%	4 out of 2353 0.17%			1
sulfate adenylyltransferase (ATP) activity	20 out of 27141 0.07%	4 out of 2353 0.17%			1
kinase activity	883 out of 27141 3.25%	88 out of 2353 3.74%			1
phospholipid binding	91 out of 27141 0.34%	12 out of 2353 0.51%			1
thiohydroximate beta-D-glucosyltransferase activity	13 out of 27141 0.05%	3 out of 2353 0.13%			1
alditol:NADP+ 1-oxidoreductase activity	13 out of 27141 0.05%	3 out of 2353 0.13%			1
starch synthase activity	13 out of 27141 0.05%	3 out of 2353 0.13%			1
polyamine transmembrane transporter activity	13 out of 27141 0.05%	3 out of 2353 0.13%			1
cellulose synthase (UDP-forming) activity	55 out of 27141 0.20%	8 out of 2353 0.34%			1
cellobiose glucosidase activity	29 out of 27141 0.11%	5 out of 2353 0.21%			1
endoribonuclease activity	29 out of 27141 0.11%	5 out of 2353 0.21%			1
phosphoenolpyruvate:phosphate antiporter activity	21 out of 27141 0.08%	4 out of 2353 0.17%			1
triose-phosphate:phosphate antiporter activity	21 out of 27141 0.08%	4 out of 2353 0.17%			1
xenobiotic-transporting ATPase activity	65 out of 27141 0.24%	9 out of 2353 0.38%			1
phosphatidylinositol phosphate 5-phosphatase activity	14 out of 27141 0.05%	3 out of 2353 0.13%			1
triose-phosphate transmembrane transporter activity	14 out of 27141 0.05%	3 out of 2353 0.13%			1
endoribonuclease activity, producing 5'-phosphomonoesters	14 out of 27141 0.05%	3 out of 2353 0.13%			1
pyruvate decarboxylase activity	14 out of 27141 0.05%	3 out of 2353 0.13%			1
methyl salicylate esterase activity	66 out of 27141 0.24%	9 out of 2353 0.38%			1
cadmium ion transmembrane transporter activity	57 out of 27141 0.21%	8 out of 2353 0.34%			1
1,3-beta-D-glucan synthase activity	22 out of 27141 0.08%	4 out of 2353 0.17%			1
(+)-abscisic acid 8'-hydroxylase activity	22 out of 27141 0.08%	4 out of 2353 0.17%			1
4-coumarate-CoA ligase activity	22 out of 27141 0.08%	4 out of 2353 0.17%			1
phosphoglycerate transmembrane transporter activity	22 out of 27141 0.08%	4 out of 2353 0.17%			1
calcium-dependent phospholipid binding	22 out of 27141 0.08%	4 out of 2353 0.17%			1
galactosyltransferase activity	22 out of 27141 0.08%	4 out of 2353 0.17%			1
oxoglutarate:malate antiporter activity	7 out of 27141 0.03%	2 out of 2353 0.08%			1
alpha-ketoglutarate transmembrane transporter activity	7 out of 27141 0.03%	2 out of 2353 0.08%			1
glyoxylate reductase (NADP) activity	7 out of 27141 0.03%	2 out of 2353 0.08%			1
cysteine synthase activity	7 out of 27141 0.03%	2 out of 2353 0.08%			1
glutamate 5-kinase activity	7 out of 27141 0.03%	2 out of 2353 0.08%			1
glutamate decarboxylase activity	7 out of 27141 0.03%	2 out of 2353 0.08%			1
alliin lyase activity	7 out of 27141 0.03%	2 out of 2353 0.08%			1
glucose-6-phosphate dehydrogenase activity	7 out of 27141 0.03%	2 out of 2353 0.08%			1
oxaloacetate transmembrane transporter activity	7 out of 27141 0.03%	2 out of 2353 0.08%			1
NADP+ binding	23 out of 27141 0.08%	4 out of 2353 0.17%			1
steroid dehydrogenase activity	23 out of 27141 0.08%	4 out of 2353 0.17%			1
fatty-acyl-CoA reductase (alcohol-forming) activity	23 out of 27141 0.08%	4 out of 2353 0.17%			1
3-beta-hydroxy-delta5-steroid dehydrogenase activity	23 out of 27141 0.08%	4 out of 2353 0.17%			1
long-chain-fatty-acyl-CoA reductase activity	23 out of 27141 0.08%	4 out of 2353 0.17%			1
fructose-bisphosphate aldolase activity	15 out of 27141 0.06%	3 out of 2353 0.13%			1
O-acetyltransferase activity	32 out of 27141 0.12%	5 out of 2353 0.21%			1
cyclic nucleotide binding	32 out of 27141 0.12%	5 out of 2353 0.21%			1
protein serine/threonine kinase activity	1478 out of 27141 5.45%	140 out of 2353 5.95%			1
inorganic phosphate transmembrane transporter activity	60 out of 27141 0.22%	8 out of 2353 0.34%			1
sulfotransferase activity	8 out of 27141 0.03%	2 out of 2353 0.08%			1
FAD binding	8 out of 27141 0.03%	2 out of 2353 0.08%			1
phosphoglycerate dehydrogenase activity	8 out of 27141 0.03%	2 out of 2353 0.08%			1
alpha,alpha-trehalose-phosphate synthase (UDP-forming) activity	8 out of 27141 0.03%	2 out of 2353 0.08%			1
rosmarinate synthase activity	8 out of 27141 0.03%	2 out of 2353 0.08%			1
methyl jasmonate esterase activity	70 out of 27141 0.26%	9 out of 2353 0.38%			1
triferuloylspermidine meta-hydroxylase activity	16 out of 27141 0.06%	3 out of 2353 0.13%			1
dicoumaroyl monocaffeoyl spermidine meta-hydroxylase activity	16 out of 27141 0.06%	3 out of 2353 0.13%			1
ethylene binding	16 out of 27141 0.06%	3 out of 2353 0.13%			1
catalase activity	16 out of 27141 0.06%	3 out of 2353 0.13%			1
monocoumaroyl dicaffeoyl spermidine meta-hydroxylase activity	16 out of 27141 0.06%	3 out of 2353 0.13%			1
salicylic acid glucosyltransferase (ester-forming) activity	16 out of 27141 0.06%	3 out of 2353 0.13%			1
tricoumaroylspermidine meta-hydroxylase activity	16 out of 27141 0.06%	3 out of 2353 0.13%			1
anthranilate N-benzoyltransferase activity	16 out of 27141 0.06%	3 out of 2353 0.13%			1
methyl indole-3-acetate esterase activity	71 out of 27141 0.26%	9 out of 2353 0.38%			1
calmodulin binding	554 out of 27141 2.04%	55 out of 2353 2.34%			1
C-8 sterol isomerase activity	2 out of 27141 0.01%	1 out of 2353 0.04%			1
polygalacturonase inhibitor activity	2 out of 27141 0.01%	1 out of 2353 0.04%			1
homogentisate solanesyltransferase activity	2 out of 27141 0.01%	1 out of 2353 0.04%			1
8-amino-7-oxononanoate synthase activity	2 out of 27141 0.01%	1 out of 2353 0.04%			1
cobalt ion transmembrane transporter activity	2 out of 27141 0.01%	1 out of 2353 0.04%			1
nickel cation transmembrane transporter activity	2 out of 27141 0.01%	1 out of 2353 0.04%			1
electron transporter, transferring electrons within cytochrome b6/f complex of photosystem II activity	2 out of 27141 0.01%	1 out of 2353 0.04%			1
carbohydrate phosphatase activity	2 out of 27141 0.01%	1 out of 2353 0.04%			1
germacrene-D synthase activity	2 out of 27141 0.01%	1 out of 2353 0.04%			1
racemase and epimerase activity, acting on amino acids and derivatives	2 out of 27141 0.01%	1 out of 2353 0.04%			1
plastoquinol--plastocyanin reductase activity	2 out of 27141 0.01%	1 out of 2353 0.04%			1
2-C-methyl-D-erythritol 2,4-cyclodiphosphate synthase activity	2 out of 27141 0.01%	1 out of 2353 0.04%			1
monophenol monooxygenase activity	2 out of 27141 0.01%	1 out of 2353 0.04%			1
allantoinase activity	2 out of 27141 0.01%	1 out of 2353 0.04%			1
fumarate hydratase activity	2 out of 27141 0.01%	1 out of 2353 0.04%			1
phosphatidylinositol bisphosphate phosphatase activity	2 out of 27141 0.01%	1 out of 2353 0.04%			1
acyl-CoA ligase activity	2 out of 27141 0.01%	1 out of 2353 0.04%			1
acetylglutamate kinase activity	2 out of 27141 0.01%	1 out of 2353 0.04%			1
protein-arginine deiminase activity	2 out of 27141 0.01%	1 out of 2353 0.04%			1
xylose isomerase activity	2 out of 27141 0.01%	1 out of 2353 0.04%			1
germacradienol synthase activity	2 out of 27141 0.01%	1 out of 2353 0.04%			1
delta3,5-delta2,4-dienoyl-CoA isomerase activity	2 out of 27141 0.01%	1 out of 2353 0.04%			1
glucosyltransferase activity	2 out of 27141 0.01%	1 out of 2353 0.04%			1
maltose-transporting ATPase activity	2 out of 27141 0.01%	1 out of 2353 0.04%			1
3'-tyrosyl-DNA phosphodiesterase activity	2 out of 27141 0.01%	1 out of 2353 0.04%			1
agmatine deiminase activity	2 out of 27141 0.01%	1 out of 2353 0.04%			1
arginine binding	2 out of 27141 0.01%	1 out of 2353 0.04%			1
beta-galactoside (CMP) alpha-2,3-sialyltransferase activity	2 out of 27141 0.01%	1 out of 2353 0.04%			1
(E,E)-geranyllinalool synthase activity	2 out of 27141 0.01%	1 out of 2353 0.04%			1
calcium-dependent cysteine-type endopeptidase activity	2 out of 27141 0.01%	1 out of 2353 0.04%			1
phospholipase C activity	2 out of 27141 0.01%	1 out of 2353 0.04%			1
electron transporter, transferring electrons from cytochrome b6/f complex of photosystem II activity	2 out of 27141 0.01%	1 out of 2353 0.04%			1
pantoate-beta-alanine ligase activity	2 out of 27141 0.01%	1 out of 2353 0.04%			1
UDP-glucose:glycoprotein glucosyltransferase activity	2 out of 27141 0.01%	1 out of 2353 0.04%			1
L-galactose dehydrogenase activity	2 out of 27141 0.01%	1 out of 2353 0.04%			1
beta-aspartyl-peptidase activity	2 out of 27141 0.01%	1 out of 2353 0.04%			1
structural constituent of nuclear pore	2 out of 27141 0.01%	1 out of 2353 0.04%			1
24-methylenesterol C-methyltransferase activity	2 out of 27141 0.01%	1 out of 2353 0.04%			1
oxo-acid-lyase activity	2 out of 27141 0.01%	1 out of 2353 0.04%			1
long-chain fatty acid [acyl-carrier-protein] ligase activity	2 out of 27141 0.01%	1 out of 2353 0.04%			1
glutaminase activity	2 out of 27141 0.01%	1 out of 2353 0.04%			1
sterol 24-C-methyltransferase activity	2 out of 27141 0.01%	1 out of 2353 0.04%			1
homogentisate geranylgeranyltransferase activity	2 out of 27141 0.01%	1 out of 2353 0.04%			1
3-deoxy-8-phosphooctulonate synthase activity	2 out of 27141 0.01%	1 out of 2353 0.04%			1
red or far-red light photoreceptor activity	2 out of 27141 0.01%	1 out of 2353 0.04%			1
pheophytinase activity	2 out of 27141 0.01%	1 out of 2353 0.04%			1
serine-glyoxylate transaminase activity	2 out of 27141 0.01%	1 out of 2353 0.04%			1
hydroxymethylglutaryl-CoA synthase activity	2 out of 27141 0.01%	1 out of 2353 0.04%			1
nicotianamine synthase activity	2 out of 27141 0.01%	1 out of 2353 0.04%			1
aldehyde oxidase activity	2 out of 27141 0.01%	1 out of 2353 0.04%			1
homogentisate farnesyltransferase activity	2 out of 27141 0.01%	1 out of 2353 0.04%			1
auxin:hydrogen symporter activity	25 out of 27141 0.09%	4 out of 2353 0.17%			1
sinapate 1-glucosyltransferase activity	25 out of 27141 0.09%	4 out of 2353 0.17%			1
amidase activity	25 out of 27141 0.09%	4 out of 2353 0.17%			1
alkane 1-monooxygenase activity	34 out of 27141 0.13%	5 out of 2353 0.21%			1
retinyl-palmitate esterase activity	53 out of 27141 0.20%	7 out of 2353 0.30%			1
protein homodimerization activity	613 out of 27141 2.26%	60 out of 2353 2.55%			1
intracellular cAMP activated cation channel activity	17 out of 27141 0.06%	3 out of 2353 0.13%			1
nucleoside transmembrane transporter activity	17 out of 27141 0.06%	3 out of 2353 0.13%			1
9-cis-epoxycarotenoid dioxygenase activity	17 out of 27141 0.06%	3 out of 2353 0.13%			1
molybdenum ion binding	17 out of 27141 0.06%	3 out of 2353 0.13%			1
two-component response regulator activity	73 out of 27141 0.27%	9 out of 2353 0.38%			1
maltose:hydrogen symporter activity	9 out of 27141 0.03%	2 out of 2353 0.08%			1
ent-kaurenoate oxidase activity	9 out of 27141 0.03%	2 out of 2353 0.08%			1
quinate O-hydroxycinnamoyltransferase activity	9 out of 27141 0.03%	2 out of 2353 0.08%			1
acyl-[acyl-carrier-protein] hydrolase activity	9 out of 27141 0.03%	2 out of 2353 0.08%			1
biotin transporter activity	9 out of 27141 0.03%	2 out of 2353 0.08%			1
shikimate O-hydroxycinnamoyltransferase activity	9 out of 27141 0.03%	2 out of 2353 0.08%			1
salicin transmembrane transporter activity	9 out of 27141 0.03%	2 out of 2353 0.08%			1
aspartate-ammonia ligase activity	9 out of 27141 0.03%	2 out of 2353 0.08%			1
arbutin transmembrane transporter activity	9 out of 27141 0.03%	2 out of 2353 0.08%			1
2'-hydroxyisoflavone reductase activity	9 out of 27141 0.03%	2 out of 2353 0.08%			1
abscisic aldehyde oxidase activity	9 out of 27141 0.03%	2 out of 2353 0.08%			1
ferroxidase activity	9 out of 27141 0.03%	2 out of 2353 0.08%			1
oxidoreductase activity, acting on NADH or NADPH	9 out of 27141 0.03%	2 out of 2353 0.08%			1
peptide-methionine-(S)-S-oxide reductase activity	9 out of 27141 0.03%	2 out of 2353 0.08%			1
galactinol-raffinose galactosyltransferase activity	9 out of 27141 0.03%	2 out of 2353 0.08%			1
protein self-association	186 out of 27141 0.69%	20 out of 2353 0.85%			1
FMN binding	104 out of 27141 0.38%	12 out of 2353 0.51%			1
aspartic-type endopeptidase activity	94 out of 27141 0.35%	11 out of 2353 0.47%			1
polygalacturonate 4-alpha-galacturonosyltransferase activity	36 out of 27141 0.13%	5 out of 2353 0.21%			1
transferase activity, transferring glycosyl groups	294 out of 27141 1.08%	30 out of 2353 1.27%			1
microtubule binding	136 out of 27141 0.50%	15 out of 2353 0.64%			1
transporter activity	305 out of 27141 1.12%	31 out of 2353 1.32%			1
ribonucleotide binding	18 out of 27141 0.07%	3 out of 2353 0.13%			1
secondary active sulfate transmembrane transporter activity	18 out of 27141 0.07%	3 out of 2353 0.13%			1
actin binding	86 out of 27141 0.32%	10 out of 2353 0.42%			1
oxidative phosphorylation uncoupler activity	10 out of 27141 0.04%	2 out of 2353 0.08%			1
nitrate:hydrogen symporter activity	10 out of 27141 0.04%	2 out of 2353 0.08%			1
aldose 1-epimerase activity	10 out of 27141 0.04%	2 out of 2353 0.08%			1
ferric iron binding	10 out of 27141 0.04%	2 out of 2353 0.08%			1
Rac GTPase activator activity	10 out of 27141 0.04%	2 out of 2353 0.08%			1
asparagine synthase (glutamine-hydrolyzing) activity	10 out of 27141 0.04%	2 out of 2353 0.08%			1
dicarboxylic acid transmembrane transporter activity	10 out of 27141 0.04%	2 out of 2353 0.08%			1
TBP-class protein binding	10 out of 27141 0.04%	2 out of 2353 0.08%			1
osmosensor activity	10 out of 27141 0.04%	2 out of 2353 0.08%			1
aromatase activity	47 out of 27141 0.17%	6 out of 2353 0.25%			1
blue light photoreceptor activity	47 out of 27141 0.17%	6 out of 2353 0.25%			1
galacturan 1,4-alpha-galacturonidase activity	47 out of 27141 0.17%	6 out of 2353 0.25%			1
ATP binding	3173 out of 27141 11.69%	287 out of 2353 12.20%			1
L-ascorbic acid binding	28 out of 27141 0.10%	4 out of 2353 0.17%			1
inorganic anion transmembrane transporter activity	19 out of 27141 0.07%	3 out of 2353 0.13%			1
peptidase inhibitor activity	19 out of 27141 0.07%	3 out of 2353 0.13%			1
aminoacyl-tRNA editing activity	19 out of 27141 0.07%	3 out of 2353 0.13%			1
monodehydroascorbate reductase (NADH) activity	19 out of 27141 0.07%	3 out of 2353 0.13%			1
phospholipid-translocating ATPase activity	19 out of 27141 0.07%	3 out of 2353 0.13%			1
iron ion binding	507 out of 27141 1.87%	49 out of 2353 2.08%			1
flavonoid 3'-monooxygenase activity	78 out of 27141 0.29%	9 out of 2353 0.38%			1
structural constituent of cytoskeleton	68 out of 27141 0.25%	8 out of 2353 0.34%			1
1,4-alpha-glucan branching enzyme activity	3 out of 27141 0.01%	1 out of 2353 0.04%			1
aconitate hydratase activity	3 out of 27141 0.01%	1 out of 2353 0.04%			1
ent-cassa-12,15-diene synthase activity	3 out of 27141 0.01%	1 out of 2353 0.04%			1
riboflavin synthase activity	3 out of 27141 0.01%	1 out of 2353 0.04%			1
succinate-semialdehyde dehydrogenase [NAD(P)+] activity	3 out of 27141 0.01%	1 out of 2353 0.04%			1
aspartate kinase activity	3 out of 27141 0.01%	1 out of 2353 0.04%			1
geranylgeranyl reductase activity	3 out of 27141 0.01%	1 out of 2353 0.04%			1
selenocysteine lyase activity	3 out of 27141 0.01%	1 out of 2353 0.04%			1
neoxanthin synthase activity	3 out of 27141 0.01%	1 out of 2353 0.04%			1
syn-pimara-7,15-diene synthase activity	3 out of 27141 0.01%	1 out of 2353 0.04%			1
lycopene beta cyclase activity	3 out of 27141 0.01%	1 out of 2353 0.04%			1
ent-pimara-8(14),15-diene synthase activity	3 out of 27141 0.01%	1 out of 2353 0.04%			1
capsanthin synthase activity	3 out of 27141 0.01%	1 out of 2353 0.04%			1
succinate-semialdehyde dehydrogenase (NAD+) activity	3 out of 27141 0.01%	1 out of 2353 0.04%			1
S-alkylthiohydroximate lyase activity	3 out of 27141 0.01%	1 out of 2353 0.04%			1
glycerol kinase activity	3 out of 27141 0.01%	1 out of 2353 0.04%			1
ent-isokaurene synthase activity	3 out of 27141 0.01%	1 out of 2353 0.04%			1
nicotianamine aminotransferase activity	3 out of 27141 0.01%	1 out of 2353 0.04%			1
capsorubin synthase activity	3 out of 27141 0.01%	1 out of 2353 0.04%			1
farnesyl-diphosphate farnesyltransferase activity	3 out of 27141 0.01%	1 out of 2353 0.04%			1
squalene synthase activity	3 out of 27141 0.01%	1 out of 2353 0.04%			1
5-oxoprolinase (ATP-hydrolyzing) activity	3 out of 27141 0.01%	1 out of 2353 0.04%			1
chlorophyll(ide) b reductase activity	3 out of 27141 0.01%	1 out of 2353 0.04%			1
hedgehog receptor activity	3 out of 27141 0.01%	1 out of 2353 0.04%			1
phenylalanine ammonia-lyase activity	3 out of 27141 0.01%	1 out of 2353 0.04%			1
coniferin beta-glucosidase activity	3 out of 27141 0.01%	1 out of 2353 0.04%			1
UDP-galactose:N-glycan beta-1,3-galactosyltransferase activity	3 out of 27141 0.01%	1 out of 2353 0.04%			1
lipoyl(octanoyl) transferase activity	3 out of 27141 0.01%	1 out of 2353 0.04%			1
beta-N-acetylglucosaminidase activity	3 out of 27141 0.01%	1 out of 2353 0.04%			1
tropine dehydrogenase activity	11 out of 27141 0.04%	2 out of 2353 0.08%			1
phytoene dehydrogenase activity	11 out of 27141 0.04%	2 out of 2353 0.08%			1
indole-3-acetaldehyde oxidase activity	11 out of 27141 0.04%	2 out of 2353 0.08%			1
glucose transmembrane transporter activity	39 out of 27141 0.14%	5 out of 2353 0.21%			1
GDP-fucose transmembrane transporter activity	20 out of 27141 0.07%	3 out of 2353 0.13%			1
Rho guanyl-nucleotide exchange factor activity	20 out of 27141 0.07%	3 out of 2353 0.13%			1
trehalose-phosphatase activity	20 out of 27141 0.07%	3 out of 2353 0.13%			1
benzoic acid glucosyltransferase activity	20 out of 27141 0.07%	3 out of 2353 0.13%			1
salicylic acid glucosyltransferase (glucoside-forming) activity	20 out of 27141 0.07%	3 out of 2353 0.13%			1
lupeol synthase activity	80 out of 27141 0.29%	9 out of 2353 0.38%			1
chitinase activity	101 out of 27141 0.37%	11 out of 2353 0.47%			1
antiporter activity	122 out of 27141 0.45%	13 out of 2353 0.55%			1
abscisic acid glucosyltransferase activity	70 out of 27141 0.26%	8 out of 2353 0.34%			1
polygalacturonase activity	70 out of 27141 0.26%	8 out of 2353 0.34%			1
heme binding	470 out of 27141 1.73%	45 out of 2353 1.91%			1
2 iron, 2 sulfur cluster binding	71 out of 27141 0.26%	8 out of 2353 0.34%			1
transferase activity, transferring acyl groups other than amino-acyl groups	71 out of 27141 0.26%	8 out of 2353 0.34%			1
thiamine pyrophosphate binding	21 out of 27141 0.08%	3 out of 2353 0.13%			1
guanyl-nucleotide exchange factor activity	21 out of 27141 0.08%	3 out of 2353 0.13%			1
steroid hydroxylase activity	61 out of 27141 0.22%	7 out of 2353 0.30%			1
quercetin 4'-O-glucosyltransferase activity	82 out of 27141 0.30%	9 out of 2353 0.38%			1
bile acid:sodium symporter activity	12 out of 27141 0.04%	2 out of 2353 0.08%			1
very long-chain fatty acid-CoA ligase activity	12 out of 27141 0.04%	2 out of 2353 0.08%			1
aluminum ion transmembrane transporter activity	12 out of 27141 0.04%	2 out of 2353 0.08%			1
nitrate efflux transmembrane transporter activity	12 out of 27141 0.04%	2 out of 2353 0.08%			1
disulfide oxidoreductase activity	12 out of 27141 0.04%	2 out of 2353 0.08%			1
DNA-3-methyladenine glycosylase activity	12 out of 27141 0.04%	2 out of 2353 0.08%			1
hydrolase activity, hydrolyzing N-glycosyl compounds	12 out of 27141 0.04%	2 out of 2353 0.08%			1
cation channel activity	12 out of 27141 0.04%	2 out of 2353 0.08%			1
coniferyl-alcohol glucosyltransferase activity	41 out of 27141 0.15%	5 out of 2353 0.21%			1
catalytic activity	653 out of 27141 2.41%	61 out of 2353 2.59%			1
transmembrane receptor protein serine/threonine kinase activity	62 out of 27141 0.23%	7 out of 2353 0.30%			1
L-lysine transmembrane transporter activity	22 out of 27141 0.08%	3 out of 2353 0.13%			1
arginine transmembrane transporter activity	22 out of 27141 0.08%	3 out of 2353 0.13%			1
L-aspartate:2-oxoglutarate aminotransferase activity	22 out of 27141 0.08%	3 out of 2353 0.13%			1
AT DNA binding	22 out of 27141 0.08%	3 out of 2353 0.13%			1
indole-3-acetic acid amido synthetase activity	32 out of 27141 0.12%	4 out of 2353 0.17%			1
phosphate ion transmembrane transporter activity	32 out of 27141 0.12%	4 out of 2353 0.17%			1
lipoxygenase activity	32 out of 27141 0.12%	4 out of 2353 0.17%			1
iron ion transmembrane transporter activity	32 out of 27141 0.12%	4 out of 2353 0.17%			1
oligopeptide transporter activity	32 out of 27141 0.12%	4 out of 2353 0.17%			1
oxidoreductase activity, acting on single donors with incorporation of molecular oxygen, incorporation of two atoms of oxygen	84 out of 27141 0.31%	9 out of 2353 0.38%			1
ribulose-phosphate 3-epimerase activity	4 out of 27141 0.01%	1 out of 2353 0.04%			1
vanillate monooxygenase activity	4 out of 27141 0.01%	1 out of 2353 0.04%			1
ferrous iron binding	4 out of 27141 0.01%	1 out of 2353 0.04%			1
aminomethyltransferase activity	4 out of 27141 0.01%	1 out of 2353 0.04%			1
spermidine:coumaroyl CoA N-acyltransferase activity	4 out of 27141 0.01%	1 out of 2353 0.04%			1
aminoacylase activity	4 out of 27141 0.01%	1 out of 2353 0.04%			1
formylmethionine deformylase activity	4 out of 27141 0.01%	1 out of 2353 0.04%			1
valine-tRNA ligase activity	4 out of 27141 0.01%	1 out of 2353 0.04%			1
16:0 monogalactosyldiacylglycerol desaturase activity	4 out of 27141 0.01%	1 out of 2353 0.04%			1
sphingolipid delta-8 desaturase activity	4 out of 27141 0.01%	1 out of 2353 0.04%			1
zeinoxanthin epsilon hydroxylase activity	4 out of 27141 0.01%	1 out of 2353 0.04%			1
4,4-dimethyl-9beta,19-cyclopropylsterol-4alpha-methyl oxidase activity	4 out of 27141 0.01%	1 out of 2353 0.04%			1
carbon-oxygen lyase activity, acting on phosphates	4 out of 27141 0.01%	1 out of 2353 0.04%			1
cycloeucalenol cycloisomerase activity	4 out of 27141 0.01%	1 out of 2353 0.04%			1
haloalkane dehalogenase activity	4 out of 27141 0.01%	1 out of 2353 0.04%			1
spermidine:sinapoyl CoA N-acyltransferase activity	4 out of 27141 0.01%	1 out of 2353 0.04%			1
endochitinase activity	4 out of 27141 0.01%	1 out of 2353 0.04%			1
11-beta-hydroxysteroid dehydrogenase (NADP+) activity	4 out of 27141 0.01%	1 out of 2353 0.04%			1
glutamate synthase (NADH) activity	4 out of 27141 0.01%	1 out of 2353 0.04%			1
thioredoxin-disulfide reductase activity	4 out of 27141 0.01%	1 out of 2353 0.04%			1
oxidoreductase activity, acting on the CH-NH2 group of donors, NAD or NADP as acceptor	4 out of 27141 0.01%	1 out of 2353 0.04%			1
ent-kaurene synthase activity	4 out of 27141 0.01%	1 out of 2353 0.04%			1
limonoid glucosyltransferase activity	4 out of 27141 0.01%	1 out of 2353 0.04%			1
homocysteine S-methyltransferase activity	4 out of 27141 0.01%	1 out of 2353 0.04%			1
1,2-alpha-L-fucosidase activity	4 out of 27141 0.01%	1 out of 2353 0.04%			1
2-methyl-6-phytyl-1,4-benzoquinone methyltransferase activity	4 out of 27141 0.01%	1 out of 2353 0.04%			1
NADPH-hemoprotein reductase activity	4 out of 27141 0.01%	1 out of 2353 0.04%			1
3-isopropylmalate dehydratase activity	4 out of 27141 0.01%	1 out of 2353 0.04%			1
sterol-4-alpha-carboxylate 3-dehydrogenase (decarboxylating) activity	4 out of 27141 0.01%	1 out of 2353 0.04%			1
sterol 3-beta-glucosyltransferase activity	4 out of 27141 0.01%	1 out of 2353 0.04%			1
ATPase binding	4 out of 27141 0.01%	1 out of 2353 0.04%			1
6'-deoxychalcone synthase activity	4 out of 27141 0.01%	1 out of 2353 0.04%			1
cinnamate beta-D-glucosyltransferase activity	4 out of 27141 0.01%	1 out of 2353 0.04%			1
sulfite reductase activity	4 out of 27141 0.01%	1 out of 2353 0.04%			1
ceramidase activity	4 out of 27141 0.01%	1 out of 2353 0.04%			1
nucleoside transmembrane transporter activity, against a concentration gradient	4 out of 27141 0.01%	1 out of 2353 0.04%			1
sulfite reductase (ferredoxin) activity	4 out of 27141 0.01%	1 out of 2353 0.04%			1
baicalin beta-D-glucuronidase activity	4 out of 27141 0.01%	1 out of 2353 0.04%			1
inositol pentakisphosphate 2-kinase activity	4 out of 27141 0.01%	1 out of 2353 0.04%			1
hippurate hydrolase activity	4 out of 27141 0.01%	1 out of 2353 0.04%			1
spermidine:caffeoyl CoA N-acyltransferase activity	4 out of 27141 0.01%	1 out of 2353 0.04%			1
selenocysteine methyltransferase activity	4 out of 27141 0.01%	1 out of 2353 0.04%			1
protein binding involved in protein folding	4 out of 27141 0.01%	1 out of 2353 0.04%			1
spermidine:feruloyl CoA N-acyltransferase activity	4 out of 27141 0.01%	1 out of 2353 0.04%			1
NADPH binding	53 out of 27141 0.20%	6 out of 2353 0.25%			1
xyloglucan:xyloglucosyl transferase activity	53 out of 27141 0.20%	6 out of 2353 0.25%			1
glucosinolate:hydrogen symporter activity	13 out of 27141 0.05%	2 out of 2353 0.08%			1
heme oxygenase (decyclizing) activity	13 out of 27141 0.05%	2 out of 2353 0.08%			1
voltage-gated chloride channel activity	13 out of 27141 0.05%	2 out of 2353 0.08%			1
zinc ion binding	1675 out of 27141 6.17%	151 out of 2353 6.42%			1
ATPase activity, coupled to transmembrane movement of ions, phosphorylative mechanism	43 out of 27141 0.16%	5 out of 2353 0.21%			1
zinc ion transmembrane transporter activity	33 out of 27141 0.12%	4 out of 2353 0.17%			1
cellulase activity	33 out of 27141 0.12%	4 out of 2353 0.17%			1
plastid sigma factor activity	23 out of 27141 0.08%	3 out of 2353 0.13%			1
secologanin synthase activity	23 out of 27141 0.08%	3 out of 2353 0.13%			1
naringenin 3-dioxygenase activity	23 out of 27141 0.08%	3 out of 2353 0.13%			1
beta-L-arabinosidase activity	54 out of 27141 0.20%	6 out of 2353 0.25%			1
electron carrier activity	551 out of 27141 2.03%	51 out of 2353 2.17%			1
enzyme regulator activity	44 out of 27141 0.16%	5 out of 2353 0.21%			1
beta-gentiobiose beta-glucosidase activity	55 out of 27141 0.20%	6 out of 2353 0.25%			1
beta-D-fucosidase activity	55 out of 27141 0.20%	6 out of 2353 0.25%			1
nitrate transmembrane transporter activity	55 out of 27141 0.20%	6 out of 2353 0.25%			1
porin activity	14 out of 27141 0.05%	2 out of 2353 0.08%			1
glutamate dehydrogenase (NAD+) activity	14 out of 27141 0.05%	2 out of 2353 0.08%			1
phosphogluconate dehydrogenase (decarboxylating) activity	14 out of 27141 0.05%	2 out of 2353 0.08%			1
pinoresinol reductase activity	14 out of 27141 0.05%	2 out of 2353 0.08%			1
pyruvate transmembrane transporter activity	14 out of 27141 0.05%	2 out of 2353 0.08%			1
photoreceptor activity	24 out of 27141 0.09%	3 out of 2353 0.13%			1
carbon-nitrogen ligase activity, with glutamine as amido-N-donor	24 out of 27141 0.09%	3 out of 2353 0.13%			1
calcium-dependent protein kinase C activity	24 out of 27141 0.09%	3 out of 2353 0.13%			1
xanthoxin dehydrogenase activity	24 out of 27141 0.09%	3 out of 2353 0.13%			1
binding	2290 out of 27141 8.44%	204 out of 2353 8.67%			1
metal ion transmembrane transporter activity	35 out of 27141 0.13%	4 out of 2353 0.17%			1
cystathionine beta-lyase activity	5 out of 27141 0.02%	1 out of 2353 0.04%			1
histidine-tRNA ligase activity	5 out of 27141 0.02%	1 out of 2353 0.04%			1
3-deoxy-7-phosphoheptulonate synthase activity	5 out of 27141 0.02%	1 out of 2353 0.04%			1
lavandulyl diphosphate synthase activity	5 out of 27141 0.02%	1 out of 2353 0.04%			1
gibberellin binding	5 out of 27141 0.02%	1 out of 2353 0.04%			1
hydroxymethylglutaryl-CoA reductase (NADPH) activity	5 out of 27141 0.02%	1 out of 2353 0.04%			1
cadmium-transporting ATPase activity	5 out of 27141 0.02%	1 out of 2353 0.04%			1
xanthine dehydrogenase activity	5 out of 27141 0.02%	1 out of 2353 0.04%			1
glutamate-tRNA ligase activity	5 out of 27141 0.02%	1 out of 2353 0.04%			1
phospholipid:diacylglycerol acyltransferase activity	5 out of 27141 0.02%	1 out of 2353 0.04%			1
adenosylmethionine decarboxylase activity	5 out of 27141 0.02%	1 out of 2353 0.04%			1
kinase inhibitor activity	5 out of 27141 0.02%	1 out of 2353 0.04%			1
beta-pyrazolylalanine synthase activity	5 out of 27141 0.02%	1 out of 2353 0.04%			1
alternative oxidase activity	5 out of 27141 0.02%	1 out of 2353 0.04%			1
phosphoenolpyruvate carboxykinase (ATP) activity	5 out of 27141 0.02%	1 out of 2353 0.04%			1
SNARE binding	5 out of 27141 0.02%	1 out of 2353 0.04%			1
progesterone 5-alpha-reductase activity	5 out of 27141 0.02%	1 out of 2353 0.04%			1
phosphatidylcholine phospholipase C activity	5 out of 27141 0.02%	1 out of 2353 0.04%			1
borate transmembrane transporter activity	5 out of 27141 0.02%	1 out of 2353 0.04%			1
L-galactose-1-phosphate phosphatase activity	5 out of 27141 0.02%	1 out of 2353 0.04%			1
L-mimosine synthase activity	5 out of 27141 0.02%	1 out of 2353 0.04%			1
delta1-pyrroline-5-carboxylate synthetase activity	5 out of 27141 0.02%	1 out of 2353 0.04%			1
pyrazolylalanine synthase activity	5 out of 27141 0.02%	1 out of 2353 0.04%			1
proline dehydrogenase activity	5 out of 27141 0.02%	1 out of 2353 0.04%			1
oxidoreductase activity, acting on the CH-OH group of donors, quinone or similar compound as acceptor	5 out of 27141 0.02%	1 out of 2353 0.04%			1
chrysanthemyl diphosphate synthase activity	5 out of 27141 0.02%	1 out of 2353 0.04%			1
hydroxymethylglutaryl-CoA reductase activity	5 out of 27141 0.02%	1 out of 2353 0.04%			1
T/G mismatch-specific endonuclease activity	5 out of 27141 0.02%	1 out of 2353 0.04%			1
ubiquinol-cytochrome-c reductase activity	25 out of 27141 0.09%	3 out of 2353 0.13%			1
structure-specific DNA binding	57 out of 27141 0.21%	6 out of 2353 0.25%			1
calcium-transporting ATPase activity	57 out of 27141 0.21%	6 out of 2353 0.25%			1
malate dehydrogenase (decarboxylating) activity	15 out of 27141 0.06%	2 out of 2353 0.08%			1
malate dehydrogenase (oxaloacetate-decarboxylating) (NADP+) activity	15 out of 27141 0.06%	2 out of 2353 0.08%			1
glutamate dehydrogenase [NAD(P)+] activity	15 out of 27141 0.06%	2 out of 2353 0.08%			1
3-oxoacyl-[acyl-carrier-protein] synthase activity	15 out of 27141 0.06%	2 out of 2353 0.08%			1
malate dehydrogenase (oxaloacetate-decarboxylating) activity	15 out of 27141 0.06%	2 out of 2353 0.08%			1
nitrate reductase (NADH) activity	15 out of 27141 0.06%	2 out of 2353 0.08%			1
oxidoreductase activity, acting on NADH or NADPH, NAD or NADP as acceptor	15 out of 27141 0.06%	2 out of 2353 0.08%			1
outward rectifier potassium channel activity	15 out of 27141 0.06%	2 out of 2353 0.08%			1
oxaloacetate decarboxylase activity	15 out of 27141 0.06%	2 out of 2353 0.08%			1
quercetin 7-O-glucosyltransferase activity	123 out of 27141 0.45%	12 out of 2353 0.51%			1
potassium ion transmembrane transporter activity	36 out of 27141 0.13%	4 out of 2353 0.17%			1
urea transmembrane transporter activity	36 out of 27141 0.13%	4 out of 2353 0.17%			1
alcohol dehydrogenase (NADP+) activity	47 out of 27141 0.17%	5 out of 2353 0.21%			1
calmodulin-dependent protein kinase activity	113 out of 27141 0.42%	11 out of 2353 0.47%			1
protein disulfide oxidoreductase activity	113 out of 27141 0.42%	11 out of 2353 0.47%			1
tripeptide transporter activity	80 out of 27141 0.29%	8 out of 2353 0.34%			1
histone-lysine N-methyltransferase activity	91 out of 27141 0.34%	9 out of 2353 0.38%			1
alpha-amylase activity	26 out of 27141 0.10%	3 out of 2353 0.13%			1
L-amino acid efflux transmembrane transporter activity	37 out of 27141 0.14%	4 out of 2353 0.17%			1
carboxylic ester hydrolase activity	48 out of 27141 0.18%	5 out of 2353 0.21%			1
dipeptide transporter activity	81 out of 27141 0.30%	8 out of 2353 0.34%			1
glucan exo-1,3-beta-glucosidase activity	59 out of 27141 0.22%	6 out of 2353 0.25%			1
myo-inositol:hydrogen symporter activity	16 out of 27141 0.06%	2 out of 2353 0.08%			1
adenylate kinase activity	16 out of 27141 0.06%	2 out of 2353 0.08%			1
protein C-terminus binding	16 out of 27141 0.06%	2 out of 2353 0.08%			1
anthranilate phosphoribosyltransferase activity	16 out of 27141 0.06%	2 out of 2353 0.08%			1
beta-1,3-galactosyltransferase activity	16 out of 27141 0.06%	2 out of 2353 0.08%			1
flavonoid 3',5'-hydroxylase activity	27 out of 27141 0.10%	3 out of 2353 0.13%			1
UDP-glucose:4-aminobenzoate acylglucosyltransferase activity	27 out of 27141 0.10%	3 out of 2353 0.13%			1
tyramine N-feruloyltransferase activity	6 out of 27141 0.02%	1 out of 2353 0.04%			1
lipoyltransferase activity	6 out of 27141 0.02%	1 out of 2353 0.04%			1
tRNA dihydrouridine synthase activity	6 out of 27141 0.02%	1 out of 2353 0.04%			1
G-protein coupled receptor binding	6 out of 27141 0.02%	1 out of 2353 0.04%			1
beta-glucuronidase activity	6 out of 27141 0.02%	1 out of 2353 0.04%			1
1-phosphatidylinositol 4-kinase activity	6 out of 27141 0.02%	1 out of 2353 0.04%			1
isoamylase activity	6 out of 27141 0.02%	1 out of 2353 0.04%			1
thiosulfate sulfurtransferase activity	6 out of 27141 0.02%	1 out of 2353 0.04%			1
carbohydrate kinase activity	6 out of 27141 0.02%	1 out of 2353 0.04%			1
peptide deformylase activity	6 out of 27141 0.02%	1 out of 2353 0.04%			1
Rho GDP-dissociation inhibitor activity	6 out of 27141 0.02%	1 out of 2353 0.04%			1
omega-6 fatty acid desaturase activity	6 out of 27141 0.02%	1 out of 2353 0.04%			1
glutamate-5-semialdehyde dehydrogenase activity	6 out of 27141 0.02%	1 out of 2353 0.04%			1
ATPase activity, coupled to transmembrane movement of ions	6 out of 27141 0.02%	1 out of 2353 0.04%			1
ribose-5-phosphate isomerase activity	6 out of 27141 0.02%	1 out of 2353 0.04%			1
sphingosine transmembrane transporter activity	6 out of 27141 0.02%	1 out of 2353 0.04%			1
single-stranded DNA specific endodeoxyribonuclease activity	6 out of 27141 0.02%	1 out of 2353 0.04%			1
4-hydroxybenzoate nonaprenyltransferase activity	6 out of 27141 0.02%	1 out of 2353 0.04%			1
DNA primase activity	6 out of 27141 0.02%	1 out of 2353 0.04%			1
UDP-glucose 6-dehydrogenase activity	6 out of 27141 0.02%	1 out of 2353 0.04%			1
phosphatidylinositol-5-phosphate binding	38 out of 27141 0.14%	4 out of 2353 0.17%			1
low affinity nitrate transmembrane transporter activity	38 out of 27141 0.14%	4 out of 2353 0.17%			1
transcription coactivator activity	50 out of 27141 0.18%	5 out of 2353 0.21%			1
protein phosphatase binding	50 out of 27141 0.18%	5 out of 2353 0.21%			1
ATP-dependent peptidase activity	50 out of 27141 0.18%	5 out of 2353 0.21%			1
coenzyme binding	140 out of 27141 0.52%	13 out of 2353 0.55%			1
bis(5'-adenosyl)-pentaphosphatase activity	17 out of 27141 0.06%	2 out of 2353 0.08%			1
long-chain fatty acid-CoA ligase activity	17 out of 27141 0.06%	2 out of 2353 0.08%			1
D-xylose transmembrane transporter activity	17 out of 27141 0.06%	2 out of 2353 0.08%			1
ARF guanyl-nucleotide exchange factor activity	17 out of 27141 0.06%	2 out of 2353 0.08%			1
mannitol transmembrane transporter activity	17 out of 27141 0.06%	2 out of 2353 0.08%			1
sorbitol transmembrane transporter activity	17 out of 27141 0.06%	2 out of 2353 0.08%			1
myrcene synthase activity	17 out of 27141 0.06%	2 out of 2353 0.08%			1
myo-inositol transmembrane transporter activity	17 out of 27141 0.06%	2 out of 2353 0.08%			1
D-ribose transmembrane transporter activity	17 out of 27141 0.06%	2 out of 2353 0.08%			1
kinase binding	39 out of 27141 0.14%	4 out of 2353 0.17%			1
phosphoric diester hydrolase activity	39 out of 27141 0.14%	4 out of 2353 0.17%			1
quercetin 3'-O-glucosyltransferase activity	39 out of 27141 0.14%	4 out of 2353 0.17%			1
receptor signaling protein serine/threonine kinase activity	39 out of 27141 0.14%	4 out of 2353 0.17%			1
ribonucleoside binding	28 out of 27141 0.10%	3 out of 2353 0.13%			1
MAP kinase kinase kinase activity	129 out of 27141 0.48%	12 out of 2353 0.51%			1
polysaccharide binding	51 out of 27141 0.19%	5 out of 2353 0.21%			1
camelliol C synthase activity	29 out of 27141 0.11%	3 out of 2353 0.13%			1
sodium:hydrogen antiporter activity	29 out of 27141 0.11%	3 out of 2353 0.13%			1
gibberellin 3-beta-dioxygenase activity	29 out of 27141 0.11%	3 out of 2353 0.13%			1
myristoyl-[acyl-carrier-protein] hydrolase activity	7 out of 27141 0.03%	1 out of 2353 0.04%			1
digalactosyldiacylglycerol synthase activity	7 out of 27141 0.03%	1 out of 2353 0.04%			1
enone reductase activity	7 out of 27141 0.03%	1 out of 2353 0.04%			1
peptide-methionine (R)-S-oxide reductase activity	7 out of 27141 0.03%	1 out of 2353 0.04%			1
aldehyde dehydrogenase [NAD(P)+] activity	7 out of 27141 0.03%	1 out of 2353 0.04%			1
CTD phosphatase activity	7 out of 27141 0.03%	1 out of 2353 0.04%			1
fructose transmembrane transporter activity	7 out of 27141 0.03%	1 out of 2353 0.04%			1
purine ribonucleoside triphosphate binding	7 out of 27141 0.03%	1 out of 2353 0.04%			1
oleoyl-[acyl-carrier-protein] hydrolase activity	7 out of 27141 0.03%	1 out of 2353 0.04%			1
secondary active transmembrane transporter activity	7 out of 27141 0.03%	1 out of 2353 0.04%			1
purine ribonucleotide binding	7 out of 27141 0.03%	1 out of 2353 0.04%			1
(E)-beta-ocimene synthase activity	7 out of 27141 0.03%	1 out of 2353 0.04%			1
cysteamine dioxygenase activity	7 out of 27141 0.03%	1 out of 2353 0.04%			1
galactolipid galactosyltransferase activity	7 out of 27141 0.03%	1 out of 2353 0.04%			1
copper chaperone activity	7 out of 27141 0.03%	1 out of 2353 0.04%			1
RNA-directed RNA polymerase activity	7 out of 27141 0.03%	1 out of 2353 0.04%			1
protein kinase activator activity	7 out of 27141 0.03%	1 out of 2353 0.04%			1
antheraxanthin epoxidase activity	7 out of 27141 0.03%	1 out of 2353 0.04%			1
desacetoxyvindoline 4-hydroxylase activity	7 out of 27141 0.03%	1 out of 2353 0.04%			1
3 iron, 4 sulfur cluster binding	7 out of 27141 0.03%	1 out of 2353 0.04%			1
inositol monophosphate 4-phosphatase activity	7 out of 27141 0.03%	1 out of 2353 0.04%			1
thymidine kinase activity	7 out of 27141 0.03%	1 out of 2353 0.04%			1
5'-nucleotidase activity	7 out of 27141 0.03%	1 out of 2353 0.04%			1
UDP-glucuronate 4-epimerase activity	7 out of 27141 0.03%	1 out of 2353 0.04%			1
inositol monophosphate 3-phosphatase activity	7 out of 27141 0.03%	1 out of 2353 0.04%			1
palmitoyl-[acyl-carrier-protein] hydrolase activity	7 out of 27141 0.03%	1 out of 2353 0.04%			1
glycerate dehydrogenase activity	7 out of 27141 0.03%	1 out of 2353 0.04%			1
aureusidin synthase activity	7 out of 27141 0.03%	1 out of 2353 0.04%			1
naringenin-chalcone synthase activity	18 out of 27141 0.07%	2 out of 2353 0.08%			1
hexose transmembrane transporter activity	18 out of 27141 0.07%	2 out of 2353 0.08%			1
dimethylallyltranstransferase activity	18 out of 27141 0.07%	2 out of 2353 0.08%			1
manganese ion transmembrane transporter activity	18 out of 27141 0.07%	2 out of 2353 0.08%			1
galactosylxylosylprotein 3-beta-galactosyltransferase activity	18 out of 27141 0.07%	2 out of 2353 0.08%			1
oxidoreductase activity, acting on the aldehyde or oxo group of donors, NAD or NADP as acceptor	18 out of 27141 0.07%	2 out of 2353 0.08%			1
cyclin-dependent protein kinase regulator activity	18 out of 27141 0.07%	2 out of 2353 0.08%			1
ferric-transporting ATPase activity	18 out of 27141 0.07%	2 out of 2353 0.08%			1
3-phosphoinositide-dependent protein kinase activity	18 out of 27141 0.07%	2 out of 2353 0.08%			1
primary active transmembrane transporter activity	18 out of 27141 0.07%	2 out of 2353 0.08%			1
strictosidine synthase activity	18 out of 27141 0.07%	2 out of 2353 0.08%			1
sinapyl alcohol dehydrogenase activity	18 out of 27141 0.07%	2 out of 2353 0.08%			1
carotenoid isomerase activity	86 out of 27141 0.32%	8 out of 2353 0.34%			1
iron-sulfur cluster binding	75 out of 27141 0.28%	7 out of 2353 0.30%			1
anion binding	98 out of 27141 0.36%	9 out of 2353 0.38%			1
protein dimerization activity	339 out of 27141 1.25%	30 out of 2353 1.27%			1
UDP-galactose transmembrane transporter activity	30 out of 27141 0.11%	3 out of 2353 0.13%			1
UDP-N-acetylmuramate dehydrogenase activity	53 out of 27141 0.20%	5 out of 2353 0.21%			1
aldehyde dehydrogenase (NAD) activity	19 out of 27141 0.07%	2 out of 2353 0.08%			1
p-coumarate 3-hydroxylase activity	19 out of 27141 0.07%	2 out of 2353 0.08%			1
protein kinase C activity	19 out of 27141 0.07%	2 out of 2353 0.08%			1
cation transmembrane transporter activity	77 out of 27141 0.28%	7 out of 2353 0.30%			1
glucose-6-phosphate 1-epimerase activity	8 out of 27141 0.03%	1 out of 2353 0.04%			1
linoleic acid epoxygenase activity	8 out of 27141 0.03%	1 out of 2353 0.04%			1
zeaxanthin epoxidase activity	8 out of 27141 0.03%	1 out of 2353 0.04%			1
galacturonokinase activity	8 out of 27141 0.03%	1 out of 2353 0.04%			1
polyamine oxidase activity	8 out of 27141 0.03%	1 out of 2353 0.04%			1
pheophoridase activity	8 out of 27141 0.03%	1 out of 2353 0.04%			1
L-gamma-aminobutyric acid transmembrane transporter activity	8 out of 27141 0.03%	1 out of 2353 0.04%			1
zeaxanthin epoxidase [overall] activity	8 out of 27141 0.03%	1 out of 2353 0.04%			1
phosphoenolpyruvate carboxylase activity	8 out of 27141 0.03%	1 out of 2353 0.04%			1
molybdate transmembrane-transporting ATPase activity	8 out of 27141 0.03%	1 out of 2353 0.04%			1
arginine decarboxylase activity	8 out of 27141 0.03%	1 out of 2353 0.04%			1
nickel cation binding	8 out of 27141 0.03%	1 out of 2353 0.04%			1
isoflavone 2'-hydroxylase activity	8 out of 27141 0.03%	1 out of 2353 0.04%			1
O-hydroxycinnamoyltransferase activity	8 out of 27141 0.03%	1 out of 2353 0.04%			1
adenine phosphoribosyltransferase activity	8 out of 27141 0.03%	1 out of 2353 0.04%			1
carbon-monoxide oxygenase activity	8 out of 27141 0.03%	1 out of 2353 0.04%			1
cation-transporting ATPase activity	43 out of 27141 0.16%	4 out of 2353 0.17%			1
protein kinase activity	1295 out of 27141 4.77%	112 out of 2353 4.76%			1
protein histidine kinase binding	160 out of 27141 0.59%	14 out of 2353 0.59%			1
sugar transmembrane transporter activity	20 out of 27141 0.07%	2 out of 2353 0.08%			1
1-phosphatidylinositol-4-phosphate 5-kinase activity	20 out of 27141 0.07%	2 out of 2353 0.08%			1
enoyl-CoA hydratase activity	20 out of 27141 0.07%	2 out of 2353 0.08%			1
hydrogen-translocating pyrophosphatase activity	20 out of 27141 0.07%	2 out of 2353 0.08%			1
glycogenin glucosyltransferase activity	20 out of 27141 0.07%	2 out of 2353 0.08%			1
enzyme inhibitor activity	102 out of 27141 0.38%	9 out of 2353 0.38%			1
inorganic diphosphatase activity	32 out of 27141 0.12%	3 out of 2353 0.13%			1
protein serine/threonine/tyrosine kinase activity	44 out of 27141 0.16%	4 out of 2353 0.17%			1
calcium channel activity	44 out of 27141 0.16%	4 out of 2353 0.17%			1
double-stranded DNA binding	185 out of 27141 0.68%	16 out of 2353 0.68%			1
GTPase activity	290 out of 27141 1.07%	25 out of 2353 1.06%			1
high affinity oligopeptide transporter activity	68 out of 27141 0.25%	6 out of 2353 0.25%			1
plus-end-directed microtubule motor activity	33 out of 27141 0.12%	3 out of 2353 0.13%			1
sequence-specific DNA binding RNA polymerase II transcription factor activity	33 out of 27141 0.12%	3 out of 2353 0.13%			1
cysteine-type endopeptidase inhibitor activity	33 out of 27141 0.12%	3 out of 2353 0.13%			1
(+)-menthofuran synthase activity	33 out of 27141 0.12%	3 out of 2353 0.13%			1
glycerol transmembrane transporter activity	33 out of 27141 0.12%	3 out of 2353 0.13%			1
galactose transmembrane transporter activity	21 out of 27141 0.08%	2 out of 2353 0.08%			1
histone methyltransferase activity	21 out of 27141 0.08%	2 out of 2353 0.08%			1
ion channel activity	21 out of 27141 0.08%	2 out of 2353 0.08%			1
xyloglucan endotransglucosylase activity	45 out of 27141 0.17%	4 out of 2353 0.17%			1
nucleotide-sugar transmembrane transporter activity	45 out of 27141 0.17%	4 out of 2353 0.17%			1
phosphatidate phosphatase activity	45 out of 27141 0.17%	4 out of 2353 0.17%			1
xyloglucan-specific endo-beta-1,4-glucanase activity	45 out of 27141 0.17%	4 out of 2353 0.17%			1
glycerol-3-phosphate dehydrogenase [NAD+] activity	9 out of 27141 0.03%	1 out of 2353 0.04%			1
caffeoyl-CoA O-methyltransferase activity	9 out of 27141 0.03%	1 out of 2353 0.04%			1
G-protein beta/gamma-subunit complex binding	9 out of 27141 0.03%	1 out of 2353 0.04%			1
prephenate dehydratase activity	9 out of 27141 0.03%	1 out of 2353 0.04%			1
inositol 3-alpha-galactosyltransferase activity	9 out of 27141 0.03%	1 out of 2353 0.04%			1
inositol oxygenase activity	9 out of 27141 0.03%	1 out of 2353 0.04%			1
cellulose synthase (GDP-forming) activity	9 out of 27141 0.03%	1 out of 2353 0.04%			1
chlorophyllide a oxygenase [overall] activity	9 out of 27141 0.03%	1 out of 2353 0.04%			1
oxygen transporter activity	9 out of 27141 0.03%	1 out of 2353 0.04%			1
arogenate dehydratase activity	9 out of 27141 0.03%	1 out of 2353 0.04%			1
G-protein coupled GABA receptor activity	9 out of 27141 0.03%	1 out of 2353 0.04%			1
glycerol-3-phosphate dehydrogenase [NAD(P)+] activity	9 out of 27141 0.03%	1 out of 2353 0.04%			1
intramolecular transferase activity	9 out of 27141 0.03%	1 out of 2353 0.04%			1
phosphatidylcholine-sterol O-acyltransferase activity	9 out of 27141 0.03%	1 out of 2353 0.04%			1
isocitrate dehydrogenase (NADP+) activity	9 out of 27141 0.03%	1 out of 2353 0.04%			1
indole-3-butyrate beta-glucosyltransferase activity	34 out of 27141 0.13%	3 out of 2353 0.13%			1
lyase activity	118 out of 27141 0.43%	10 out of 2353 0.42%			1
aldo-keto reductase (NADP) activity	22 out of 27141 0.08%	2 out of 2353 0.08%			1
phosphate ion transmembrane-transporting ATPase activity	22 out of 27141 0.08%	2 out of 2353 0.08%			1
thalianol synthase activity	22 out of 27141 0.08%	2 out of 2353 0.08%			1
aryl-alcohol dehydrogenase (NADP+) activity	22 out of 27141 0.08%	2 out of 2353 0.08%			1
marneral synthase activity	22 out of 27141 0.08%	2 out of 2353 0.08%			1
codeinone reductase (NADPH) activity	22 out of 27141 0.08%	2 out of 2353 0.08%			1
abscisic acid transporter activity	22 out of 27141 0.08%	2 out of 2353 0.08%			1
acetate-CoA ligase activity	22 out of 27141 0.08%	2 out of 2353 0.08%			1
arabidiol synthase activity	22 out of 27141 0.08%	2 out of 2353 0.08%			1
cation binding	22 out of 27141 0.08%	2 out of 2353 0.08%			1
mRNA binding	154 out of 27141 0.57%	13 out of 2353 0.55%			1
inward rectifier potassium channel activity	71 out of 27141 0.26%	6 out of 2353 0.25%			1
protease binding	47 out of 27141 0.17%	4 out of 2353 0.17%			1
guanylate cyclase activity	47 out of 27141 0.17%	4 out of 2353 0.17%			1
KDEL sequence binding	47 out of 27141 0.17%	4 out of 2353 0.17%			1
O-acyltransferase activity	47 out of 27141 0.17%	4 out of 2353 0.17%			1
UDP-glucose transmembrane transporter activity	35 out of 27141 0.13%	3 out of 2353 0.13%			1
inositol monophosphate 1-phosphatase activity	10 out of 27141 0.04%	1 out of 2353 0.04%			1
anthranilate synthase activity	10 out of 27141 0.04%	1 out of 2353 0.04%			1
catechol oxidase activity	10 out of 27141 0.04%	1 out of 2353 0.04%			1
3-hydroxyisobutyryl-CoA hydrolase activity	10 out of 27141 0.04%	1 out of 2353 0.04%			1
fructose-2,6-bisphosphate 2-phosphatase activity	10 out of 27141 0.04%	1 out of 2353 0.04%			1
polyamine-transporting ATPase activity	10 out of 27141 0.04%	1 out of 2353 0.04%			1
alpha-mannosidase activity	10 out of 27141 0.04%	1 out of 2353 0.04%			1
inorganic cation transmembrane transporter activity	10 out of 27141 0.04%	1 out of 2353 0.04%			1
antioxidant activity	10 out of 27141 0.04%	1 out of 2353 0.04%			1
GTP:GDP antiporter activity	10 out of 27141 0.04%	1 out of 2353 0.04%			1
alanine-glyoxylate transaminase activity	10 out of 27141 0.04%	1 out of 2353 0.04%			1
protein kinase C inhibitor activity	10 out of 27141 0.04%	1 out of 2353 0.04%			1
cobalt ion binding	156 out of 27141 0.57%	13 out of 2353 0.55%			1
nucleotidyltransferase activity	60 out of 27141 0.22%	5 out of 2353 0.21%			1
sucrose synthase activity	23 out of 27141 0.08%	2 out of 2353 0.08%			1
transcription regulatory region sequence-specific DNA binding	23 out of 27141 0.08%	2 out of 2353 0.08%			1
fructokinase activity	23 out of 27141 0.08%	2 out of 2353 0.08%			1
UDP-xylosyltransferase activity	23 out of 27141 0.08%	2 out of 2353 0.08%			1
flavin adenine dinucleotide binding	216 out of 27141 0.80%	18 out of 2353 0.76%			1
calcium ion binding	418 out of 27141 1.54%	35 out of 2353 1.49%			1
fatty acid elongase activity	49 out of 27141 0.18%	4 out of 2353 0.17%			1
poly(U) RNA binding	86 out of 27141 0.32%	7 out of 2353 0.30%			1
(-)-isopiperitenone reductase activity	24 out of 27141 0.09%	2 out of 2353 0.08%			1
pseudouridine synthase activity	24 out of 27141 0.09%	2 out of 2353 0.08%			1
glucuronoxylan glucuronosyltransferase activity	24 out of 27141 0.09%	2 out of 2353 0.08%			1
transcription factor binding	74 out of 27141 0.27%	6 out of 2353 0.25%			1
trans-cinnamate 4-monooxygenase activity	11 out of 27141 0.04%	1 out of 2353 0.04%			1
methionine-oxo-acid transaminase activity	11 out of 27141 0.04%	1 out of 2353 0.04%			1
cysteine desulfurase activity	11 out of 27141 0.04%	1 out of 2353 0.04%			1
cytidylate kinase activity	11 out of 27141 0.04%	1 out of 2353 0.04%			1
mechanically-gated ion channel activity	11 out of 27141 0.04%	1 out of 2353 0.04%			1
chalcone isomerase activity	11 out of 27141 0.04%	1 out of 2353 0.04%			1
efflux transmembrane transporter activity	11 out of 27141 0.04%	1 out of 2353 0.04%			1
O-malonyltransferase activity	11 out of 27141 0.04%	1 out of 2353 0.04%			1
salicylic acid binding	11 out of 27141 0.04%	1 out of 2353 0.04%			1
aminoacyl-tRNA hydrolase activity	11 out of 27141 0.04%	1 out of 2353 0.04%			1
peroxiredoxin activity	11 out of 27141 0.04%	1 out of 2353 0.04%			1
phosphatidylinositol phosphate kinase activity	11 out of 27141 0.04%	1 out of 2353 0.04%			1
diphosphate-fructose-6-phosphate 1-phosphotransferase activity	11 out of 27141 0.04%	1 out of 2353 0.04%			1
ribonuclease P activity	11 out of 27141 0.04%	1 out of 2353 0.04%			1
inorganic diphosphate transmembrane transporter activity	11 out of 27141 0.04%	1 out of 2353 0.04%			1
geraniol dehydrogenase activity	11 out of 27141 0.04%	1 out of 2353 0.04%			1
choline dehydrogenase activity	11 out of 27141 0.04%	1 out of 2353 0.04%			1
transition metal ion binding	62 out of 27141 0.23%	5 out of 2353 0.21%			1
phytochelatin transmembrane transporter activity	37 out of 27141 0.14%	3 out of 2353 0.13%			1
metal ion binding	1654 out of 27141 6.09%	140 out of 2353 5.95%			1
protein tyrosine kinase activity	99 out of 27141 0.36%	8 out of 2353 0.34%			1
transferase activity, transferring hexosyl groups	148 out of 27141 0.55%	12 out of 2353 0.51%			1
chromatin binding	340 out of 27141 1.25%	28 out of 2353 1.19%			1
quercetin 3-O-glucosyltransferase activity	124 out of 27141 0.46%	10 out of 2353 0.42%			1
tRNA binding	25 out of 27141 0.09%	2 out of 2353 0.08%			1
alpha-amyrin synthase activity	25 out of 27141 0.09%	2 out of 2353 0.08%			1
beta-amyrin synthase activity	38 out of 27141 0.14%	3 out of 2353 0.13%			1
aryl-alcohol dehydrogenase (NAD+) activity	12 out of 27141 0.04%	1 out of 2353 0.04%			1
L-valine transaminase activity	12 out of 27141 0.04%	1 out of 2353 0.04%			1
very-long-chain-(S)-2-hydroxy-acid oxidase activity	12 out of 27141 0.04%	1 out of 2353 0.04%			1
ent-cassa-12,15-diene 11-hydroxylase activity	12 out of 27141 0.04%	1 out of 2353 0.04%			1
ADP transmembrane transporter activity	12 out of 27141 0.04%	1 out of 2353 0.04%			1
glucokinase activity	12 out of 27141 0.04%	1 out of 2353 0.04%			1
medium-chain-(S)-2-hydroxy-acid oxidase activity	12 out of 27141 0.04%	1 out of 2353 0.04%			1
L-leucine transaminase activity	12 out of 27141 0.04%	1 out of 2353 0.04%			1
L-isoleucine transaminase activity	12 out of 27141 0.04%	1 out of 2353 0.04%			1
UDP-arabinopyranose mutase activity	12 out of 27141 0.04%	1 out of 2353 0.04%			1
diamine oxidase activity	12 out of 27141 0.04%	1 out of 2353 0.04%			1
Hsp70 protein binding	12 out of 27141 0.04%	1 out of 2353 0.04%			1
long-chain-(S)-2-hydroxy-long-chain-acid oxidase activity	12 out of 27141 0.04%	1 out of 2353 0.04%			1
mRNA 5'-UTR binding	12 out of 27141 0.04%	1 out of 2353 0.04%			1
protein tag	12 out of 27141 0.04%	1 out of 2353 0.04%			1
pyrimidine nucleotide sugar transmembrane transporter activity	12 out of 27141 0.04%	1 out of 2353 0.04%			1
manganese:hydrogen antiporter activity	12 out of 27141 0.04%	1 out of 2353 0.04%			1
acetyltransferase activity	12 out of 27141 0.04%	1 out of 2353 0.04%			1
glucuronoxylan 4-O-methyltransferase activity	12 out of 27141 0.04%	1 out of 2353 0.04%			1
taxane 13-alpha-hydroxylase activity	12 out of 27141 0.04%	1 out of 2353 0.04%			1
cinnamoyl-CoA reductase activity	114 out of 27141 0.42%	9 out of 2353 0.38%			1
sugar:hydrogen symporter activity	139 out of 27141 0.51%	11 out of 2353 0.47%			1
copper ion transmembrane transporter activity	39 out of 27141 0.14%	3 out of 2353 0.13%			1
purine ribonucleotide transmembrane transporter activity	52 out of 27141 0.19%	4 out of 2353 0.17%			1
adenine nucleotide transmembrane transporter activity	52 out of 27141 0.19%	4 out of 2353 0.17%			1
citrate transmembrane transporter activity	26 out of 27141 0.10%	2 out of 2353 0.08%			1
potassium channel activity	26 out of 27141 0.10%	2 out of 2353 0.08%			1
UDP-glycosyltransferase activity	26 out of 27141 0.10%	2 out of 2353 0.08%			1
signaling receptor activity	165 out of 27141 0.61%	13 out of 2353 0.55%			1
serine-type peptidase activity	91 out of 27141 0.34%	7 out of 2353 0.30%			1
extracellular ligand-gated ion channel activity	27 out of 27141 0.10%	2 out of 2353 0.08%			1
ACP phosphopantetheine attachment site binding involved in fatty acid biosynthetic process	27 out of 27141 0.10%	2 out of 2353 0.08%			1
DNA helicase activity	27 out of 27141 0.10%	2 out of 2353 0.08%			1
(+)-delta-cadinene synthase activity	27 out of 27141 0.10%	2 out of 2353 0.08%			1
baruol synthase activity	27 out of 27141 0.10%	2 out of 2353 0.08%			1
transmembrane receptor protein tyrosine kinase activity	27 out of 27141 0.10%	2 out of 2353 0.08%			1
serine O-acetyltransferase activity	13 out of 27141 0.05%	1 out of 2353 0.04%			1
UDP-4-keto-6-deoxy-glucose-3,5-epimerase activity	13 out of 27141 0.05%	1 out of 2353 0.04%			1
UDP-glucose 4,6-dehydratase activity	13 out of 27141 0.05%	1 out of 2353 0.04%			1
UDP-L-rhamnose synthase activity	13 out of 27141 0.05%	1 out of 2353 0.04%			1
copper-exporting ATPase activity	13 out of 27141 0.05%	1 out of 2353 0.04%			1
voltage-gated anion channel activity	13 out of 27141 0.05%	1 out of 2353 0.04%			1
glycolate oxidase activity	13 out of 27141 0.05%	1 out of 2353 0.04%			1
racemase and epimerase activity, acting on carbohydrates and derivatives	13 out of 27141 0.05%	1 out of 2353 0.04%			1
geranyltranstransferase activity	13 out of 27141 0.05%	1 out of 2353 0.04%			1
UDP-4-keto-rhamnose-4-keto-reductase activity	13 out of 27141 0.05%	1 out of 2353 0.04%			1
3'(2'),5'-bisphosphate nucleotidase activity	13 out of 27141 0.05%	1 out of 2353 0.04%			1
drug transmembrane transporter activity	92 out of 27141 0.34%	7 out of 2353 0.30%			1
ATPase activity	265 out of 27141 0.98%	21 out of 2353 0.89%			1
aspartyl esterase activity	54 out of 27141 0.20%	4 out of 2353 0.17%			1
arsenite-transmembrane transporting ATPase activity	41 out of 27141 0.15%	3 out of 2353 0.13%			1
MAP kinase activity	41 out of 27141 0.15%	3 out of 2353 0.13%			1
lactoylglutathione lyase activity	41 out of 27141 0.15%	3 out of 2353 0.13%			1
histone methyltransferase activity (H3-K36 specific)	106 out of 27141 0.39%	8 out of 2353 0.34%			1
superoxide dismutase activity	28 out of 27141 0.10%	2 out of 2353 0.08%			1
mannitol dehydrogenase activity	28 out of 27141 0.10%	2 out of 2353 0.08%			1
purine ribonucleoside binding	68 out of 27141 0.25%	5 out of 2353 0.21%			1
triglyceride lipase activity	68 out of 27141 0.25%	5 out of 2353 0.21%			1
myosin heavy chain kinase activity	42 out of 27141 0.15%	3 out of 2353 0.13%			1
primary amine oxidase activity	42 out of 27141 0.15%	3 out of 2353 0.13%			1
(3E)-4,8-dimethyl-1,3,7-nonatriene synthase activity	42 out of 27141 0.15%	3 out of 2353 0.13%			1
neutral amino acid transmembrane transporter activity	42 out of 27141 0.15%	3 out of 2353 0.13%			1
4,8,12-trimethyltrideca-1,3,7,11-tetraene synthase activity	42 out of 27141 0.15%	3 out of 2353 0.13%			1
diacylglycerol O-acyltransferase activity	14 out of 27141 0.05%	1 out of 2353 0.04%			1
Atg8 ligase activity	14 out of 27141 0.05%	1 out of 2353 0.04%			1
potassium:sodium symporter activity	14 out of 27141 0.05%	1 out of 2353 0.04%			1
hydrolase activity, acting on carbon-nitrogen (but not peptide) bonds, in linear amides	14 out of 27141 0.05%	1 out of 2353 0.04%			1
glycopeptide alpha-N-acetylgalactosaminidase activity	14 out of 27141 0.05%	1 out of 2353 0.04%			1
silicate transmembrane transporter activity	14 out of 27141 0.05%	1 out of 2353 0.04%			1
sucrose-phosphate synthase activity	14 out of 27141 0.05%	1 out of 2353 0.04%			1
receptor activity	69 out of 27141 0.25%	5 out of 2353 0.21%			1
anthocyanidin 3-O-glucosyltransferase activity	56 out of 27141 0.21%	4 out of 2353 0.17%			1
structural molecule activity	108 out of 27141 0.40%	8 out of 2353 0.34%			1
protein domain specific binding	29 out of 27141 0.11%	2 out of 2353 0.08%			1
ARF GTPase activator activity	43 out of 27141 0.16%	3 out of 2353 0.13%			1
transferase activity, transferring acyl groups	109 out of 27141 0.40%	8 out of 2353 0.34%			1
transmembrane receptor protein serine/threonine kinase binding	57 out of 27141 0.21%	4 out of 2353 0.17%			1
DNA binding	2248 out of 27141 8.28%	187 out of 2353 7.95%			1
acyl binding	15 out of 27141 0.06%	1 out of 2353 0.04%			1
ionotropic glutamate receptor activity	15 out of 27141 0.06%	1 out of 2353 0.04%			1
extracellular-glutamate-gated ion channel activity	15 out of 27141 0.06%	1 out of 2353 0.04%			1
APG8-specific protease activity	15 out of 27141 0.06%	1 out of 2353 0.04%			1
translation release factor activity, codon specific	15 out of 27141 0.06%	1 out of 2353 0.04%			1
borate uptake transmembrane transporter activity	15 out of 27141 0.06%	1 out of 2353 0.04%			1
S-acyltransferase activity	15 out of 27141 0.06%	1 out of 2353 0.04%			1
o-succinylbenzoate-CoA ligase activity	15 out of 27141 0.06%	1 out of 2353 0.04%			1
branched-chain-amino-acid transaminase activity	15 out of 27141 0.06%	1 out of 2353 0.04%			1
basic amino acid transmembrane transporter activity	44 out of 27141 0.16%	3 out of 2353 0.13%			1
phosphotransferase activity, alcohol group as acceptor	44 out of 27141 0.16%	3 out of 2353 0.13%			1
ferulate 5-hydroxylase activity	30 out of 27141 0.11%	2 out of 2353 0.08%			1
potassium:hydrogen antiporter activity	30 out of 27141 0.11%	2 out of 2353 0.08%			1
glutamate-cysteine ligase activity	30 out of 27141 0.11%	2 out of 2353 0.08%			1
fatty acid alpha-hydroxylase activity	30 out of 27141 0.11%	2 out of 2353 0.08%			1
adenyl ribonucleotide binding	58 out of 27141 0.21%	4 out of 2353 0.17%			1
hydrogen ion transporting ATP synthase activity, rotational mechanism	98 out of 27141 0.36%	7 out of 2353 0.30%			1
cytoskeletal protein binding	72 out of 27141 0.27%	5 out of 2353 0.21%			1
acetylglucosaminyltransferase activity	31 out of 27141 0.11%	2 out of 2353 0.08%			1
dTDP-4-dehydrorhamnose reductase activity	16 out of 27141 0.06%	1 out of 2353 0.04%			1
glycine hydroxymethyltransferase activity	16 out of 27141 0.06%	1 out of 2353 0.04%			1
taxoid 14-beta-hydroxylase activity	16 out of 27141 0.06%	1 out of 2353 0.04%			1
APG8 activating enzyme activity	16 out of 27141 0.06%	1 out of 2353 0.04%			1
acyl-CoA hydrolase activity	16 out of 27141 0.06%	1 out of 2353 0.04%			1
arsenite transmembrane transporter activity	16 out of 27141 0.06%	1 out of 2353 0.04%			1
peptidase activity, acting on L-amino acid peptides	16 out of 27141 0.06%	1 out of 2353 0.04%			1
diacylglycerol kinase activity	16 out of 27141 0.06%	1 out of 2353 0.04%			1
translation elongation factor activity	73 out of 27141 0.27%	5 out of 2353 0.21%			1
purine nucleoside transmembrane transporter activity	60 out of 27141 0.22%	4 out of 2353 0.17%			1
ubiquitin thiolesterase activity	60 out of 27141 0.22%	4 out of 2353 0.17%			1
DNA-directed RNA polymerase activity	127 out of 27141 0.47%	9 out of 2353 0.38%			1
mitogen-activated protein kinase binding	17 out of 27141 0.06%	1 out of 2353 0.04%			1
NAD(P)H oxidase activity	17 out of 27141 0.06%	1 out of 2353 0.04%			1
tubulin binding	17 out of 27141 0.06%	1 out of 2353 0.04%			1
serine-type endopeptidase inhibitor activity	17 out of 27141 0.06%	1 out of 2353 0.04%			1
lipoate synthase activity	17 out of 27141 0.06%	1 out of 2353 0.04%			1
ammonium transmembrane transporter activity	17 out of 27141 0.06%	1 out of 2353 0.04%			1
taxoid 7beta-hydroxylase activity	17 out of 27141 0.06%	1 out of 2353 0.04%			1
structural constituent of chromatin	17 out of 27141 0.06%	1 out of 2353 0.04%			1
helicase activity	128 out of 27141 0.47%	9 out of 2353 0.38%			1
histone methyltransferase activity (H3-K4 specific)	115 out of 27141 0.42%	8 out of 2353 0.34%			1
galactokinase activity	18 out of 27141 0.07%	1 out of 2353 0.04%			1
6-phosphofructokinase activity	18 out of 27141 0.07%	1 out of 2353 0.04%			1
benzoate-CoA ligase activity	18 out of 27141 0.07%	1 out of 2353 0.04%			1
intracellular ligand-gated ion channel activity	18 out of 27141 0.07%	1 out of 2353 0.04%			1
carboxypeptidase activity	18 out of 27141 0.07%	1 out of 2353 0.04%			1
butyrate-CoA ligase activity	18 out of 27141 0.07%	1 out of 2353 0.04%			1
pyrophosphatase activity	18 out of 27141 0.07%	1 out of 2353 0.04%			1
5S rRNA binding	34 out of 27141 0.13%	2 out of 2353 0.08%			1
chitin binding	34 out of 27141 0.13%	2 out of 2353 0.08%			1
acidic amino acid transmembrane transporter activity	34 out of 27141 0.13%	2 out of 2353 0.08%			1
microtubule-severing ATPase activity	63 out of 27141 0.23%	4 out of 2353 0.17%			1
ubiquitin-specific protease activity	49 out of 27141 0.18%	3 out of 2353 0.13%			1
ubiquitin protein ligase binding	311 out of 27141 1.15%	23 out of 2353 0.98%			1
oxidoreductase activity	912 out of 27141 3.36%	72 out of 2353 3.06%			1
proton-transporting ATPase activity, rotational mechanism	78 out of 27141 0.29%	5 out of 2353 0.21%			1
protein phosphatase type 2A regulator activity	35 out of 27141 0.13%	2 out of 2353 0.08%			1
nuclease activity	35 out of 27141 0.13%	2 out of 2353 0.08%			1
malate transmembrane transporter activity	35 out of 27141 0.13%	2 out of 2353 0.08%			1
phosphatidylcholine 1-acylhydrolase activity	19 out of 27141 0.07%	1 out of 2353 0.04%			1
C-20 gibberellin 2-beta-dioxygenase activity	19 out of 27141 0.07%	1 out of 2353 0.04%			1
cinnamyl-alcohol dehydrogenase activity	36 out of 27141 0.13%	2 out of 2353 0.08%			1
hydrolase activity	931 out of 27141 3.43%	73 out of 2353 3.10%			1
amine transmembrane transporter activity	20 out of 27141 0.07%	1 out of 2353 0.04%			1
flavonol 3-O-glucosyltransferase activity	20 out of 27141 0.07%	1 out of 2353 0.04%			1
ribulose-bisphosphate carboxylase activity	20 out of 27141 0.07%	1 out of 2353 0.04%			1
RNA helicase activity	20 out of 27141 0.07%	1 out of 2353 0.04%			1
metallopeptidase activity	52 out of 27141 0.19%	3 out of 2353 0.13%			1
phosphatase activity	52 out of 27141 0.19%	3 out of 2353 0.13%			1
phosphatidylinositol binding	95 out of 27141 0.35%	6 out of 2353 0.25%			1
oxidoreductase activity, acting on CH-OH group of donors	37 out of 27141 0.14%	2 out of 2353 0.08%			1
aminopeptidase activity	37 out of 27141 0.14%	2 out of 2353 0.08%			1
galactolipase activity	37 out of 27141 0.14%	2 out of 2353 0.08%			1
oxidoreductase activity, acting on paired donors, with incorporation or reduction of molecular oxygen, 2-oxoglutarate as one donor, and incorporation of one atom each of oxygen into both donors	202 out of 27141 0.74%	14 out of 2353 0.59%			1
ubiquitin binding	21 out of 27141 0.08%	1 out of 2353 0.04%			1
hormone activity	21 out of 27141 0.08%	1 out of 2353 0.04%			1
L,L-diaminopimelate aminotransferase activity	21 out of 27141 0.08%	1 out of 2353 0.04%			1
Rab GTPase activator activity	21 out of 27141 0.08%	1 out of 2353 0.04%			1
endonuclease activity	151 out of 27141 0.56%	10 out of 2353 0.42%			1
carbonate dehydratase activity	38 out of 27141 0.14%	2 out of 2353 0.08%			1
ligase activity	218 out of 27141 0.80%	15 out of 2353 0.64%			1
nucleoside-triphosphatase activity	205 out of 27141 0.76%	14 out of 2353 0.59%			1
protein phosphorylated amino acid binding	22 out of 27141 0.08%	1 out of 2353 0.04%			1
AMP binding	22 out of 27141 0.08%	1 out of 2353 0.04%			1
12-oxophytodienoate reductase activity	22 out of 27141 0.08%	1 out of 2353 0.04%			1
sesquiterpene synthase activity	22 out of 27141 0.08%	1 out of 2353 0.04%			1
C-19 gibberellin 2-beta-dioxygenase activity	22 out of 27141 0.08%	1 out of 2353 0.04%			1
cyclin-dependent protein kinase activity	55 out of 27141 0.20%	3 out of 2353 0.13%			1
L-ascorbate oxidase activity	70 out of 27141 0.26%	4 out of 2353 0.17%			1
pectinesterase activity	99 out of 27141 0.36%	6 out of 2353 0.25%			1
N-acetyltransferase activity	40 out of 27141 0.15%	2 out of 2353 0.08%			1
RNA binding transcription antitermination factor activity	71 out of 27141 0.26%	4 out of 2353 0.17%			1
electron transporter, transferring electrons within the cyclic electron transport pathway of photosynthesis activity	56 out of 27141 0.21%	3 out of 2353 0.13%			1
single-stranded DNA binding	169 out of 27141 0.62%	11 out of 2353 0.47%			1
translation initiation factor activity	169 out of 27141 0.62%	11 out of 2353 0.47%			1
Rab GTPase binding	23 out of 27141 0.08%	1 out of 2353 0.04%			1
(+)-neomenthol dehydrogenase activity	23 out of 27141 0.08%	1 out of 2353 0.04%			1
(-)-menthol dehydrogenase activity	23 out of 27141 0.08%	1 out of 2353 0.04%			1
peptidase activity	196 out of 27141 0.72%	13 out of 2353 0.55%			1
steroid binding	41 out of 27141 0.15%	2 out of 2353 0.08%			1
RNA polymerase II carboxy-terminal domain kinase activity	41 out of 27141 0.15%	2 out of 2353 0.08%			1
copper ion binding	656 out of 27141 2.42%	49 out of 2353 2.08%			1
peptide binding	24 out of 27141 0.09%	1 out of 2353 0.04%			1
anion channel activity	24 out of 27141 0.09%	1 out of 2353 0.04%			1
arsenate reductase (glutaredoxin) activity	24 out of 27141 0.09%	1 out of 2353 0.04%			1
poly(G) RNA binding	24 out of 27141 0.09%	1 out of 2353 0.04%			1
peroxidase activity	158 out of 27141 0.58%	10 out of 2353 0.42%			1
sequence-specific DNA binding	596 out of 27141 2.20%	44 out of 2353 1.87%			1
manganese ion binding	88 out of 27141 0.32%	5 out of 2353 0.21%			1
organic cyclic compound binding	534 out of 27141 1.97%	39 out of 2353 1.66%			1
cytokinin 9-beta-glucosyltransferase activity	25 out of 27141 0.09%	1 out of 2353 0.04%			1
H3 histone acetyltransferase activity	25 out of 27141 0.09%	1 out of 2353 0.04%			1
MAP kinase kinase activity	25 out of 27141 0.09%	1 out of 2353 0.04%			1
glutathione-disulfide reductase activity	25 out of 27141 0.09%	1 out of 2353 0.04%			1
protein disulfide isomerase activity	25 out of 27141 0.09%	1 out of 2353 0.04%			1
cadmium ion binding	25 out of 27141 0.09%	1 out of 2353 0.04%			1
cytokinin 7-beta-glucosyltransferase activity	25 out of 27141 0.09%	1 out of 2353 0.04%			1
acid phosphatase activity	120 out of 27141 0.44%	7 out of 2353 0.30%			1
O-methyltransferase activity	44 out of 27141 0.16%	2 out of 2353 0.08%			1
phosphatidic acid binding	44 out of 27141 0.16%	2 out of 2353 0.08%			1
GTP-dependent protein binding	44 out of 27141 0.16%	2 out of 2353 0.08%			1
voltage-gated potassium channel activity	44 out of 27141 0.16%	2 out of 2353 0.08%			1
isomerase activity	91 out of 27141 0.34%	5 out of 2353 0.21%			1
ATP transmembrane transporter activity	26 out of 27141 0.10%	1 out of 2353 0.04%			1
motor activity	26 out of 27141 0.10%	1 out of 2353 0.04%			1
luteolin O-methyltransferase activity	26 out of 27141 0.10%	1 out of 2353 0.04%			1
quercetin 3-O-methyltransferase activity	26 out of 27141 0.10%	1 out of 2353 0.04%			1
caffeate O-methyltransferase activity	26 out of 27141 0.10%	1 out of 2353 0.04%			1
phospholipase A2 activity	61 out of 27141 0.22%	3 out of 2353 0.13%			1
protein transporter activity	122 out of 27141 0.45%	7 out of 2353 0.30%			1
nucleotide binding	1485 out of 27141 5.47%	115 out of 2353 4.89%			1
phospholipase activity	27 out of 27141 0.10%	1 out of 2353 0.04%			1
acid-amino acid ligase activity	27 out of 27141 0.10%	1 out of 2353 0.04%			1
transmembrane signaling receptor activity	108 out of 27141 0.40%	6 out of 2353 0.25%			1
sucrose alpha-glucosidase activity	28 out of 27141 0.10%	1 out of 2353 0.04%			1
myosin XI tail binding	28 out of 27141 0.10%	1 out of 2353 0.04%			1
glycerol-3-phosphate O-acyltransferase activity	28 out of 27141 0.10%	1 out of 2353 0.04%			1
hydrolase activity, acting on glycosyl bonds	95 out of 27141 0.35%	5 out of 2353 0.21%			1
phosphoprotein phosphatase activity	111 out of 27141 0.41%	6 out of 2353 0.25%			1
ATP-dependent DNA helicase activity	29 out of 27141 0.11%	1 out of 2353 0.04%			1
glutathione transferase activity	66 out of 27141 0.24%	3 out of 2353 0.13%			1
protein heterodimerization activity	361 out of 27141 1.33%	24 out of 2353 1.02%			1
protein tyrosine/serine/threonine phosphatase activity	30 out of 27141 0.11%	1 out of 2353 0.04%			1
mandelonitrile lyase activity	30 out of 27141 0.11%	1 out of 2353 0.04%			1
chlorophyll binding	128 out of 27141 0.47%	7 out of 2353 0.30%			1
solute:hydrogen antiporter activity	67 out of 27141 0.25%	3 out of 2353 0.13%			1
cysteine-type endopeptidase activity	67 out of 27141 0.25%	3 out of 2353 0.13%			1
double-stranded RNA binding	31 out of 27141 0.11%	1 out of 2353 0.04%			1
histone serine kinase activity	31 out of 27141 0.11%	1 out of 2353 0.04%			1
myricetin 3'-O-methyltransferase activity	31 out of 27141 0.11%	1 out of 2353 0.04%			1
adenylylsulfatase activity	31 out of 27141 0.11%	1 out of 2353 0.04%			1
exonuclease activity	31 out of 27141 0.11%	1 out of 2353 0.04%			1
GTP binding	444 out of 27141 1.64%	30 out of 2353 1.27%			1
FK506 binding	32 out of 27141 0.12%	1 out of 2353 0.04%			1
glutathione gamma-glutamylcysteinyltransferase activity	32 out of 27141 0.12%	1 out of 2353 0.04%			1
terpene synthase activity	32 out of 27141 0.12%	1 out of 2353 0.04%			1
quinone binding	52 out of 27141 0.19%	2 out of 2353 0.08%			1
transmembrane receptor protein kinase activity	163 out of 27141 0.60%	9 out of 2353 0.38%			1
nutrient reservoir activity	71 out of 27141 0.26%	3 out of 2353 0.13%			1
methyltransferase activity	251 out of 27141 0.92%	15 out of 2353 0.64%			1
peptide receptor activity	105 out of 27141 0.39%	5 out of 2353 0.21%			1
lipid binding	73 out of 27141 0.27%	3 out of 2353 0.13%			1
oxidoreductase activity, acting on paired donors, with incorporation or reduction of molecular oxygen	254 out of 27141 0.94%	15 out of 2353 0.64%			1
clathrin binding	36 out of 27141 0.13%	1 out of 2353 0.04%			1
heat shock protein binding	36 out of 27141 0.13%	1 out of 2353 0.04%			1
DNA-directed DNA polymerase activity	36 out of 27141 0.13%	1 out of 2353 0.04%			1
transferase activity, transferring phosphorus-containing groups	199 out of 27141 0.73%	11 out of 2353 0.47%			1
transferase activity	621 out of 27141 2.29%	42 out of 2353 1.78%			1
single-stranded RNA binding	58 out of 27141 0.21%	2 out of 2353 0.08%			1
4 iron, 4 sulfur cluster binding	94 out of 27141 0.35%	4 out of 2353 0.17%			1
peptidyl-prolyl cis-trans isomerase activity	94 out of 27141 0.35%	4 out of 2353 0.17%			1
S-adenosylmethionine-dependent methyltransferase activity	77 out of 27141 0.28%	3 out of 2353 0.13%			1
glutamate receptor activity	38 out of 27141 0.14%	1 out of 2353 0.04%			1
damaged DNA binding	38 out of 27141 0.14%	1 out of 2353 0.04%			1
cysteine-type peptidase activity	112 out of 27141 0.41%	5 out of 2353 0.21%			1
organic anion transmembrane transporter activity	61 out of 27141 0.22%	2 out of 2353 0.08%			1
magnesium ion transmembrane transporter activity	41 out of 27141 0.15%	1 out of 2353 0.04%			1
oxidoreductase activity, acting on paired donors, with incorporation or reduction of molecular oxygen, NADH or NADPH as one donor, and incorporation of one atom of oxygen	82 out of 27141 0.30%	3 out of 2353 0.13%			1
glutathione binding	64 out of 27141 0.24%	2 out of 2353 0.08%			1
protein tyrosine phosphatase activity	43 out of 27141 0.16%	1 out of 2353 0.04%			1
nucleic acid binding	917 out of 27141 3.38%	63 out of 2353 2.68%			1
glucuronosyltransferase activity	66 out of 27141 0.24%	2 out of 2353 0.08%			1
UDP-glucosyltransferase activity	104 out of 27141 0.38%	4 out of 2353 0.17%			1
intracellular cyclic nucleotide activated cation channel activity	48 out of 27141 0.18%	1 out of 2353 0.04%			1
enzyme binding	49 out of 27141 0.18%	1 out of 2353 0.04%			1
P-P-bond-hydrolysis-driven protein transmembrane transporter activity	49 out of 27141 0.18%	1 out of 2353 0.04%			1
histone binding	50 out of 27141 0.18%	1 out of 2353 0.04%			1
metalloendopeptidase activity	73 out of 27141 0.27%	2 out of 2353 0.08%			1
monooxygenase activity	272 out of 27141 1.00%	14 out of 2353 0.59%			1
magnesium ion binding	242 out of 27141 0.89%	12 out of 2353 0.51%			1
hydroquinone:oxygen oxidoreductase activity	53 out of 27141 0.20%	1 out of 2353 0.04%			1
ion binding	322 out of 27141 1.19%	17 out of 2353 0.72%			1
NADH dehydrogenase (ubiquinone) activity	80 out of 27141 0.29%	2 out of 2353 0.08%			1
SNAP receptor activity	60 out of 27141 0.22%	1 out of 2353 0.04%			1
cis-zeatin O-beta-D-glucosyltransferase activity	89 out of 27141 0.33%	2 out of 2353 0.08%			1
trans-zeatin O-beta-D-glucosyltransferase activity	89 out of 27141 0.33%	2 out of 2353 0.08%			1
rRNA binding	185 out of 27141 0.68%	7 out of 2353 0.30%			1
unfolded protein binding	134 out of 27141 0.49%	4 out of 2353 0.17%			1
ubiquitin-protein ligase activity	721 out of 27141 2.66%	42 out of 2353 1.78%			1
histone acetyltransferase activity	81 out of 27141 0.30%	1 out of 2353 0.04%			1
protein serine/threonine phosphatase activity	215 out of 27141 0.79%	7 out of 2353 0.30%			1
ATP-dependent helicase activity	162 out of 27141 0.60%	3 out of 2353 0.13%			1
RNA binding	705 out of 27141 2.60%	34 out of 2353 1.44%			1
structural constituent of ribosome	646 out of 27141 2.38%	19 out of 2353 0.81%			1
