# Supplementary material for: Comparative Transcriptome Analysis of Climacteric Fruit of Chinese Pear (Pyrus ussuriensis) Reveals New Insights into Fruit Ripening
Source: PLoS One. 2014 Sep 12;9(9):e107562. doi: 10.1371/journal.pone.0107562 (PMC4162642; doi:10.1371/journal.pone.0107562)
Supplement: Table S4 — List of GO enrichment analysis results: category 'cellular component'. (XLSX) [file pone.0107562.s004.xlsx]

## Sheet: Sheet1
Table S4. List of GO enrichment analysis results: category 'cellular component'.
GO term	Number of the elements in the whole transcriptome	Number of elements differentially expressed	Number of elements expected to be differentially expressed	Fold change	Corrected P-value
Gene Ontology term	Genome frequency of use (30688)	Cluster frequency (2593)			Corrected P-value
plant-type cell wall	1222	167	103.254	1.61738	8.82e-08
anchored to plasma membrane	317	59	26.7851	2.20272	1.86e-06
plasmodesma	3857	408	325.899	1.25192	0.000125
external side of plasma membrane	94	24	7.94258	3.02169	0.000186
integral to membrane	2672	282	225.772	1.24905	0.0112
cell periphery	732	93	61.8508	1.50362	0.0139
extracellular region	2086	225	176.258	1.27654	0.0193
apoplast	1575	172	133.081	1.29245	0.0763
columella	14	6	1.18294	5.07212	0.165
photosystem II reaction center	3	3	0.253487	11.8349	0.166
heterotetrameric ADPG pyrophosphorylase complex	6	4	0.506973	7.88996	0.182
chloroplast membrane	85	17	7.18212	2.36699	0.183
plasma membrane	7702	718	650.785	1.10328	0.24
chloroplast envelope	1680	175	141.953	1.23281	0.583
cyanelle	30	8	2.53487	3.15598	0.762
microtubule	165	25	13.9418	1.79317	0.85
amyloplast	38	9	3.21083	2.80301	1
cortical microtubule	19 out of 30688 0.06%	6 out of 2593 0.23%			1
chloroplast ATP synthase complex	5 out of 30688 0.02%	3 out of 2593 0.12%			1
plant extracellular matrix	5 out of 30688 0.02%	3 out of 2593 0.12%			1
chloroplast stroma	1663 out of 30688 5.42%	169 out of 2593 6.52%			1
vacuole	1654 out of 30688 5.39%	168 out of 2593 6.48%			1
leucoplast	10 out of 30688 0.03%	4 out of 2593 0.15%			1
proplastid stroma	2 out of 30688 0.01%	2 out of 2593 0.08%			1
stromule	151 out of 30688 0.49%	22 out of 2593 0.85%			1
microtubule associated complex	95 out of 30688 0.31%	15 out of 2593 0.58%			1
intrinsic to membrane	32 out of 30688 0.10%	7 out of 2593 0.27%			1
extracellular space	125 out of 30688 0.41%	18 out of 2593 0.69%			1
minus-end kinesin complex	3 out of 30688 0.01%	2 out of 2593 0.08%			1
membrane part	155 out of 30688 0.51%	21 out of 2593 0.81%			1
cell surface	96 out of 30688 0.31%	14 out of 2593 0.54%			1
late endosome	63 out of 30688 0.21%	10 out of 2593 0.39%			1
plastoglobule	146 out of 30688 0.48%	19 out of 2593 0.73%			1
chloroplast stromal thylakoid	47 out of 30688 0.15%	8 out of 2593 0.31%			1
motile cilium	47 out of 30688 0.15%	8 out of 2593 0.31%			1
lateral plasma membrane	39 out of 30688 0.13%	7 out of 2593 0.27%			1
integral to plasma membrane	148 out of 30688 0.48%	19 out of 2593 0.73%			1
cytoplasmic membrane-bounded vesicle	1286 out of 30688 4.19%	126 out of 2593 4.86%			1
etioplast membrane	5 out of 30688 0.02%	2 out of 2593 0.08%			1
amyloplast starch grain	5 out of 30688 0.02%	2 out of 2593 0.08%			1
SCAR complex	12 out of 30688 0.04%	3 out of 2593 0.12%			1
thylakoid	283 out of 30688 0.92%	31 out of 2593 1.20%			1
membrane	3755 out of 30688 12.24%	340 out of 2593 13.11%			1
plasma membrane-derived thylakoid photosystem II	1 out of 30688 0.00%	1 out of 2593 0.04%			1
molybdopterin synthase complex	1 out of 30688 0.00%	1 out of 2593 0.04%			1
unconventional myosin complex	1 out of 30688 0.00%	1 out of 2593 0.04%			1
photosystem II antenna complex	6 out of 30688 0.02%	2 out of 2593 0.08%			1
chloroplast thylakoid	307 out of 30688 1.00%	33 out of 2593 1.27%			1
actin cytoskeleton	14 out of 30688 0.05%	3 out of 2593 0.12%			1
1,3-beta-D-glucan synthase complex	22 out of 30688 0.07%	4 out of 2593 0.15%			1
phycobilisome	7 out of 30688 0.02%	2 out of 2593 0.08%			1
PSII associated light-harvesting complex II	7 out of 30688 0.02%	2 out of 2593 0.08%			1
thylakoid lumen	77 out of 30688 0.25%	10 out of 2593 0.39%			1
cell wall	1581 out of 30688 5.15%	146 out of 2593 5.63%			1
integral to Golgi membrane	42 out of 30688 0.14%	6 out of 2593 0.23%			1
oxygen evolving complex	33 out of 30688 0.11%	5 out of 2593 0.19%			1
internal side of plasma membrane	62 out of 30688 0.20%	8 out of 2593 0.31%			1
apical part of cell	73 out of 30688 0.24%	9 out of 2593 0.35%			1
mitochondrial inner membrane peptidase complex	2 out of 30688 0.01%	1 out of 2593 0.04%			1
3-isopropylmalate dehydratase complex	2 out of 30688 0.01%	1 out of 2593 0.04%			1
ESCRT I complex	2 out of 30688 0.01%	1 out of 2593 0.04%			1
tricarboxylic acid cycle enzyme complex	2 out of 30688 0.01%	1 out of 2593 0.04%			1
intracellular organelle part	581 out of 30688 1.89%	56 out of 2593 2.16%			1
plastid inner membrane	17 out of 30688 0.06%	3 out of 2593 0.12%			1
cell cortex	26 out of 30688 0.08%	4 out of 2593 0.15%			1
plasma membrane part	26 out of 30688 0.08%	4 out of 2593 0.15%			1
lytic vacuole	9 out of 30688 0.03%	2 out of 2593 0.08%			1
kinesin complex	9 out of 30688 0.03%	2 out of 2593 0.08%			1
endoplasmic reticulum	1432 out of 30688 4.67%	131 out of 2593 5.05%			1
chloroplast inner membrane	158 out of 30688 0.51%	17 out of 2593 0.66%			1
cell part	754 out of 30688 2.46%	71 out of 2593 2.74%			1
nuclear pore	46 out of 30688 0.15%	6 out of 2593 0.23%			1
cytoplasm	2634 out of 30688 8.58%	235 out of 2593 9.06%			1
nucleolus organizer region	18 out of 30688 0.06%	3 out of 2593 0.12%			1
central vacuole	18 out of 30688 0.06%	3 out of 2593 0.12%			1
NAD(P)H dehydrogenase complex (plastoquinone)	18 out of 30688 0.06%	3 out of 2593 0.12%			1
chloroplast thylakoid membrane	1010 out of 30688 3.29%	93 out of 2593 3.59%			1
integral to mitochondrial outer membrane	28 out of 30688 0.09%	4 out of 2593 0.15%			1
secondary cell wall	19 out of 30688 0.06%	3 out of 2593 0.12%			1
mitotic spindle	19 out of 30688 0.06%	3 out of 2593 0.12%			1
cytosolic ribosome	483 out of 30688 1.57%	46 out of 2593 1.77%			1
plant-type vacuole membrane	416 out of 30688 1.36%	40 out of 2593 1.54%			1
nuclear part	89 out of 30688 0.29%	10 out of 2593 0.39%			1
Arp2/3 protein complex	29 out of 30688 0.09%	4 out of 2593 0.15%			1
apical plasma membrane	143 out of 30688 0.47%	15 out of 2593 0.58%			1
DNA polymerase III complex	3 out of 30688 0.01%	1 out of 2593 0.04%			1
endoplasmic reticulum exit site	3 out of 30688 0.01%	1 out of 2593 0.04%			1
CAF-1 complex	3 out of 30688 0.01%	1 out of 2593 0.04%			1
starch grain	3 out of 30688 0.01%	1 out of 2593 0.04%			1
cytochrome b6f complex	3 out of 30688 0.01%	1 out of 2593 0.04%			1
nuclear outer membrane-endoplasmic reticulum membrane network	3 out of 30688 0.01%	1 out of 2593 0.04%			1
plastid large ribosomal subunit	11 out of 30688 0.04%	2 out of 2593 0.08%			1
peribacteroid membrane	11 out of 30688 0.04%	2 out of 2593 0.08%			1
organelle envelope	11 out of 30688 0.04%	2 out of 2593 0.08%			1
filiform apparatus	60 out of 30688 0.20%	7 out of 2593 0.27%			1
intracellular membrane-bounded organelle	2270 out of 30688 7.40%	201 out of 2593 7.75%			1
peroxisomal membrane	40 out of 30688 0.13%	5 out of 2593 0.19%			1
extrinsic to membrane	71 out of 30688 0.23%	8 out of 2593 0.31%			1
mitochondrial membrane	21 out of 30688 0.07%	3 out of 2593 0.12%			1
early endosome membrane	41 out of 30688 0.13%	5 out of 2593 0.19%			1
microtubule-based flagellar cytoplasm	31 out of 30688 0.10%	4 out of 2593 0.15%			1
plant-type vacuole	137 out of 30688 0.45%	14 out of 2593 0.54%			1
mitochondrial respiratory chain	12 out of 30688 0.04%	2 out of 2593 0.08%			1
longitudinal side of cell surface	12 out of 30688 0.04%	2 out of 2593 0.08%			1
integral to chloroplast outer membrane	42 out of 30688 0.14%	5 out of 2593 0.19%			1
tubulin complex	32 out of 30688 0.10%	4 out of 2593 0.15%			1
cytoplasmic part	2107 out of 30688 6.87%	185 out of 2593 7.13%			1
TORC1 complex	4 out of 30688 0.01%	1 out of 2593 0.04%			1
cortical microtubule cytoskeleton	4 out of 30688 0.01%	1 out of 2593 0.04%			1
cytosolic part	4 out of 30688 0.01%	1 out of 2593 0.04%			1
kinetochore	4 out of 30688 0.01%	1 out of 2593 0.04%			1
RNA polymerase complex	4 out of 30688 0.01%	1 out of 2593 0.04%			1
photosynthetic membrane	4 out of 30688 0.01%	1 out of 2593 0.04%			1
kinetochore microtubule	13 out of 30688 0.04%	2 out of 2593 0.08%			1
peroxisomal matrix	13 out of 30688 0.04%	2 out of 2593 0.08%			1
cilium axoneme	13 out of 30688 0.04%	2 out of 2593 0.08%			1
dynein complex	13 out of 30688 0.04%	2 out of 2593 0.08%			1
basal plasma membrane	14 out of 30688 0.05%	2 out of 2593 0.08%			1
auxin efflux carrier complex	14 out of 30688 0.05%	2 out of 2593 0.08%			1
nuclear lumen	122 out of 30688 0.40%	12 out of 2593 0.46%			1
endoplasmic reticulum membrane	386 out of 30688 1.26%	35 out of 2593 1.35%			1
ER body	5 out of 30688 0.02%	1 out of 2593 0.04%			1
nuclear euchromatin	15 out of 30688 0.05%	2 out of 2593 0.08%			1
polyketide synthase complex	15 out of 30688 0.05%	2 out of 2593 0.08%			1
plastid outer membrane	26 out of 30688 0.08%	3 out of 2593 0.12%			1
chloroplast nucleoid	16 out of 30688 0.05%	2 out of 2593 0.08%			1
Tic complex	16 out of 30688 0.05%	2 out of 2593 0.08%			1
chloroplast outer membrane	94 out of 30688 0.31%	9 out of 2593 0.35%			1
endoplasmic reticulum part	6 out of 30688 0.02%	1 out of 2593 0.04%			1
aleurone grain	6 out of 30688 0.02%	1 out of 2593 0.04%			1
nuclear matrix	50 out of 30688 0.16%	5 out of 2593 0.19%			1
plastid chromosome	28 out of 30688 0.09%	3 out of 2593 0.12%			1
endosome membrane	28 out of 30688 0.09%	3 out of 2593 0.12%			1
chromoplast	17 out of 30688 0.06%	2 out of 2593 0.08%			1
anchored to membrane	201 out of 30688 0.65%	18 out of 2593 0.69%			1
organelle membrane	120 out of 30688 0.39%	11 out of 2593 0.42%			1
thylakoid membrane	40 out of 30688 0.13%	4 out of 2593 0.15%			1
protein serine/threonine phosphatase complex	41 out of 30688 0.13%	4 out of 2593 0.15%			1
clathrin-coated vesicle	7 out of 30688 0.02%	1 out of 2593 0.04%			1
chromocenter	7 out of 30688 0.02%	1 out of 2593 0.04%			1
chloroplast part	253 out of 30688 0.82%	22 out of 2593 0.85%			1
nucleoid	42 out of 30688 0.14%	4 out of 2593 0.15%			1
exine	19 out of 30688 0.06%	2 out of 2593 0.08%			1
actin filament	19 out of 30688 0.06%	2 out of 2593 0.08%			1
trans-Golgi network membrane	66 out of 30688 0.22%	6 out of 2593 0.23%			1
plastid envelope	90 out of 30688 0.29%	8 out of 2593 0.31%			1
endomembrane system	138 out of 30688 0.45%	12 out of 2593 0.46%			1
transcription factor complex	8 out of 30688 0.03%	1 out of 2593 0.04%			1
preprophase band	91 out of 30688 0.30%	8 out of 2593 0.31%			1
spindle microtubule	20 out of 30688 0.07%	2 out of 2593 0.08%			1
chloroplast photosystem II	20 out of 30688 0.07%	2 out of 2593 0.08%			1
plastid part	32 out of 30688 0.10%	3 out of 2593 0.12%			1
peroxisome	626 out of 30688 2.04%	53 out of 2593 2.04%			1
chromatin	81 out of 30688 0.26%	7 out of 2593 0.27%			1
pollen tube	165 out of 30688 0.54%	14 out of 2593 0.54%			1
protein storage vacuole	33 out of 30688 0.11%	3 out of 2593 0.12%			1
photosystem I	70 out of 30688 0.23%	6 out of 2593 0.23%			1
mitochondrial proton-transporting ATP synthase complex, catalytic core F(1)	9 out of 30688 0.03%	1 out of 2593 0.04%			1
pore complex	9 out of 30688 0.03%	1 out of 2593 0.04%			1
mRNA cleavage factor complex	9 out of 30688 0.03%	1 out of 2593 0.04%			1
plastid membrane	83 out of 30688 0.27%	7 out of 2593 0.27%			1
nuclear membrane	22 out of 30688 0.07%	2 out of 2593 0.08%			1
endosome	829 out of 30688 2.70%	69 out of 2593 2.66%			1
pollen tube tip	121 out of 30688 0.39%	10 out of 2593 0.39%			1
nuclear chromatin	10 out of 30688 0.03%	1 out of 2593 0.04%			1
mitochondrial proton-transporting ATP synthase complex	10 out of 30688 0.03%	1 out of 2593 0.04%			1
potassium ion-transporting ATPase complex	10 out of 30688 0.03%	1 out of 2593 0.04%			1
glycerol-3-phosphate dehydrogenase complex	10 out of 30688 0.03%	1 out of 2593 0.04%			1
vesicle membrane	23 out of 30688 0.07%	2 out of 2593 0.08%			1
CCAAT-binding factor complex	23 out of 30688 0.07%	2 out of 2593 0.08%			1
cortical microtubule, transverse to long axis	74 out of 30688 0.24%	6 out of 2593 0.23%			1
autophagic vacuole membrane	11 out of 30688 0.04%	1 out of 2593 0.04%			1
CVT vesicle membrane	11 out of 30688 0.04%	1 out of 2593 0.04%			1
glucose-1-phosphate adenylyltransferase complex	11 out of 30688 0.04%	1 out of 2593 0.04%			1
integral to plastid membrane	25 out of 30688 0.08%	2 out of 2593 0.08%			1
exocytic vesicle	25 out of 30688 0.08%	2 out of 2593 0.08%			1
plastid small ribosomal subunit	25 out of 30688 0.08%	2 out of 2593 0.08%			1
proton-transporting ATP synthase complex, catalytic core F(1)	64 out of 30688 0.21%	5 out of 2593 0.19%			1
vacuolar membrane	1619 out of 30688 5.28%	133 out of 2593 5.13%			1
Golgi trans cisterna	12 out of 30688 0.04%	1 out of 2593 0.04%			1
integral to organelle membrane	12 out of 30688 0.04%	1 out of 2593 0.04%			1
cis-Golgi network	67 out of 30688 0.22%	5 out of 2593 0.19%			1
mitochondrial small ribosomal subunit	13 out of 30688 0.04%	1 out of 2593 0.04%			1
nuclear chromosome	13 out of 30688 0.04%	1 out of 2593 0.04%			1
viral envelope	13 out of 30688 0.04%	1 out of 2593 0.04%			1
Cul3-RING ubiquitin ligase complex	41 out of 30688 0.13%	3 out of 2593 0.12%			1
trans-Golgi network	774 out of 30688 2.52%	62 out of 2593 2.39%			1
photosystem II	95 out of 30688 0.31%	7 out of 2593 0.27%			1
cis-Golgi network membrane	14 out of 30688 0.05%	1 out of 2593 0.04%			1
cortical endoplasmic reticulum	14 out of 30688 0.05%	1 out of 2593 0.04%			1
thylakoid part	14 out of 30688 0.05%	1 out of 2593 0.04%			1
Golgi-associated vesicle	14 out of 30688 0.05%	1 out of 2593 0.04%			1
intracellular part	486 out of 30688 1.58%	38 out of 2593 1.47%			1
SNARE complex	30 out of 30688 0.10%	2 out of 2593 0.08%			1
perinuclear region of cytoplasm	15 out of 30688 0.05%	1 out of 2593 0.04%			1
glycine cleavage complex	15 out of 30688 0.05%	1 out of 2593 0.04%			1
cilium	16 out of 30688 0.05%	1 out of 2593 0.04%			1
nuclear heterochromatin	16 out of 30688 0.05%	1 out of 2593 0.04%			1
chloroplast	5428 out of 30688 17.69%	446 out of 2593 17.20%			1
integral to endoplasmic reticulum membrane	32 out of 30688 0.10%	2 out of 2593 0.08%			1
chloroplast thylakoid lumen	129 out of 30688 0.42%	9 out of 2593 0.35%			1
outer membrane-bounded periplasmic space	17 out of 30688 0.06%	1 out of 2593 0.04%			1
DNA-directed RNA polymerase V complex	33 out of 30688 0.11%	2 out of 2593 0.08%			1
endoplasmic reticulum lumen	63 out of 30688 0.21%	4 out of 2593 0.15%			1
phragmoplast	301 out of 30688 0.98%	22 out of 2593 0.85%			1
cytosol	5251 out of 30688 17.11%	429 out of 2593 16.54%			1
6-phosphofructokinase complex	18 out of 30688 0.06%	1 out of 2593 0.04%			1
clathrin vesicle coat	18 out of 30688 0.06%	1 out of 2593 0.04%			1
lipid particle	19 out of 30688 0.06%	1 out of 2593 0.04%			1
intracellular organelle	176 out of 30688 0.57%	12 out of 2593 0.46%			1
vacuolar lumen	36 out of 30688 0.12%	2 out of 2593 0.08%			1
heterotrimeric G-protein complex	67 out of 30688 0.22%	4 out of 2593 0.15%			1
integral to cytosolic side of endoplasmic reticulum membrane	20 out of 30688 0.07%	1 out of 2593 0.04%			1
endoplasmic reticulum tubular network	20 out of 30688 0.07%	1 out of 2593 0.04%			1
Casparian strip	20 out of 30688 0.07%	1 out of 2593 0.04%			1
DNA-directed RNA polymerase IV complex	37 out of 30688 0.12%	2 out of 2593 0.08%			1
mediator complex	124 out of 30688 0.40%	8 out of 2593 0.31%			1
mitochondrial respiratory chain complex III	38 out of 30688 0.12%	2 out of 2593 0.08%			1
chromosomal part	21 out of 30688 0.07%	1 out of 2593 0.04%			1
nuclear periphery	39 out of 30688 0.13%	2 out of 2593 0.08%			1
cytoplasmic vesicle membrane	22 out of 30688 0.07%	1 out of 2593 0.04%			1
DNA-directed RNA polymerase II, core complex	40 out of 30688 0.13%	2 out of 2593 0.08%			1
Golgi apparatus	2679 out of 30688 8.73%	211 out of 2593 8.14%			1
chromosome	58 out of 30688 0.19%	3 out of 2593 0.12%			1
protein phosphatase type 2A complex	42 out of 30688 0.14%	2 out of 2593 0.08%			1
myosin complex	25 out of 30688 0.08%	1 out of 2593 0.04%			1
intrinsic to endoplasmic reticulum membrane	25 out of 30688 0.08%	1 out of 2593 0.04%			1
histone acetyltransferase complex	25 out of 30688 0.08%	1 out of 2593 0.04%			1
signalosome	25 out of 30688 0.08%	1 out of 2593 0.04%			1
mitochondrial envelope	25 out of 30688 0.08%	1 out of 2593 0.04%			1
cell plate	164 out of 30688 0.53%	10 out of 2593 0.39%			1
intracellular	165 out of 30688 0.54%	10 out of 2593 0.39%			1
nuclear speck	77 out of 30688 0.25%	4 out of 2593 0.15%			1
proton-transporting ATP synthase complex, coupling factor F(o)	26 out of 30688 0.08%	1 out of 2593 0.04%			1
exocyst	45 out of 30688 0.15%	2 out of 2593 0.08%			1
Golgi membrane	152 out of 30688 0.50%	9 out of 2593 0.35%			1
proteasome complex	62 out of 30688 0.20%	3 out of 2593 0.12%			1
SCF ubiquitin ligase complex	124 out of 30688 0.40%	7 out of 2593 0.27%			1
light-harvesting complex	46 out of 30688 0.15%	2 out of 2593 0.08%			1
respiratory chain	28 out of 30688 0.09%	1 out of 2593 0.04%			1
mitochondrial matrix	142 out of 30688 0.46%	8 out of 2593 0.31%			1
interchromatin granule	29 out of 30688 0.09%	1 out of 2593 0.04%			1
mitochondrial intermembrane space	29 out of 30688 0.09%	1 out of 2593 0.04%			1
cytoplasmic vesicle	31 out of 30688 0.10%	1 out of 2593 0.04%			1
macromolecular complex	52 out of 30688 0.17%	2 out of 2593 0.08%			1
cytoskeletal part	119 out of 30688 0.39%	6 out of 2593 0.23%			1
nucleoplasm	150 out of 30688 0.49%	8 out of 2593 0.31%			1
UBC13-MMS2 complex	53 out of 30688 0.17%	2 out of 2593 0.08%			1
cytoskeleton	72 out of 30688 0.23%	3 out of 2593 0.12%			1
early endosome	55 out of 30688 0.18%	2 out of 2593 0.08%			1
intracellular non-membrane-bounded organelle	243 out of 30688 0.79%	14 out of 2593 0.54%			1
ubiquitin ligase complex	94 out of 30688 0.31%	4 out of 2593 0.15%			1
microtubule cytoskeleton	128 out of 30688 0.42%	6 out of 2593 0.23%			1
plastid	1266 out of 30688 4.13%	90 out of 2593 3.47%			1
Cajal body	60 out of 30688 0.20%	2 out of 2593 0.08%			1
trans-Golgi network transport vesicle	39 out of 30688 0.13%	1 out of 2593 0.04%			1
nuclear body	61 out of 30688 0.20%	2 out of 2593 0.08%			1
extracellular matrix	40 out of 30688 0.13%	1 out of 2593 0.04%			1
nuclear envelope	148 out of 30688 0.48%	7 out of 2593 0.27%			1
Golgi stack	100 out of 30688 0.33%	4 out of 2593 0.15%			1
cytosolic large ribosomal subunit	245 out of 30688 0.80%	13 out of 2593 0.50%			1
proteasome regulatory particle, base subcomplex	65 out of 30688 0.21%	2 out of 2593 0.08%			1
mitochondrion	4878 out of 30688 15.90%	377 out of 2593 14.54%			1
nucleosome	106 out of 30688 0.35%	4 out of 2593 0.15%			1
large ribosomal subunit	70 out of 30688 0.23%	2 out of 2593 0.08%			1
mitochondrial respiratory chain complex I	111 out of 30688 0.36%	4 out of 2593 0.15%			1
protein complex	306 out of 30688 1.00%	16 out of 2593 0.62%			1
ribonucleoprotein complex	117 out of 30688 0.38%	4 out of 2593 0.15%			1
Cul4-RING ubiquitin ligase complex	145 out of 30688 0.47%	5 out of 2593 0.19%			1
spindle	153 out of 30688 0.50%	5 out of 2593 0.19%			1
nucleus	9123 out of 30688 29.73%	708 out of 2593 27.30%			1
mitochondrial inner membrane	185 out of 30688 0.60%	5 out of 2593 0.19%			1
nucleolus	1369 out of 30688 4.46%	82 out of 2593 3.16%			1
cytosolic small ribosomal subunit	155 out of 30688 0.51%	2 out of 2593 0.08%			1
ribosome	338 out of 30688 1.10%	10 out of 2593 0.39%			1
