# Supplementary material for: Comparative Transcriptome Analysis of Climacteric Fruit of Chinese Pear (Pyrus ussuriensis) Reveals New Insights into Fruit Ripening
Source: PLoS One. 2014 Sep 12;9(9):e107562. doi: 10.1371/journal.pone.0107562 (PMC4162642; doi:10.1371/journal.pone.0107562)
Supplement: Table S5 — COG analysis of DEGs. (XLSX) [file pone.0107562.s005.xlsx]

## Sheet: Sheet1
Table S5. COG analysis of DEGs.
#ID	Class_Name	Numbers
J	Translation, ribosomal structure and biogenesis	41
A	RNA processing and modification	1
K	Transcription	23
L	Replication, recombination and repair	19
B	Chromatin structure and dynamics	0
D	Cell cycle control, cell division, chromosome partitioning	9
Y	Nuclear structure	0
V	Defense mechanisms	36
T	Signal transduction mechanisms	22
M	Cell wall/membrane/envelope biogenesis	38
N	Cell motility	0
Z	Cytoskeleton	21
W	Extracellular structures	0
U	Intracellular trafficking, secretion, and vesicular transport	13
O	Posttranslational modification, protein turnover, chaperones	80
C	Energy production and conversion	50
G	Carbohydrate transport and metabolism	83
E	Amino acid transport and metabolism	75
F	Nucleotide transport and metabolism	11
H	Coenzyme transport and metabolism	19
I	Lipid transport and metabolism	38
P	Inorganic ion transport and metabolism	60
Q	Secondary metabolites biosynthesis, transport and catabolism	48
R	General function prediction only	169
S	Function unknown	137
Total		993
