# Supplementary material for: Comparative Transcriptome Analysis of Climacteric Fruit of Chinese Pear (Pyrus ussuriensis) Reveals New Insights into Fruit Ripening
Source: PLoS One. 2014 Sep 12;9(9):e107562. doi: 10.1371/journal.pone.0107562 (PMC4162642; doi:10.1371/journal.pone.0107562)
Supplement: Table S6 — List of DEGs between the Pre and Post samples that are related to plant hormone signaling pathways. (XLSX) [file pone.0107562.s006.xlsx]

## Sheet: Sheet1
Table S6. List of DEGs between the Pre and Post samples that are related to plant hormone signaling pathways.
Gene ID	FDR	Log2 Post/Pre	Regulation	Annotation
Ethylene
Pbr030234	0	10	up	1-aminocyclopropane-1-carboxylate synthase 1 [Malus domestica]
Pbr032688	0	7.4	up	1-aminocyclopropane-1-carboxylate synthase 1 [Prunus mume]
Pbr036692	1.59e-05	4.6	up	1-aminocyclopropane-1-carboxylate synthase 1 [Glycine max]
Pbr029891	6.11e-15	6.8	up	1-aminocyclopropane-1-carboxylate synthase 1 [Malus domestica]
Pbr031954	0	8.7	up	1-aminocyclopropane-1-carboxylate oxidase 1 [Malus domestica]
Pbr000093	0	6.5	up	1-aminocyclopropane-1-carboxylate oxidase 2 [Malus domestica]
Pbr001102	0.00174	3.9	up	1-aminocyclopropane-1-carboxylate oxidase homolog 1 [Arabidopsis thaliana]
Pbr006989	2.42e-07	3.2	up	1-aminocyclopropane-1-carboxylate oxidase homolog [Solanum lycopersicum]
Pbr003163	3.19744e-14	-6.85247	down	EIN3-binding F-box protein 1 [Arabidopsis thaliana]
Pbr012684	1.17602e-09	4.0923	up	Ethylene-responsive transcription factor 2 [Nicotiana tabacum]
Pbr020024	0.000894108	2.32747	up	Ethylene-responsive transcription factor ERF003 [Arabidopsis thaliana]
Pbr001361	7.08221e-08	3.23378	up	Ethylene-responsive transcription factor ERF106 [Arabidopsis thaliana]
Pbr037846	0.000418212	3.26045	up	Ethylene-responsive transcription factor ERF113 [Arabidopsis thaliana]
Pbr011054	0	9.49316	up	Polygalacturonase (Precursor) [Malus domestica]
Pbr007409	0	9.90054	up	Polygalacturonase (Precursor) [Prunus persica]
Pbr036382	0	8.96375	up	Polygalacturonase (Precursor) [Prunus persica]
Pbr019282	2.27645e-09	-3.72788	down	Expansin-A10 (Precursor) [Arabidopsis thaliana]
Pbr030192	8.97965e-10	4.63068	up	Expansin-A15 (Precursor) [Arabidopsis thaliana]
Pbr013129	1.81303e-07	3.25151	up	Expansin-A2 (Precursor) [Arabidopsis thaliana]
Pbr033539	7.47326e-05	2.62991	up	Expansin-A4 (Precursor) [Arabidopsis thaliana]
Pbr003748	0.00258082	2.28878	up	Expansin-A8 (Precursor) [Arabidopsis thaliana]
ABA
Pbr009089	0	5.4	up	9-cis-epoxycarotenoid dioxygenase NCED1 [Phaseolus vulgaris]
Pbr039596	0.000445	2.3	up	9-cis-epoxycarotenoid dioxygenase NCED1 [Phaseolus vulgaris]
Pbr006776	0.000111	2.2	up	ABA 8'-hydroxylase 1 [Arabidopsis thaliana]
Pbr003860	5.22e-15	5.4	up	ABA 8'-hydroxylase 2 [Arabidopsis thaliana]
Pbr025010	7.77e-07	-3.1	down	Protein phosphatase 2C 16 (Precursor) [Arabidopsis thaliana]
Pbr022807	4.15059e-07	-3.61172	down	Serine/threonine-protein kinase [Arabidopsis thaliana]
Pbr028507	1.23981e-08	-3.62975	down	Serine/threonine-protein kinase [Arabidopsis thaliana]
Pbr001939	1.06103e-11	-4.28662	down	Serine/threonine-protein kinase [Arabidopsis thaliana]
Pbr001878	0.000229865	-2.80575	down	Serine/threonine-protein kinase HT1 [Arabidopsis thaliana]
Pbr029692	0.000886951	-2.5609	down	Serine/threonine-protein kinase HT1 [Arabidopsis thaliana]
Pbr011601	2.90211e-08	-3.40012	down	Serine/threonine-protein kinase HT1 [Arabidopsis thaliana]
Pbr004383	4.68886e-08	-4.27815	down	Serine/threonine-protein kinase Nek1 [Arabidopsis thaliana]
Pbr032267	3.64578e-06	-3.23831	down	Serine/threonine-protein kinase PBS1 [Arabidopsis thaliana]
Pbr025010	7.77426e-07	-3.07167	down	Protein phosphatase 2C 16 (Precursor) [Arabidopsis thaliana]
Auxin
Pbr001902	1.16e-10	3.9	up	Tryptophan aminotransferase-related protein 2 [Arabidopsis thaliana]
Pbr025597	7.34e-05	-2.6	down	Auxin response factor 4 [Arabidopsis thaliana]
Pbr027098	7.12e-06	-3.4	down	Auxin response factor 2 [Arabidopsis thaliana]
Pbr008550	0.000344	2.4	up	Auxin response factor 17 [Arabidopsis thaliana]
Pbr021158	0.00336	2.2	up	Indole-3-acetic acid-amido synthetase GH3 [Arabidopsis thaliana]
Pbr027098	7.11914e-06	-3.37466	down	Auxin response factor 2 [Arabidopsis thaliana]
Pbr025597	7.33604e-05	-2.5774	down	Auxin response factor 4 [Arabidopsis thaliana]
Pbr019268	6.14969e-05	-2.69763	down	Lysine histidine transporter-like 3 [Arabidopsis thaliana]
Pbr026867	0.000111429	-3.47025	down	Lysine-rich arabinogalactan protein 18 (Precursor) [Arabidopsis thaliana]
Pbr042654	5.21283e-12	-5.20964	down	Lysine-rich arabinogalactan protein 19 (Precursor) [Arabidopsis thaliana]
Pbr019268	6.14969e-05	-2.69763	down	Lysine histidine transporter-like 3[Arabidopsis thaliana]
Pbr014718	9.43543e-06	2.73101	up	Auxin-induced protein 22D [Glycine max]
Pbr009069	8.37919e-07	-3.04167	down	Auxin-induced protein AUX28 [Glycine max]
Pbr004491	0	6.70506	up	Auxin-induced protein X15 [Glycine max]
Pbr016230	0.000337682	-2.39552	down	Auxin-repressed 12.5 kDa protein [Fragaria ananassa]
Pbr008768	1.02394e-11	-4.21684	down	Auxin-responsive protein IAA26 [Arabidopsis thaliana]
Gibberellin
Pbr009085	2.09e-12	4.2	up	Gibberellin 2-beta-dioxygenase 1 [Pisum sativum]
Pbr036063	1.77e-10	3.8	up	Gibberellin 3-beta-dioxygenase 2 [Arabidopsis thaliana]
Pbr011719	0	7.4	up	Gibberellin 3-beta-dioxygenase 4 [Arabidopsis thaliana]
Pbr028415	1.74515e-11	4.56472	up	Scarecrow-like protein 3 [Arabidopsis thaliana]
Pbr005472	0	-7.6015	down	Scarecrow-like protein 4 [Arabidopsis thaliana]
Pbr041406	9.44591e-08	-5.30723	down	Scarecrow-like protein 5 [Arabidopsis thaliana]
Brassinosteroid
Pbr016511	0.00209	-3.9	down	Brassinosteroid-regulated protein BRU1 (Precursor) [Glycine max]
Pbr010897	3.94e-07	-3.1	down	Cytochrome P450 90A1 [Arabidopsis thaliana]
Pbr028747	6.10623e-15	-4.92117	down	Cytochrome P450 734A1 [Arabidopsis thaliana]
Pbr013159	0.000300281	2.47689	up	Probable LRR receptor-like serine/threonine-protein kinase [Arabidopsis thaliana]
Pbr005576	1.26903e-05	-2.96963	down	Probable LRR receptor-like serine/threonine-protein kinase [Arabidopsis thaliana]
Pbr021663	1.08796e-05	-3.19501	down	Probable LRR receptor-like serine/threonine-protein kinase [Arabidopsis thaliana]
Pbr008264	1.08962e-06	-5.01092	down	Probable LRR receptor-like serine/threonine-protein kinase [Arabidopsis thaliana]
Pbr033350	6.89129e-10	-4.87122	down	G-type lectin S-receptor-like serine/threonine-protein kinase At4g03230 (Precursor) [Arabidopsis thaliana]
Pbr018038	6.13727e-05	-3.05669	down	G-type lectin S-receptor-like serine/threonine-protein kinase At4g03230 (Precursor) [Arabidopsis thaliana]
Pbr027308	4.93383e-13	5.97157	up	G-type lectin S-receptor-like serine/threonine-protein kinase At4g27290 (Precursor) [Arabidopsis thaliana]
Pbr027319	0.000517483	-2.30546	down	G-type lectin S-receptor-like serine/threonine-protein kinase At4g27290 (Precursor) [Arabidopsis thaliana]
Pbr011251	5.63993e-14	-5.78932	down	G-type lectin S-receptor-like serine/threonine-protein kinase B120 (Precursor) [Arabidopsis thaliana]
Pbr009126	2.1448e-06	-3.84041	down	G-type lectin S-receptor-like serine/threonine-protein kinase SD2-2 (Precursor) [Arabidopsis thaliana]
Pbr028398	0	-7.61331	down	Xyloglucan endotransglucosylase/hydrolase protein 9 (Precursor) [Arabidopsis thaliana]
Pbr022031	5.99709e-12	-6.34433	down	Cyclin-D3-1[Arabidopsis thaliana]
Pbr002851	2.43635e-05	-4.60165	down	Cyclin-U4-1 [Arabidopsis thaliana]
Pbr001370	6.66134e-16	-7.20971	down	Cyclin-U4-1 [Arabidopsis thaliana]
Zeatin
Pbr006912	0	8.72506	up	Glucan endo-1,3-beta-glucosidase (Precursor) [Vitis vinifera]
Pbr000135	9.73565e-07	-3.32618	down	Glucan endo-1,3-beta-glucosidase 1 (Precursor) [Arabidopsis thaliana]
Pbr038590	0	-5.62553	down	Glucan endo-1,3-beta-glucosidase 11 (Precursor) [Arabidopsis thaliana]
Pbr037044	1.81972e-11	-4.10298	down	Glucan endo-1,3-beta-glucosidase 11 (Precursor) [Arabidopsis thaliana]
Pbr015080	9.10383e-15	-6.46498	down	Glucan endo-1,3-beta-glucosidase 12 (Precursor) [Arabidopsis thaliana]
Pbr001155	3.33067e-16	5.09653	up	Glucan endo-1,3-beta-glucosidase 14 (Precursor) [Arabidopsis thaliana]
Pbr000741	8.85677e-11	-5.07953	down	Glucan endo-1,3-beta-glucosidase 4 (Precursor) [Arabidopsis thaliana]
Pbr003360	6.43931e-10	-4.2935	down	Glucan endo-1,3-beta-glucosidase 4 (Precursor) [Arabidopsis thaliana]
Pbr002646	2.92404e-11	-5.18982	down	Glucan endo-1,3-beta-glucosidase 5 (Precursor) [Arabidopsis thaliana]
Pbr000008	3.07428e-09	-4.91355	down	Glucan endo-1,3-beta-glucosidase 6 (Precursor)[Arabidopsis thaliana]
Pbr011586	6.18019e-07	-4.12835	down	Glucan endo-1,3-beta-glucosidase 9 (Precursor) [Arabidopsis thaliana]
Pbr031204	1.8523e-05	-3.16646	down	Glucan endo-1,3-beta-glucosidase-like protein 1 (Precursor) [Arabidopsis thaliana]
Pbr040340	1.34179e-05	-2.75557	down	Two-component response regulator ARR1[Arabidopsis thaliana]
Pbr034277	8.58444e-06	-2.80186	down	Two-component response regulator ARR12 [Arabidopsis thaliana]
