# Supplementary material for: Comparative Transcriptome Analysis of Climacteric Fruit of Chinese Pear (Pyrus ussuriensis) Reveals New Insights into Fruit Ripening
Source: PLoS One. 2014 Sep 12;9(9):e107562. doi: 10.1371/journal.pone.0107562 (PMC4162642; doi:10.1371/journal.pone.0107562)
Supplement: Table S7 — List of DEGs between the Pre and Post samples that are related to other transcription factors. (XLSX) [file pone.0107562.s007.xlsx]

## Sheet: Sheet1
Table S7. List of DEGs between the Pre and Post samples that are related to other transcription factors..
Gene ID	FDR	Log2 Post/Pre	Regulation	Annotation
Pbr000622	1.67996e-09	-3.77027	down	Transcription factor bHLH122 [Arabidopsis thaliana]
Pbr025316	1.90292e-13	-6.6822	down	Transcription factor bHLH3 [Arabidopsis thaliana]
Pbr014934	6.28953e-09	-4.63969	down	Transcription factor bHLH62 [Arabidopsis thaliana]
Pbr035758	3.89046e-05	2.56792	up	Transcription factor MYB1R1 [Solanum tuberosum]
Pbr008748	4.34621e-07	3.16751	up	Transcription factor MYB44 [Arabidopsis thaliana]
Pbr005982	6.3787e-05	-2.6523	down	Transcription factor MYB86 [Arabidopsis thaliana]
Pbr014994	1.07207e-07	3.35582	up	Myb-related protein 305 [Arabidopsis thaliana]
Pbr035963	1.4655e-09	-3.90106	down	Transcription factor DIVARICATA [Arabidopsis thaliana]
Pbr042313	2.67797e-05	-2.69515	down	Transcription factor DIVARICATA [Antirrhinum majus]
Pbr019649	8.34695e-11	5.95191	up	Transcription factor HEC2 [Arabidopsis thaliana]
Pbr037113	0.000260793	2.39515	up	Transcription factor MYC4 [Arabidopsis thaliana]
Pbr001559	4.6385e-11	3.91363	up	Transcription factor TCP9 [Arabidopsis thaliana]
Pbr001951	4.39847e-10	4.22197	up	Transcription factor WER [Arabidopsis thaliana]
