# Supplementary material for: Comparative Transcriptome Analysis of Climacteric Fruit of Chinese Pear (Pyrus ussuriensis) Reveals New Insights into Fruit Ripening
Source: PLoS One. 2014 Sep 12;9(9):e107562. doi: 10.1371/journal.pone.0107562 (PMC4162642; doi:10.1371/journal.pone.0107562)
Supplement: Table S8 — List of primers used for qRT-PCR analysis in this study. (XLSX) [file pone.0107562.s008.xlsx]

## Sheet: Sheet1
		Table S8. List of primers used for qRT-PCR analysis in this study.
		Gene ID	Gene name	Primer name	Sequence (5'-3')
		For correlation analysis
		Pbr016511	PuBRU1	pbr016511F	AGAACGCTGAAGCAGTTGGT
				pbr016511R	CATTCGGAGAAGGAATTGGA
		Pbr020405	PuPMT21	pbr020405F	CGATGATTGGAACTTAGCTCAGAA
				pbr020405R	GATAATTGCTCCACCGCACA
		Pbr009559	PuPMT23	pbr009559F	TGTGGTCCTGCAGAGAGGAA
				pbr009559R	CGCAGTCCAGTGAATGGTGT
		Pbr014507	PuPMT9	pbr014507F	CGACCAGGAGCACAACTCTG
				pbr014507R	TCTCTACTTGCCGGCCATCT
		pbr001902	PuTAR2	Pbr001902F	GCCACTTCCTCAACCAGGAC
				Pbr001902R	GAGCGGACAGTCGCTTAACA
		Pbr003860	PuCYP707A2	Pbr003860F	GGAAGGTGCTGCCTCTATTCA
				Pbr003860R	AGCAGTGGTGAGGTGATGGA
		Pbr012684	PuERF2	pbr012684F	GTTGGATCATGACGACCGTG
				pbr012684R	GTATCTCCGCCGCGAATTTT
		Pbr011719	PuGA3ox4	Pbr011719F	TGAAGATGTCGGTGGTTTGG
				Pbr011719R	TTCGGTCCCAAGAGGAATGT
		Pbr039596	PuNCED	pbr039596F	CGAGCAAAACCCAAAACACA
				pbr039596R	TAATTTCCGGCGATTTGGAC
		Pbr008550	PuARF17	Pbr008550F	TTCGTTCGCGAAGATACTGA
				Pbr008550R	GTGGTAAGCAAGTGCCGTCT
		Pbr002743	PuPMT27	Pbr002743F	GGCACCAGAACCAATCCTGT
				Pbr002743R	CATCGCATACTGACCAATGTGT
		Pbr009085	PuGA2ox1	Pbr009085F	CACTACCCACCATGCCCAGA
				Pbr009085R	CCCTGTGCCTCACACTTTCA
		Pbr031954	PuACO1	Pbr031954F	CTCCAGCTTCTCAAGGATGG
				Pbr031954R	TGGGCTGATAAAGGCATCAT
		Pbr030234	PuACS	Pbr030234F	CTTCTCTCCGCCATGCTATC
				Pbr030234R	CATTTCGGCTTCAAAGGTGT
		pear_newGene_3287		3287F	ACGACTACTGATTCCCAACCTCA
				3287R	AGCTACACCACCCACAGACA
		Pbr036788	PuHSFA6b	Pbr036788F	TCGCTGATCATCCTCTACCA
				Pbr036788R	GTGTTGAGCTGCCTGACAAA
		For others
		Pbr032688	PuACS1	Pbr032688F	GCTTGAGGAAGTGGGAATCA
				Pbr032688R	CGAAGCAAACCCTAAACCAA
		Pbr009089	PuNCED1	Pbr009089F	CCGAGAATCTGAACCTGGAA
				Pbr009089R	TGGGAAGAAACAGAGGTTCG
		Pbr032702	PuWRKY56	Pbr032702F	TTAGTGGCTCTGCTGGGAAT
				Pbr032702R	TGTTCTTGACGGCTTTCTGA
		Pbr011423	PuAGL11	Pbr011423F	CAGCTTCGGCAGATGGAAG
				Pbr011423R	GGATCACCGGCCTCAGATT
		Pbr016205	PuNAC8	Pbr016205F	AAGATGGAAGCGAAACCAGA
				Pbr016205R	GACCACCAGCTCACCATCTT
		Pbr002038	PuHSFb3	Pbr002038F	TGCAGTAACCCAACAAGCTG
				Pbr002038R	GCCACCAAGTCAAGAAGCTC
		Pbr011054	PuPG1	Pbr011054F	CCACTGGCTCATCTTTGACA
				Pbr011054R	TGTGCGTCTTGGATCTTCAG
		Pbr036063	PuGA3ox2	Pbr036063F	CTTGCTGGGAGGTTGATGTG
				Pbr036063R	GCTTTGGTAGAGGATTGTGAGGA
		Pbr021158	PuGH3	Pbr021158F	GGACTCTTGGCATGGGATTA
				Pbr021158R	CTTCACTGGGTTTGCACAGA
		Pbr010897	PuCYP90A1	Pbr010897F	TCCCTTGCCTCTAGTTTCCA
				Pbr010897R	GCAAAGCAAGCAAGAAATCC
		Pbr020117	PuPMT28	Pbr020117F	TTCTCCTTCCTCCTCCGTCA
				Pbr020117R	GGCAGGTGAACTCACAGCAG
		Pbr009991	PuARP4	Pbr009991F	AGCCATCTTCGAACAGTCAACA
				Pbr009991R	CTTTCATCAATGGGGCCGGC
		Pbr035375	PuTUBB1	Pbr035375F	TGGCAAGATGAGCACCAAGGA
				Pbr035375R	TGGACTTGACATTGTTTGGGATCC
		AB190176	Actin1	Actin1F	TGGTGAAGGCTGGATTTG
				Actin1R	CTGTGAGCAGAACTGGGTG
		AF386514	Actin2	Actin2F	GTTGCAATTCAGGCTGTCCT
				Actin2R	GCTCAGCAGTTGTGGTGAAA
		Unigene105988	beta-Tubulin	TUBB-F	GGAGGAATACGAGGATGAGC
				TUBB-R	CACAAACGCACTAAACTGGA
